# Supplementary material for: Structural disorder and transformation in crystal growth: direct observation of ring-opening isomerization in a metal–organic solid solution
Source: IUCrJ. 2014 Aug 20;1(Pt 5):318–27. doi: 10.1107/S2052252514015966 (PMC4174874; doi:10.1107/S2052252514015966)
Supplement: Supplementary file 1 [file m-01-00318-sup1.cif]

#============================================================================== 
data_A_Pbcm 
_publcif_datablock.id '{daff20cf-9b2d-45f6-ad12-2b26c85b41a9}'

# Loop of author details

loop_
_publ_author_name
_publ_author_address
_publ_author_footnote
'?'
;
Department
Institution
Address
City
State
Zip/Post code
Country
;
.      # Add footnote if necessary


_audit_update_record
;
2014-07-18 # Formatted by IUCr publCIF

;

# publcif _publ_body_element loop start
loop_
_publ_body_element
_publ_body_title
_publ_body_contents

 section 
;
Introduction
; 
;

;
 section 
;
Experimental
; 
;

;
 subsection 
;
Synthesis and crystallization
; 
;

;
 subsection 
;
Refinement
;
;
Crystal data, data collection and structure refinement details are summarized
in Table 1.
;

 section 
;
Results and discussion
; 
;

;
# publcif _publ_body_element loop end
#==============================================================================

#==============================================================================
# NOTE: SQUEEZE procedure has been applied to eliminate disordered triflate
#       anions and solvent molecules (water and/or dichloromethane)
#==============================================================================
loop_
  _platon_squeeze_void_nr
  _platon_squeeze_void_average_x
  _platon_squeeze_void_average_y
  _platon_squeeze_void_average_z
  _platon_squeeze_void_volume
  _platon_squeeze_void_count_electrons
  _platon_squeeze_void_content
   1 -0.006  0.000  0.000       290       149 ' '
   2  0.068  0.000  0.500       290       150 ' '
   3  0.914  0.249  0.750       620       330 ' '
   4  0.331  0.251  0.250       620       329 ' '
   5  0.039  0.500  0.000       290       149 ' '
   6  0.142  0.500  0.500       290       149 ' '
   7  0.085  0.749  0.750       620       333 ' '
   8  0.667  0.751  0.250       620       334 ' '
#==============================================================================
 
_audit_creation_method            SHELXL-97 
_chemical_name_systematic         ?
_chemical_name_common             ? 
_chemical_melting_point           ? 
_chemical_formula_moiety          ? 
_chemical_formula_sum             'C44 H40 Ag2 N12 O8' 
_chemical_formula_weight          1080.62 
 
loop_ 
 _atom_type_symbol 
 _atom_type_description 
 _atom_type_scat_dispersion_real 
 _atom_type_scat_dispersion_imag 
 _atom_type_scat_source 
 'C'  'C'   0.0033   0.0016 
 'International Tables Vol C Tables 4.2.6.8 and 6.1.1.4' 
 'H'  'H'   0.0000   0.0000 
 'International Tables Vol C Tables 4.2.6.8 and 6.1.1.4' 
 'N'  'N'   0.0061   0.0033 
 'International Tables Vol C Tables 4.2.6.8 and 6.1.1.4' 
 'O'  'O'   0.0106   0.0060 
 'International Tables Vol C Tables 4.2.6.8 and 6.1.1.4' 
 'Ag'  'Ag'  -0.8971   1.1015 
 'International Tables Vol C Tables 4.2.6.8 and 6.1.1.4' 
 
_symmetry_cell_setting            orthorhombic 
_symmetry_space_group_name_H-M    'P b c m'
_symmetry_space_group_name_Hall   '-P 2c 2b'
 
loop_ 
 _symmetry_equiv_pos_as_xyz 
 'x, y, z' 
 '-x, -y, z+1/2' 
 '-x, y+1/2, -z+1/2' 
 'x, -y+1/2, -z' 
 '-x, -y, -z' 
 'x, y, -z-1/2' 
 'x, -y-1/2, z-1/2' 
 '-x, y-1/2, z' 
 
_cell_length_a                    12.6641(14) 
_cell_length_b                    26.230(3) 
_cell_length_c                    35.269(4) 
_cell_angle_alpha                 90.00 
_cell_angle_beta                  90.00 
_cell_angle_gamma                 90.00 
_cell_volume                      11715(2) 
_cell_formula_units_Z             8 
_cell_measurement_temperature     293(2) 
_cell_measurement_reflns_used     ? 
_cell_measurement_theta_min       ? 
_cell_measurement_theta_max       ? 
 
_exptl_crystal_description        plate
_exptl_crystal_colour             colorless
_exptl_crystal_size_max           0.40 
_exptl_crystal_size_mid           0.40 
_exptl_crystal_size_min           0.16 
_exptl_crystal_density_meas       ? 
_exptl_crystal_density_diffrn     1.225 
_exptl_crystal_density_method     'not measured' 
_exptl_crystal_F_000              4368 
_exptl_absorpt_coefficient_mu     0.720 
_exptl_absorpt_correction_type    multi-scan 
_exptl_absorpt_correction_T_min   0.7571 
_exptl_absorpt_correction_T_max   0.8912 
_exptl_absorpt_process_details    'SADABS (Bruker, 1998)'  
 
_exptl_special_details            ?
 
_diffrn_ambient_temperature       293(2) 
_diffrn_radiation_wavelength      0.71073 
_diffrn_radiation_type            MoK\a 
_diffrn_radiation_source          'fine-focus sealed tube' 
_diffrn_radiation_monochromator   graphite 
_diffrn_measurement_device_type   'Bruker SMART-1000 CCD' 
_diffrn_measurement_method        '\w scans' 
_diffrn_standards_number          0
_diffrn_standards_interval_count  . 
_diffrn_standards_interval_time   . 
_diffrn_standards_decay_%         ? 
_diffrn_reflns_number             57799 
_diffrn_reflns_av_R_equivalents   0.0949 
_diffrn_reflns_av_sigmaI/netI     0.1047 
_diffrn_reflns_limit_h_min        -15 
_diffrn_reflns_limit_h_max        15 
_diffrn_reflns_limit_k_min        -20 
_diffrn_reflns_limit_k_max        31 
_diffrn_reflns_limit_l_min        -42 
_diffrn_reflns_limit_l_max        33 
_diffrn_reflns_theta_min          1.15 
_diffrn_reflns_theta_max          25.50 
_diffrn_measured_fraction_theta_max    0.998 
_diffrn_reflns_theta_full              25.50 
_diffrn_measured_fraction_theta_full   0.998 
_reflns_number_total              11087 
_reflns_number_gt                 4492 
_reflns_threshold_expression      I>2\s(I) 
 
_computing_data_collection        'SMART (Bruker, 1998)' 
_computing_cell_refinement        'SAINT-Plus (Bruker, 1998)'
_computing_data_reduction         'SAINT-Plus'
_computing_structure_solution     'SHELXS-97 (Sheldrick, 2008)' 
_computing_structure_refinement   'SHELXL-97 (Sheldrick, 2008)' 
_computing_molecular_graphics     ? 
_computing_publication_material   ? 
 
_refine_special_details 
; 
 Refinement of F^2^ against ALL reflections.  The weighted R-factor wR and 
 goodness of fit S are based on F^2^, conventional R-factors R are based 
 on F, with F set to zero for negative F^2^. The threshold expression of 
 F^2^ > 2sigma(F^2^) is used only for calculating R-factors(gt) etc. and is 
 not relevant to the choice of reflections for refinement.  R-factors based 
 on F^2^ are statistically about twice as large as those based on F, and R- 
 factors based on ALL data will be even larger. 
; 
 
_refine_ls_structure_factor_coef  Fsqd  
_refine_ls_matrix_type            full 
_refine_ls_weighting_scheme       calc  
_refine_ls_weighting_details 
 'calc w=1/[\s^2^(Fo^2^)+(0.0310P)^2^+100.0000P] where P=(Fo^2^+2Fc^2^)/3' 
_atom_sites_solution_primary      direct 
_atom_sites_solution_secondary    difmap 
_atom_sites_solution_hydrogens    geom 
_refine_ls_hydrogen_treatment     constr
_refine_ls_extinction_method      SHELXL 
_refine_ls_extinction_coef        0.00062(5) 
_refine_ls_extinction_expression 
 'Fc^*^=kFc[1+0.001xFc^2^\l^3^/sin(2\q)]^-1/4^' 
_refine_ls_number_reflns          11087 
_refine_ls_number_parameters      621 
_refine_ls_number_restraints      84 
_refine_ls_R_factor_all           0.1714 
_refine_ls_R_factor_gt            0.1008 
_refine_ls_wR_factor_ref          0.2328 
_refine_ls_wR_factor_gt           0.2135 
_refine_ls_goodness_of_fit_ref    1.015 
_refine_ls_restrained_S_all       1.024 
_refine_ls_shift/su_max           0.006 
_refine_ls_shift/su_mean          0.001
_refine_diff_density_max          1.281 
_refine_diff_density_min          -1.523 
_refine_diff_density_rms          0.127 
 
loop_ 
 _atom_site_label 
 _atom_site_type_symbol 
 _atom_site_fract_x 
 _atom_site_fract_y 
 _atom_site_fract_z 
 _atom_site_U_iso_or_equiv 
 _atom_site_adp_type 
 _atom_site_occupancy 
 _atom_site_symmetry_multiplicity 
 _atom_site_calc_flag 
 _atom_site_refinement_flags 
 _atom_site_disorder_assembly 
 _atom_site_disorder_group 
Ag1 Ag 0.62671(7) 0.30867(3) -0.00020(3) 0.0533(3) Uani 0.819(2) 1 d P . 1 
Ag2 Ag 0.13060(7) 0.24800(4) -0.05127(3) 0.0578(3) Uani 0.819(2) 1 d P . 1 
O1 O 1.2279(6) 0.3845(3) 0.1638(2) 0.082(3) Uani 1 1 d . . 1 
O2 O 0.9221(6) 0.4756(3) 0.16470(17) 0.0592(19) Uani 1 1 d . . 1 
O3 O 0.0224(6) 0.3796(3) -0.1651(2) 0.071(2) Uani 1 1 d . . 1 
O4 O 0.3277(6) 0.4724(3) -0.16627(19) 0.064(2) Uani 1 1 d . . 1 
O5 O 0.4221(6) 0.0206(3) -0.16484(19) 0.065(2) Uani 1 1 d . . 1 
O6 O 0.7198(8) 0.1167(3) -0.1646(2) 0.092(3) Uani 1 1 d . . 1 
O7 O -0.1698(7) 0.4739(3) -0.1651(2) 0.078(3) Uani 1 1 d . . 1 
O8 O -0.4703(6) 0.3768(4) -0.1647(3) 0.101(3) Uani 1 1 d . . 1 
N1 N 0.7378(7) 0.3126(4) 0.0434(3) 0.091(4) Uani 1 1 d . . 1 
N2 N 0.8490(7) 0.3467(4) 0.0823(3) 0.074(3) Uani 1 1 d U . 1 
N3 N 1.0724(7) 0.4273(3) 0.1542(2) 0.050(2) Uani 1 1 d . . 1 
N4 N 0.5185(7) 0.3094(3) -0.0435(2) 0.055(2) Uani 1 1 d . . 1 
N5 N 0.4051(7) 0.3427(4) -0.0832(2) 0.073(3) Uani 1 1 d U . 1 
N6 N 0.1741(6) 0.4253(3) -0.1554(2) 0.050(2) Uani 1 1 d . . 1 
N7 N 0.2434(7) 0.1882(3) -0.0479(3) 0.065(3) Uani 1 1 d . . 1 
N8 N 0.3525(8) 0.1296(3) -0.0649(3) 0.068(3) Uani 1 1 d . . 1 
N9 N 0.5666(7) 0.0712(3) -0.1546(2) 0.058(2) Uani 1 1 d . . 1 
N10 N 0.0170(7) 0.3070(4) -0.0460(2) 0.071(3) Uani 1 1 d . . 1 
N11 N -0.0928(7) 0.3646(3) -0.0684(3) 0.067(3) Uani 1 1 d . . 1 
N12 N -0.3145(7) 0.4226(3) -0.1547(2) 0.058(2) Uani 1 1 d U . 1 
C1 C 0.7894(12) 0.2768(6) 0.0656(4) 0.121(6) Uani 1 1 d . . 1 
H1A H 0.7730 0.2423 0.0653 0.145 Uiso 1 1 calc R . 1 
C2 C 0.7801(10) 0.3569(5) 0.0556(3) 0.074(3) Uani 1 1 d . . 1 
H2A H 0.7632 0.3892 0.0466 0.089 Uiso 1 1 calc R . 1 
C3 C 0.8598(10) 0.2953(5) 0.0861(3) 0.074(3) Uani 1 1 d U . 1 
H3A H 0.9089 0.2779 0.1008 0.089 Uiso 1 1 calc R . 1 
C4 C 0.9094(9) 0.3869(5) 0.1031(4) 0.092(5) Uani 1 1 d . . 1 
H4A H 0.8772 0.4197 0.0979 0.110 Uiso 1 1 calc R . 1 
H4B H 0.9032 0.3805 0.1301 0.110 Uiso 1 1 calc R . 1 
C5 C 1.0167(8) 0.3895(4) 0.0936(3) 0.056(3) Uani 1 1 d . . 1 
H5A H 1.0227 0.3937 0.0664 0.067 Uiso 1 1 calc R . 1 
H5B H 1.0496 0.3573 0.1002 0.067 Uiso 1 1 calc R . 1 
C6 C 1.0793(9) 0.4330(4) 0.1131(3) 0.064(3) Uani 1 1 d . . 1 
H6A H 1.1527 0.4317 0.1052 0.077 Uiso 1 1 calc R . 1 
H6B H 1.0505 0.4657 0.1056 0.077 Uiso 1 1 calc R . 1 
C7 C 0.9932(8) 0.4506(4) 0.1772(3) 0.054(3) Uani 1 1 d . . 1 
C8 C 1.0267(7) 0.4420(4) 0.2169(2) 0.043(2) Uani 1 1 d . . 1 
C9 C 1.1262(6) 0.4154(3) 0.2168(3) 0.035(2) Uani 1 1 d . . 1 
C10 C 1.1502(8) 0.4083(4) 0.1762(3) 0.048(2) Uani 1 1 d . . 1 
C11 C 1.1738(11) 0.4000(6) 0.2500 0.057(4) Uani 1 2 d S . 1 
H11A H 1.2348 0.3803 0.2500 0.068 Uiso 1 2 calc SR . 1 
C12 C 0.9779(11) 0.4573(4) 0.2500 0.043(3) Uani 1 2 d S . 1 
H12A H 0.9162 0.4766 0.2500 0.052 Uiso 1 2 calc SR . 1 
C13 C 0.4803(8) 0.3514(5) -0.0590(4) 0.073(4) Uani 1 1 d . . 1 
H13A H 0.5048 0.3839 -0.0532 0.088 Uiso 1 1 calc R . 1 
C14 C 0.3498(8) 0.3873(6) -0.1023(4) 0.096(4) Uani 1 1 d U . 1 
H14A H 0.3802 0.4190 -0.0934 0.115 Uiso 1 1 calc R . 1 
H14B H 0.3602 0.3853 -0.1295 0.115 Uiso 1 1 calc R . 1 
C15 C 0.2330(8) 0.3864(5) -0.0935(3) 0.081(4) Uani 1 1 d . . 1 
H15A H 0.2226 0.3907 -0.0664 0.097 Uiso 1 1 calc R . 1 
H15B H 0.2037 0.3536 -0.1007 0.097 Uiso 1 1 calc R . 1 
C16 C 0.1762(9) 0.4285(4) -0.1146(3) 0.062(3) Uani 1 1 d . . 1 
H16A H 0.1038 0.4294 -0.1057 0.075 Uiso 1 1 calc R . 1 
H16B H 0.2087 0.4606 -0.1077 0.075 Uiso 1 1 calc R . 1 
C17 C 0.1005(7) 0.3994(3) -0.1778(3) 0.051(3) Uani 1 1 d . . 1 
C18 C 0.1219(10) 0.4094(4) -0.2164(3) 0.073(4) Uani 1 1 d . . 1 
C19 C 0.2193(7) 0.4403(3) -0.2168(2) 0.040(2) Uani 1 1 d . . 1 
C20 C 0.2492(8) 0.4492(4) -0.1775(3) 0.050(3) Uani 1 1 d . . 1 
C21 C 0.2716(11) 0.4536(5) -0.2500 0.049(4) Uani 1 2 d S . 1 
H21A H 0.3365 0.4702 -0.2500 0.059 Uiso 1 2 calc SR . 1 
C22 C 0.0818(11) 0.3945(5) -0.2500 0.048(3) Uani 1 2 d S . 1 
H22A H 0.0235 0.3730 -0.2500 0.057 Uiso 1 2 calc SR . 1 
C23 C 0.3829(10) 0.2909(5) -0.0862(3) 0.076(3) Uani 1 1 d U . 1 
H23A H 0.3330 0.2739 -0.1009 0.091 Uiso 1 1 calc R . 1 
C24 C 0.4605(11) 0.2711(5) -0.0598(4) 0.109(5) Uani 1 1 d . . 1 
H24A H 0.4698 0.2367 -0.0546 0.131 Uiso 1 1 calc R . 1 
C26 C 0.2830(9) 0.1648(4) -0.0770(4) 0.079(4) Uani 1 1 d . . 1 
H26A H 0.2660 0.1713 -0.1022 0.095 Uiso 1 1 calc R . 1 
C27 C 0.2876(14) 0.1648(6) -0.0168(3) 0.115(6) Uani 1 1 d . . 1 
H27A H 0.2714 0.1726 0.0082 0.138 Uiso 1 1 calc R . 1 
C28 C 0.3578(11) 0.1291(5) -0.0278(3) 0.089(5) Uani 1 1 d . . 1 
H28A H 0.4002 0.1087 -0.0125 0.107 Uiso 1 1 calc R . 1 
C29 C 0.4100(11) 0.0969(6) -0.0938(4) 0.119(6) Uani 1 1 d . . 1 
H29A H 0.3922 0.0614 -0.0895 0.143 Uiso 1 1 calc R . 1 
H29B H 0.3862 0.1059 -0.1190 0.143 Uiso 1 1 calc R . 1 
C30 C 0.5192(9) 0.1026(6) -0.0918(3) 0.089(4) Uani 1 1 d . . 1 
H30A H 0.5413 0.1009 -0.0656 0.107 Uiso 1 1 calc R . 1 
H30B H 0.5384 0.1359 -0.1016 0.107 Uiso 1 1 calc R . 1 
C31 C 0.5769(8) 0.0616(5) -0.1145(3) 0.079(4) Uani 1 1 d . . 1 
H31A H 0.6510 0.0614 -0.1076 0.095 Uiso 1 1 calc R . 1 
H31B H 0.5476 0.0284 -0.1085 0.095 Uiso 1 1 calc R . 1 
C32 C 0.4932(8) 0.0447(4) -0.1761(3) 0.052(3) Uani 1 1 d . . 1 
C33 C 0.5247(8) 0.0566(4) -0.2169(3) 0.052(3) Uani 1 1 d . . 1 
C34 C 0.6060(7) 0.0885(5) -0.2180(3) 0.061(3) Uani 1 1 d . . 1 
C35 C 0.6400(9) 0.0995(5) -0.1772(3) 0.074(4) Uani 1 1 d . . 1 
C36 C 0.6568(13) 0.1029(6) -0.2500 0.065(4) Uani 1 2 d S . 1 
H36A H 0.7201 0.1209 -0.2500 0.078 Uiso 1 2 calc SR . 1 
C37 C 0.4749(12) 0.0402(5) -0.2500 0.053(4) Uani 1 2 d S . 1 
H37A H 0.4143 0.0203 -0.2500 0.063 Uiso 1 2 calc SR . 1 
C39 C -0.0220(8) 0.3305(5) -0.0765(3) 0.067(3) Uani 1 1 d . . 1 
H39A H -0.0005 0.3232 -0.1012 0.081 Uiso 1 1 calc R . 1 
C40 C -0.1079(12) 0.3622(5) -0.0294(3) 0.096(5) Uani 1 1 d . . 1 
H40A H -0.1556 0.3800 -0.0144 0.115 Uiso 1 1 calc R . 1 
C41 C -0.0321(12) 0.3256(5) -0.0187(3) 0.111(6) Uani 1 1 d . . 1 
H41A H -0.0199 0.3162 0.0063 0.133 Uiso 1 1 calc R . 1 
C42 C -0.1454(8) 0.3988(4) -0.0945(3) 0.060(3) Uani 1 1 d . . 1 
H42A H -0.1247 0.3911 -0.1203 0.072 Uiso 1 1 calc R . 1 
H42B H -0.1261 0.4338 -0.0890 0.072 Uiso 1 1 calc R . 1 
C43 C -0.2673(9) 0.3915(4) -0.0897(3) 0.073(3) Uani 1 1 d . . 1 
H43A H -0.2865 0.3572 -0.0974 0.087 Uiso 1 1 calc R . 1 
H43B H -0.2858 0.3954 -0.0631 0.087 Uiso 1 1 calc R . 1 
C44 C -0.3294(9) 0.4299(4) -0.1132(2) 0.056(3) Uani 1 1 d . . 1 
H44A H -0.4039 0.4267 -0.1072 0.067 Uiso 1 1 calc R . 1 
H44B H -0.3073 0.4641 -0.1063 0.067 Uiso 1 1 calc R . 1 
C45 C -0.3947(11) 0.4034(5) -0.1756(4) 0.074(3) Uani 1 1 d U . 1 
C46 C -0.3563(7) 0.4104(4) -0.2164(3) 0.049(2) Uani 1 1 d U . 1 
C47 C -0.2676(8) 0.4375(3) -0.2172(3) 0.050(3) Uani 1 1 d . . 1 
C48 C -0.2411(10) 0.4484(4) -0.1764(3) 0.057(3) Uani 1 1 d . . 1 
C49 C -0.2161(13) 0.4504(5) -0.2500 0.060(4) Uani 1 2 d S . 1 
H49A H -0.1509 0.4667 -0.2500 0.072 Uiso 1 2 calc SR . 1 
C50 C -0.4153(3) 0.39209(17) -0.2500 0.070(5) Uani 1 2 d S . 1 
H50 H -0.4772 0.3730 -0.2500 0.084 Uiso 1 2 calc SR . 1 
Ag1' Ag 0.1233(3) 0.30774(17) 0.0017 0.143(4) Uani 0.181(2) 1 d PRU . 2 
Ag2' Ag 0.6152(3) 0.25378(17) -0.0544 0.155(4) Uani 0.181(2) 1 d PRU . 2 
 
loop_ 
 _atom_site_aniso_label 
 _atom_site_aniso_U_11 
 _atom_site_aniso_U_22 
 _atom_site_aniso_U_33 
 _atom_site_aniso_U_23 
 _atom_site_aniso_U_13 
 _atom_site_aniso_U_12 
Ag1 0.0446(5) 0.0581(5) 0.0571(5) 0.0241(5) -0.0168(5) -0.0022(5) 
Ag2 0.0520(5) 0.0529(5) 0.0685(6) 0.0277(5) 0.0020(5) 0.0080(5) 
O1 0.067(5) 0.129(7) 0.051(5) 0.007(5) 0.021(4) 0.038(5) 
O2 0.078(5) 0.072(5) 0.027(4) -0.013(3) -0.010(4) 0.004(4) 
O3 0.050(5) 0.093(6) 0.070(5) 0.023(4) 0.014(4) 0.009(4) 
O4 0.067(5) 0.073(5) 0.051(5) 0.002(4) -0.001(4) -0.019(4) 
O5 0.052(5) 0.093(6) 0.049(4) -0.001(4) 0.011(4) -0.008(4) 
O6 0.112(8) 0.089(6) 0.073(6) -0.011(5) -0.030(5) -0.007(6) 
O7 0.083(6) 0.060(5) 0.092(6) -0.002(4) -0.010(5) -0.039(5) 
O8 0.048(5) 0.113(7) 0.143(8) 0.040(6) 0.009(5) -0.039(5) 
N1 0.055(6) 0.060(6) 0.157(11) -0.020(7) -0.048(7) 0.018(5) 
N2 0.056(6) 0.111(7) 0.056(5) -0.023(5) -0.012(5) -0.001(6) 
N3 0.048(5) 0.052(5) 0.049(5) -0.008(4) -0.007(4) 0.005(4) 
N4 0.057(6) 0.063(6) 0.046(5) 0.016(4) -0.003(4) 0.015(5) 
N5 0.049(5) 0.128(8) 0.043(5) 0.034(5) 0.007(4) 0.002(5) 
N6 0.052(5) 0.064(5) 0.034(5) 0.010(4) -0.004(4) -0.007(4) 
N7 0.049(5) 0.054(6) 0.091(7) 0.007(5) 0.007(5) 0.011(4) 
N8 0.077(7) 0.065(6) 0.061(6) -0.013(5) 0.000(5) 0.016(5) 
N9 0.045(5) 0.075(6) 0.054(6) -0.015(5) -0.009(4) 0.009(5) 
N10 0.066(6) 0.095(7) 0.053(6) 0.039(5) 0.008(5) 0.025(5) 
N11 0.044(5) 0.072(6) 0.083(7) 0.027(5) -0.020(5) 0.018(5) 
N12 0.057(6) 0.072(6) 0.046(5) 0.021(4) 0.002(4) -0.010(5) 
C1 0.125(13) 0.097(11) 0.141(14) 0.044(10) -0.086(12) -0.005(10) 
C2 0.078(9) 0.081(9) 0.064(8) -0.019(7) -0.002(7) 0.027(7) 
C3 0.069(7) 0.076(7) 0.077(7) 0.008(6) -0.024(6) 0.029(6) 
C4 0.051(7) 0.117(11) 0.108(10) -0.072(9) -0.015(7) 0.013(7) 
C5 0.058(7) 0.071(7) 0.038(6) -0.012(5) 0.016(5) -0.001(6) 
C6 0.069(8) 0.089(9) 0.035(6) 0.007(5) 0.008(5) 0.001(6) 
C7 0.043(6) 0.068(7) 0.051(6) -0.004(5) -0.016(5) 0.012(5) 
C8 0.039(6) 0.064(6) 0.027(5) -0.004(4) 0.008(4) 0.008(5) 
C9 0.019(4) 0.035(5) 0.053(6) -0.010(4) -0.004(4) 0.001(4) 
C10 0.044(6) 0.053(6) 0.047(6) -0.003(5) 0.004(5) -0.022(5) 
C11 0.037(8) 0.071(10) 0.062(10) 0.000 0.000 0.012(7) 
C12 0.061(9) 0.032(7) 0.037(7) 0.000 0.000 0.005(6) 
C13 0.042(7) 0.075(8) 0.103(10) 0.034(7) -0.016(7) 0.007(6) 
C14 0.039(6) 0.143(10) 0.105(8) 0.069(8) 0.017(6) 0.016(7) 
C15 0.036(6) 0.127(11) 0.079(8) 0.071(8) -0.015(6) -0.014(7) 
C16 0.061(7) 0.089(8) 0.037(6) 0.020(5) 0.009(5) 0.035(6) 
C17 0.028(5) 0.034(5) 0.090(8) 0.003(5) 0.012(5) -0.023(4) 
C18 0.102(11) 0.067(7) 0.049(7) -0.021(5) 0.006(7) -0.027(7) 
C19 0.038(5) 0.047(6) 0.036(5) 0.004(4) -0.010(4) -0.002(4) 
C20 0.053(7) 0.045(6) 0.052(7) -0.003(5) 0.017(5) -0.007(5) 
C21 0.051(9) 0.047(8) 0.050(9) 0.000 0.000 -0.002(7) 
C22 0.051(9) 0.047(8) 0.045(9) 0.000 0.000 -0.004(7) 
C23 0.078(8) 0.075(7) 0.074(7) -0.004(6) -0.030(6) 0.013(6) 
C24 0.108(12) 0.066(8) 0.152(14) 0.016(9) -0.064(11) 0.003(8) 
C26 0.056(8) 0.069(8) 0.113(11) -0.031(8) -0.018(7) 0.026(6) 
C27 0.189(17) 0.119(12) 0.036(7) -0.007(7) -0.049(9) 0.046(12) 
C28 0.127(12) 0.101(10) 0.038(6) 0.002(6) -0.030(7) 0.057(9) 
C29 0.073(10) 0.161(15) 0.122(12) -0.073(11) 0.011(9) 0.047(10) 
C30 0.048(8) 0.151(13) 0.068(8) -0.045(8) -0.020(6) 0.000(8) 
C31 0.031(6) 0.118(11) 0.089(10) -0.019(8) -0.006(6) 0.029(7) 
C32 0.042(6) 0.052(6) 0.063(7) -0.014(5) 0.004(6) 0.012(5) 
C33 0.043(6) 0.074(7) 0.038(6) -0.001(5) -0.012(5) 0.013(6) 
C34 0.014(5) 0.087(8) 0.082(8) -0.006(6) -0.013(5) 0.014(5) 
C35 0.053(7) 0.109(10) 0.061(8) -0.027(7) 0.003(6) -0.039(7) 
C36 0.052(10) 0.056(10) 0.088(13) 0.000 0.000 -0.027(8) 
C37 0.062(10) 0.055(9) 0.041(8) 0.000 0.000 -0.004(8) 
C39 0.059(7) 0.104(9) 0.039(6) 0.037(6) 0.008(5) 0.021(7) 
C40 0.149(13) 0.109(10) 0.030(6) 0.015(6) -0.009(7) 0.075(10) 
C41 0.156(14) 0.118(11) 0.059(8) 0.037(8) 0.042(9) 0.099(11) 
C42 0.052(7) 0.076(7) 0.052(6) 0.025(5) 0.002(5) 0.001(6) 
C43 0.075(8) 0.079(8) 0.064(8) 0.037(6) 0.005(6) 0.007(7) 
C44 0.077(8) 0.067(7) 0.024(5) 0.013(4) 0.009(5) 0.000(6) 
C45 0.070(8) 0.069(7) 0.081(8) 0.024(6) 0.019(6) 0.037(6) 
C46 0.019(4) 0.063(5) 0.065(6) 0.005(4) -0.003(4) -0.021(4) 
C47 0.059(7) 0.032(5) 0.057(7) 0.009(4) 0.011(5) -0.008(5) 
C48 0.077(9) 0.055(7) 0.040(6) 0.007(5) 0.017(6) 0.011(6) 
C49 0.060(10) 0.039(8) 0.082(12) 0.000 0.000 0.007(7) 
C50 0.056(10) 0.063(10) 0.090(13) 0.000 0.000 -0.027(9) 
Ag1' 0.080(4) 0.205(8) 0.145(6) -0.141(6) -0.010(4) 0.005(5) 
Ag2' 0.084(4) 0.170(7) 0.212(8) -0.148(6) -0.024(5) 0.041(5) 
 
_geom_special_details 
; 
 All esds (except the esd in the dihedral angle between two l.s. planes) 
 are estimated using the full covariance matrix.  The cell esds are taken 
 into account individually in the estimation of esds in distances, angles 
 and torsion angles; correlations between esds in cell parameters are only 
 used when they are defined by crystal symmetry.  An approximate (isotropic) 
 treatment of cell esds is used for estimating esds involving l.s. planes. 
; 
 
loop_ 
 _geom_bond_atom_site_label_1 
 _geom_bond_atom_site_label_2 
 _geom_bond_distance 
 _geom_bond_site_symmetry_2 
 _geom_bond_publ_flag 
Ag1 N4 2.053(8) . ? 
Ag1 N1 2.087(10) . ? 
Ag1 Ag1 3.0776(17) 4 ? 
Ag2 N10 2.121(9) . ? 
Ag2 N7 2.124(8) . ? 
O1 C10 1.244(11) . ? 
O2 C7 1.196(11) . ? 
O3 C17 1.204(10) . ? 
O4 C20 1.230(11) . ? 
O5 C32 1.169(11) . ? 
O6 C35 1.192(12) . ? 
O7 C48 1.193(13) . ? 
O8 C45 1.243(14) . ? 
N1 C2 1.351(14) . ? 
N1 C1 1.386(14) . ? 
N2 C2 1.310(13) . ? 
N2 C3 1.360(14) . ? 
N2 C4 1.495(14) . ? 
N3 C10 1.349(12) . ? 
N3 C7 1.428(12) . ? 
N3 C6 1.459(12) . ? 
N4 C13 1.322(12) . ? 
N4 C24 1.370(14) . ? 
N5 C13 1.299(13) . ? 
N5 C23 1.392(14) . ? 
N5 C14 1.520(14) . ? 
N6 C20 1.382(11) . ? 
N6 C17 1.400(12) . ? 
N6 C16 1.440(11) . ? 
N7 C26 1.299(14) . ? 
N7 C27 1.375(14) . ? 
N8 C28 1.312(13) . ? 
N8 C26 1.345(13) . ? 
N8 C29 1.518(14) . ? 
N9 C32 1.386(12) . ? 
N9 C35 1.431(14) . ? 
N9 C31 1.443(14) . ? 
N10 C41 1.244(13) . ? 
N10 C39 1.336(11) . ? 
N11 C39 1.299(13) . ? 
N11 C40 1.390(13) . ? 
N11 C42 1.446(12) . ? 
N12 C45 1.352(15) . ? 
N12 C48 1.380(13) . ? 
N12 C44 1.488(12) . ? 
C1 C3 1.245(16) . ? 
C1 H1A 0.9300 . ? 
C2 H2A 0.9300 . ? 
C3 H3A 0.9300 . ? 
C4 C5 1.401(14) . ? 
C4 H4A 0.9700 . ? 
C4 H4B 0.9700 . ? 
C5 C6 1.549(14) . ? 
C5 H5A 0.9700 . ? 
C5 H5B 0.9700 . ? 
C6 H6A 0.9700 . ? 
C6 H6B 0.9700 . ? 
C7 C8 1.480(13) . ? 
C8 C12 1.381(11) . ? 
C8 C9 1.441(11) . ? 
C9 C11 1.377(11) . ? 
C9 C10 1.478(13) . ? 
C11 C9 1.377(11) 6_556 ? 
C11 H11A 0.9300 . ? 
C12 C8 1.381(11) 6_556 ? 
C12 H12A 0.9300 . ? 
C13 H13A 0.9300 . ? 
C14 C15 1.512(14) . ? 
C14 H14A 0.9700 . ? 
C14 H14B 0.9700 . ? 
C15 C16 1.514(13) . ? 
C15 H15A 0.9700 . ? 
C15 H15B 0.9700 . ? 
C16 H16A 0.9700 . ? 
C16 H16B 0.9700 . ? 
C17 C18 1.413(15) . ? 
C18 C22 1.346(12) . ? 
C18 C19 1.476(14) . ? 
C19 C21 1.391(11) . ? 
C19 C20 1.454(13) . ? 
C21 C19 1.391(11) 6 ? 
C21 H21A 0.9300 . ? 
C22 C18 1.346(12) 6 ? 
C22 H22A 0.9300 . ? 
C23 C24 1.449(15) . ? 
C23 H23A 0.9300 . ? 
C24 H24A 0.9300 . ? 
C26 H26A 0.9300 . ? 
C27 C28 1.348(17) . ? 
C27 H27A 0.9300 . ? 
C28 H28A 0.9300 . ? 
C29 C30 1.392(16) . ? 
C29 H29A 0.9700 . ? 
C29 H29B 0.9700 . ? 
C30 C31 1.527(15) . ? 
C30 H30A 0.9700 . ? 
C30 H30B 0.9700 . ? 
C31 H31A 0.9700 . ? 
C31 H31B 0.9700 . ? 
C32 C33 1.527(14) . ? 
C33 C34 1.327(14) . ? 
C33 C37 1.393(12) . ? 
C34 C36 1.352(13) . ? 
C34 C35 1.531(15) . ? 
C36 C34 1.352(13) 6 ? 
C36 H36A 0.9300 . ? 
C37 C33 1.393(12) 6 ? 
C37 H37A 0.9300 . ? 
C39 H39A 0.9300 . ? 
C40 C41 1.409(15) . ? 
C40 H40A 0.9300 . ? 
C41 H41A 0.9300 . ? 
C42 C43 1.564(14) . ? 
C42 H42A 0.9700 . ? 
C42 H42B 0.9700 . ? 
C43 C44 1.524(13) . ? 
C43 H43A 0.9700 . ? 
C43 H43B 0.9700 . ? 
C44 H44A 0.9700 . ? 
C44 H44B 0.9700 . ? 
C45 C46 1.532(15) . ? 
C46 C47 1.330(12) . ? 
C46 C50 1.481(10) . ? 
C47 C49 1.370(12) . ? 
C47 C48 1.506(14) . ? 
C49 C47 1.370(12) 6 ? 
C49 H49A 0.9300 . ? 
C50 C46 1.481(10) 6 ? 
C50 H50 0.9300 . ? 
Ag1' Ag1' 3.031(9) 4 ? 
 
loop_ 
 _geom_angle_atom_site_label_1 
 _geom_angle_atom_site_label_2 
 _geom_angle_atom_site_label_3 
 _geom_angle 
 _geom_angle_site_symmetry_1 
 _geom_angle_site_symmetry_3 
 _geom_angle_publ_flag 
N4 Ag1 N1 176.6(4) . . ? 
N4 Ag1 Ag1 90.7(2) . 4 ? 
N1 Ag1 Ag1 92.6(3) . 4 ? 
N10 Ag2 N7 171.7(3) . . ? 
C2 N1 C1 102.4(11) . . ? 
C2 N1 Ag1 123.0(8) . . ? 
C1 N1 Ag1 134.6(9) . . ? 
C2 N2 C3 110.0(10) . . ? 
C2 N2 C4 123.2(12) . . ? 
C3 N2 C4 126.7(11) . . ? 
C10 N3 C7 110.2(8) . . ? 
C10 N3 C6 124.3(9) . . ? 
C7 N3 C6 124.3(8) . . ? 
C13 N4 C24 104.0(9) . . ? 
C13 N4 Ag1 124.0(8) . . ? 
C24 N4 Ag1 131.6(7) . . ? 
C13 N5 C23 111.7(10) . . ? 
C13 N5 C14 119.5(12) . . ? 
C23 N5 C14 128.7(11) . . ? 
C20 N6 C17 111.0(8) . . ? 
C20 N6 C16 121.7(9) . . ? 
C17 N6 C16 127.2(9) . . ? 
C26 N7 C27 105.2(11) . . ? 
C26 N7 Ag2 124.4(8) . . ? 
C27 N7 Ag2 130.4(9) . . ? 
C28 N8 C26 111.0(10) . . ? 
C28 N8 C29 129.7(11) . . ? 
C26 N8 C29 119.3(11) . . ? 
C32 N9 C35 113.1(9) . . ? 
C32 N9 C31 120.5(10) . . ? 
C35 N9 C31 125.2(9) . . ? 
C41 N10 C39 104.9(10) . . ? 
C41 N10 Ag2 133.8(8) . . ? 
C39 N10 Ag2 121.1(8) . . ? 
C39 N11 C40 106.3(8) . . ? 
C39 N11 C42 127.3(10) . . ? 
C40 N11 C42 126.4(10) . . ? 
C45 N12 C48 112.8(9) . . ? 
C45 N12 C44 119.2(9) . . ? 
C48 N12 C44 124.6(9) . . ? 
C3 C1 N1 113.7(13) . . ? 
C3 C1 H1A 123.1 . . ? 
N1 C1 H1A 123.1 . . ? 
N2 C2 N1 108.4(11) . . ? 
N2 C2 H2A 125.8 . . ? 
N1 C2 H2A 125.8 . . ? 
C1 C3 N2 104.8(11) . . ? 
C1 C3 H3A 127.6 . . ? 
N2 C3 H3A 127.6 . . ? 
C5 C4 N2 114.5(9) . . ? 
C5 C4 H4A 108.6 . . ? 
N2 C4 H4A 108.6 . . ? 
C5 C4 H4B 108.6 . . ? 
N2 C4 H4B 108.6 . . ? 
H4A C4 H4B 107.6 . . ? 
C4 C5 C6 115.3(9) . . ? 
C4 C5 H5A 108.4 . . ? 
C6 C5 H5A 108.4 . . ? 
C4 C5 H5B 108.4 . . ? 
C6 C5 H5B 108.4 . . ? 
H5A C5 H5B 107.5 . . ? 
N3 C6 C5 109.5(8) . . ? 
N3 C6 H6A 109.8 . . ? 
C5 C6 H6A 109.8 . . ? 
N3 C6 H6B 109.8 . . ? 
C5 C6 H6B 109.8 . . ? 
H6A C6 H6B 108.2 . . ? 
O2 C7 N3 123.6(9) . . ? 
O2 C7 C8 130.3(10) . . ? 
N3 C7 C8 105.7(8) . . ? 
C12 C8 C9 122.3(9) . . ? 
C12 C8 C7 128.9(9) . . ? 
C9 C8 C7 108.8(8) . . ? 
C11 C9 C8 121.6(9) . . ? 
C11 C9 C10 134.3(9) . . ? 
C8 C9 C10 104.0(8) . . ? 
O1 C10 N3 124.2(9) . . ? 
O1 C10 C9 124.4(9) . . ? 
N3 C10 C9 111.2(9) . . ? 
C9 C11 C9 116.4(13) . 6_556 ? 
C9 C11 H11A 121.8 . . ? 
C9 C11 H11A 121.8 6_556 . ? 
C8 C12 C8 115.5(12) 6_556 . ? 
C8 C12 H12A 122.3 6_556 . ? 
C8 C12 H12A 122.3 . . ? 
N5 C13 N4 113.1(11) . . ? 
N5 C13 H13A 123.4 . . ? 
N4 C13 H13A 123.4 . . ? 
C15 C14 N5 110.3(9) . . ? 
C15 C14 H14A 109.6 . . ? 
N5 C14 H14A 109.6 . . ? 
C15 C14 H14B 109.6 . . ? 
N5 C14 H14B 109.6 . . ? 
H14A C14 H14B 108.1 . . ? 
C14 C15 C16 110.7(9) . . ? 
C14 C15 H15A 109.5 . . ? 
C16 C15 H15A 109.5 . . ? 
C14 C15 H15B 109.5 . . ? 
C16 C15 H15B 109.5 . . ? 
H15A C15 H15B 108.1 . . ? 
N6 C16 C15 117.2(9) . . ? 
N6 C16 H16A 108.0 . . ? 
C15 C16 H16A 108.0 . . ? 
N6 C16 H16B 108.0 . . ? 
C15 C16 H16B 108.0 . . ? 
H16A C16 H16B 107.2 . . ? 
O3 C17 N6 123.0(10) . . ? 
O3 C17 C18 126.7(11) . . ? 
N6 C17 C18 109.1(8) . . ? 
C22 C18 C17 136.1(11) . . ? 
C22 C18 C19 117.9(11) . . ? 
C17 C18 C19 105.7(9) . . ? 
C21 C19 C20 129.6(9) . . ? 
C21 C19 C18 122.8(9) . . ? 
C20 C19 C18 107.4(8) . . ? 
O4 C20 N6 126.7(10) . . ? 
O4 C20 C19 126.6(9) . . ? 
N6 C20 C19 106.6(8) . . ? 
C19 C21 C19 114.9(13) 6 . ? 
C19 C21 H21A 122.6 6 . ? 
C19 C21 H21A 122.6 . . ? 
C18 C22 C18 123.2(15) . 6 ? 
C18 C22 H22A 118.4 . . ? 
C18 C22 H22A 118.4 6 . ? 
N5 C23 C24 99.4(10) . . ? 
N5 C23 H23A 130.3 . . ? 
C24 C23 H23A 130.3 . . ? 
N4 C24 C23 111.8(11) . . ? 
N4 C24 H24A 124.1 . . ? 
C23 C24 H24A 124.1 . . ? 
N7 C26 N8 109.0(12) . . ? 
N7 C26 H26A 125.5 . . ? 
N8 C26 H26A 125.5 . . ? 
C28 C27 N7 110.5(11) . . ? 
C28 C27 H27A 124.7 . . ? 
N7 C27 H27A 124.7 . . ? 
N8 C28 C27 104.2(10) . . ? 
N8 C28 H28A 127.9 . . ? 
C27 C28 H28A 127.9 . . ? 
C30 C29 N8 112.5(12) . . ? 
C30 C29 H29A 109.1 . . ? 
N8 C29 H29A 109.1 . . ? 
C30 C29 H29B 109.1 . . ? 
N8 C29 H29B 109.1 . . ? 
H29A C29 H29B 107.8 . . ? 
C29 C30 C31 111.9(11) . . ? 
C29 C30 H30A 109.2 . . ? 
C31 C30 H30A 109.2 . . ? 
C29 C30 H30B 109.2 . . ? 
C31 C30 H30B 109.2 . . ? 
H30A C30 H30B 107.9 . . ? 
N9 C31 C30 110.3(10) . . ? 
N9 C31 H31A 109.6 . . ? 
C30 C31 H31A 109.6 . . ? 
N9 C31 H31B 109.6 . . ? 
C30 C31 H31B 109.6 . . ? 
H31A C31 H31B 108.1 . . ? 
O5 C32 N9 127.1(11) . . ? 
O5 C32 C33 129.2(10) . . ? 
N9 C32 C33 103.7(9) . . ? 
C34 C33 C37 121.4(11) . . ? 
C34 C33 C32 111.0(9) . . ? 
C37 C33 C32 127.5(10) . . ? 
C33 C34 C36 124.7(11) . . ? 
C33 C34 C35 108.1(10) . . ? 
C36 C34 C35 126.7(10) . . ? 
O6 C35 N9 122.8(12) . . ? 
O6 C35 C34 131.2(11) . . ? 
N9 C35 C34 104.0(9) . . ? 
C34 C36 C34 113.0(14) 6 . ? 
C34 C36 H36A 123.5 6 . ? 
C34 C36 H36A 123.5 . . ? 
C33 C37 C33 113.7(14) . 6 ? 
C33 C37 H37A 123.2 . . ? 
C33 C37 H37A 123.2 6 . ? 
N11 C39 N10 113.3(10) . . ? 
N11 C39 H39A 123.3 . . ? 
N10 C39 H39A 123.3 . . ? 
N11 C40 C41 101.7(10) . . ? 
N11 C40 H40A 129.1 . . ? 
C41 C40 H40A 129.1 . . ? 
N10 C41 C40 113.6(11) . . ? 
N10 C41 H41A 123.2 . . ? 
C40 C41 H41A 123.2 . . ? 
N11 C42 C43 108.1(8) . . ? 
N11 C42 H42A 110.1 . . ? 
C43 C42 H42A 110.1 . . ? 
N11 C42 H42B 110.1 . . ? 
C43 C42 H42B 110.1 . . ? 
H42A C42 H42B 108.4 . . ? 
C44 C43 C42 111.6(8) . . ? 
C44 C43 H43A 109.3 . . ? 
C42 C43 H43A 109.3 . . ? 
C44 C43 H43B 109.3 . . ? 
C42 C43 H43B 109.3 . . ? 
H43A C43 H43B 108.0 . . ? 
N12 C44 C43 112.7(9) . . ? 
N12 C44 H44A 109.1 . . ? 
C43 C44 H44A 109.1 . . ? 
N12 C44 H44B 109.1 . . ? 
C43 C44 H44B 109.1 . . ? 
H44A C44 H44B 107.8 . . ? 
O8 C45 N12 128.3(12) . . ? 
O8 C45 C46 127.0(13) . . ? 
N12 C45 C46 103.2(10) . . ? 
C47 C46 C50 125.6(9) . . ? 
C47 C46 C45 110.7(10) . . ? 
C50 C46 C45 123.6(8) . . ? 
C46 C47 C49 123.6(11) . . ? 
C46 C47 C48 105.6(9) . . ? 
C49 C47 C48 130.9(10) . . ? 
O7 C48 N12 126.9(10) . . ? 
O7 C48 C47 126.4(10) . . ? 
N12 C48 C47 106.7(10) . . ? 
C47 C49 C47 115.1(15) 6 . ? 
C47 C49 H49A 122.4 6 . ? 
C47 C49 H49A 122.4 . . ? 
C46 C50 C46 106.3(8) . 6 ? 
C46 C50 H50 126.9 . . ? 
C46 C50 H50 126.9 6 . ? 

 
#==============================================================================
data_B_Ibam 
_publcif_datablock.id '{127e128f-1322-43c2-8085-f10ce99481d4}'

#==============================================================================

_audit_creation_method            SHELXL-97 
_chemical_name_systematic         ?
_chemical_name_common             ? 
_chemical_melting_point           ? 
_chemical_formula_moiety          ? 
_chemical_formula_sum             'C24 H20 Ag F3 N6 O11' 
_chemical_formula_weight          733.33 
 
loop_ 
 _atom_type_symbol 
 _atom_type_description 
 _atom_type_scat_dispersion_real 
 _atom_type_scat_dispersion_imag 
 _atom_type_scat_source 
 'C'  'C'   0.0033   0.0016 
 'International Tables Vol C Tables 4.2.6.8 and 6.1.1.4' 
 'H'  'H'   0.0000   0.0000 
 'International Tables Vol C Tables 4.2.6.8 and 6.1.1.4' 
 'N'  'N'   0.0061   0.0033 
 'International Tables Vol C Tables 4.2.6.8 and 6.1.1.4' 
 'O'  'O'   0.0106   0.0060 
 'International Tables Vol C Tables 4.2.6.8 and 6.1.1.4' 
 'F'  'F'   0.0171   0.0103 
 'International Tables Vol C Tables 4.2.6.8 and 6.1.1.4' 
 'Ag'  'Ag'  -0.8971   1.1015 
 'International Tables Vol C Tables 4.2.6.8 and 6.1.1.4' 
 
_symmetry_cell_setting            orthorhombic 
_symmetry_space_group_name_H-M    'I b a m'
_symmetry_space_group_name_Hall   '-I 2 2c'
 
loop_ 
 _symmetry_equiv_pos_as_xyz 
 'x, y, z' 
 '-x, -y, z' 
 '-x+1/2, y+1/2, -z' 
 'x+1/2, -y+1/2, -z' 
 'x+1/2, y+1/2, z+1/2' 
 '-x+1/2, -y+1/2, z+1/2' 
 '-x+1, y+1, -z+1/2' 
 'x+1, -y+1, -z+1/2' 
 '-x, -y, -z' 
 'x, y, -z' 
 'x-1/2, -y-1/2, z' 
 '-x-1/2, y-1/2, z' 
 '-x+1/2, -y+1/2, -z+1/2' 
 'x+1/2, y+1/2, -z+1/2' 
 'x, -y, z+1/2' 
 '-x, y, z+1/2' 
 
_cell_length_a                    6.4005(6) 
_cell_length_b                    26.426(3) 
_cell_length_c                    35.016(3) 
_cell_angle_alpha                 90.00 
_cell_angle_beta                  90.00 
_cell_angle_gamma                 90.00 
_cell_volume                      5922.5(10) 
_cell_formula_units_Z             8 
_cell_measurement_temperature     293(2) 
_cell_measurement_reflns_used     ? 
_cell_measurement_theta_min       ? 
_cell_measurement_theta_max       ? 
 
_exptl_crystal_description        plate
_exptl_crystal_colour             colorless 
_exptl_crystal_size_max           0.33
_exptl_crystal_size_mid           0.15 
_exptl_crystal_size_min           0.05 
_exptl_crystal_density_meas       ? 
_exptl_crystal_density_diffrn     1.645 
_exptl_crystal_density_method     'not measured' 
_exptl_crystal_F_000              2944 
_exptl_absorpt_coefficient_mu     0.767 
_exptl_absorpt_correction_type    multi-scan
_exptl_absorpt_correction_T_min   0.866 
_exptl_absorpt_correction_T_max   0.953 
_exptl_absorpt_process_details    'SADABS (Bruker, 1998)'
 
_exptl_special_details            ?
 
_diffrn_ambient_temperature       293(2) 
_diffrn_radiation_wavelength      0.71073 
_diffrn_radiation_type            MoK\a 
_diffrn_radiation_source          'fine-focus sealed tube' 
_diffrn_radiation_monochromator   graphite 
_diffrn_measurement_device_type   'Bruker SMART-1000 CCD' 
_diffrn_measurement_method        '\w scans' 
_diffrn_standards_number          0
_diffrn_standards_interval_count  . 
_diffrn_standards_interval_time   . 
_diffrn_standards_decay_%         ? 
_diffrn_reflns_number             14814 
_diffrn_reflns_av_R_equivalents   0.0501 
_diffrn_reflns_av_sigmaI/netI     0.0375 
_diffrn_reflns_limit_h_min        -7 
_diffrn_reflns_limit_h_max        7 
_diffrn_reflns_limit_k_min        -32 
_diffrn_reflns_limit_k_max        31 
_diffrn_reflns_limit_l_min        -42 
_diffrn_reflns_limit_l_max        33 
_diffrn_reflns_theta_min          1.93 
_diffrn_reflns_theta_max          25.50 
_diffrn_measured_fraction_theta_max    0.998 
_diffrn_reflns_theta_full              25.50 
_diffrn_measured_fraction_theta_full   0.998 
_reflns_number_total              2801 
_reflns_number_gt                 1812 
_reflns_threshold_expression      I>2\s(I) 
 
_computing_data_collection        'SMART (Bruker, 1998)' 
_computing_cell_refinement        'SAINT-Plus (Bruker, 1998)'
_computing_data_reduction         'SAINT-Plus'
_computing_structure_solution     'SHELXS-97 (Sheldrick, 2008)' 
_computing_structure_refinement   'SHELXL-97 (Sheldrick, 2008)' 
_computing_molecular_graphics     ? 
_computing_publication_material   ?  

_refine_special_details 
; 
 Refinement of F^2^ against ALL reflections.  The weighted R-factor wR and 
 goodness of fit S are based on F^2^, conventional R-factors R are based 
 on F, with F set to zero for negative F^2^. The threshold expression of 
 F^2^ > 2sigma(F^2^) is used only for calculating R-factors(gt) etc. and is 
 not relevant to the choice of reflections for refinement.  R-factors based 
 on F^2^ are statistically about twice as large as those based on F, and R- 
 factors based on ALL data will be even larger. 
; 
 
_refine_ls_structure_factor_coef  Fsqd  
_refine_ls_matrix_type            full 
_refine_ls_weighting_scheme       calc  
_refine_ls_weighting_details 
 'calc w=1/[\s^2^(Fo^2^)+(0.0151P)^2^+93.6532P] where P=(Fo^2^+2Fc^2^)/3' 
_atom_sites_solution_primary      direct 
_atom_sites_solution_secondary    difmap 
_atom_sites_solution_hydrogens    geom 
_refine_ls_hydrogen_treatment     mixed 
_refine_ls_extinction_method      geom 
_refine_ls_extinction_coef        ? 
_refine_ls_number_reflns          2801 
_refine_ls_number_parameters      377 
_refine_ls_number_restraints      270 
_refine_ls_R_factor_all           0.1297 
_refine_ls_R_factor_gt            0.0907 
_refine_ls_wR_factor_ref          0.1991 
_refine_ls_wR_factor_gt           0.1745 
_refine_ls_goodness_of_fit_ref    1.117 
_refine_ls_restrained_S_all       1.077 
_refine_ls_shift/su_max           0.001 
_refine_ls_shift/su_mean          0.000 
_refine_diff_density_max          0.793 
_refine_diff_density_min          -0.514 
_refine_diff_density_rms          0.086 
 
loop_ 
 _atom_site_label 
 _atom_site_type_symbol 
 _atom_site_fract_x 
 _atom_site_fract_y 
 _atom_site_fract_z 
 _atom_site_U_iso_or_equiv 
 _atom_site_adp_type 
 _atom_site_occupancy 
 _atom_site_symmetry_multiplicity 
 _atom_site_calc_flag 
 _atom_site_refinement_flags 
 _atom_site_disorder_assembly 
 _atom_site_disorder_group 
O1 O 2.1882(9) 0.3659(2) 0.08630(17) 0.0828(18) Uani 1 1 d . . . 
O2 O 1.5864(8) 0.2748(2) 0.08524(14) 0.0650(15) Uani 1 1 d . . . 
C33 C 1.6975(16) 0.2941(4) 0.0000 0.050(2) Uani 1 2 d S . . 
H33A H 1.5753 0.2751 0.0000 0.060 Uiso 1 2 calc SR . . 
C32 C 2.0729(16) 0.3510(4) 0.0000 0.054(3) Uani 1 2 d S . . 
H32A H 2.1952 0.3700 0.0000 0.065 Uiso 1 2 calc SR . . 
C31 C 1.7344(12) 0.2986(3) 0.0734(2) 0.0518(18) Uani 1 1 d . . . 
C30 C 1.7912(10) 0.3087(3) 0.03310(18) 0.0451(16) Uani 1 1 d . . . 
C29 C 1.9786(12) 0.3363(3) 0.0332(2) 0.0537(18) Uani 1 1 d . . . 
C28 C 2.0397(11) 0.3453(3) 0.0736(2) 0.057(2) Uani 1 1 d . . . 
N3 N 1.8795(9) 0.3229(2) 0.09591(16) 0.0545(15) Uani 1 1 d . . . 
C26 C 1.8925(13) 0.3174(3) 0.1370(2) 0.071(2) Uani 1 1 d . . . 
H26A H 2.0383 0.3171 0.1445 0.085 Uiso 1 1 calc R . . 
H26B H 1.8320 0.2851 0.1443 0.085 Uiso 1 1 calc R . . 
N11 N 1.2212(11) 0.4404(3) 0.2044(2) 0.0650(18) Uani 1 1 d . . . 
C25 C 1.7804(14) 0.3595(4) 0.1584(2) 0.075(3) Uani 1 1 d D . . 
Ag1 Ag 1.0000 0.44162(6) 0.2500 0.0612(5) Uani 0.50 2 d SP . 1 
N12 N 1.440(3) 0.4066(8) 0.1673(5) 0.060(4) Uani 0.50 1 d PU . 1 
C11 C 1.294(4) 0.3968(10) 0.1933(6) 0.064(6) Uani 0.50 1 d P . 1 
H11A H 1.2525 0.3651 0.2019 0.077 Uiso 0.50 1 calc PR . 1 
C12 C 1.336(3) 0.4765(7) 0.1891(5) 0.089(6) Uani 0.50 1 d P . 1 
H12A H 1.3242 0.5109 0.1944 0.106 Uiso 0.50 1 calc PR . 1 
C13 C 1.468(3) 0.4561(7) 0.1653(6) 0.083(6) Uani 0.50 1 d P . 1 
H13A H 1.5635 0.4731 0.1498 0.099 Uiso 0.50 1 calc PR . 1 
C14 C 1.555(3) 0.3684(7) 0.1446(5) 0.060(5) Uani 0.50 1 d PU . 1 
H14A H 1.5585 0.3793 0.1181 0.072 Uiso 0.50 1 calc PR . 1 
H14B H 1.4793 0.3366 0.1456 0.072 Uiso 0.50 1 calc PR . 1 
Ag2 Ag 1.0000 0.5000 0.19795(5) 0.0650(5) Uani 0.50 2 d SP . 2 
N22 N 1.438(3) 0.3819(7) 0.1829(6) 0.059(4) Uani 0.50 1 d P . 2 
C21 C 1.295(4) 0.4165(9) 0.1732(7) 0.064(5) Uani 0.50 1 d P . 2 
H21A H 1.2517 0.4230 0.1483 0.076 Uiso 0.50 1 calc PR . 2 
C22 C 1.304(3) 0.4188(7) 0.2329(5) 0.089(7) Uani 0.50 1 d P . 2 
H22A H 1.2781 0.4273 0.2582 0.107 Uiso 0.50 1 calc PR . 2 
C23 C 1.438(4) 0.3813(8) 0.2213(5) 0.109(9) Uani 0.50 1 d P . 2 
H23A H 1.5137 0.3596 0.2369 0.131 Uiso 0.50 1 calc PR . 2 
C24 C 1.546(3) 0.3461(7) 0.1586(5) 0.053(4) Uani 0.50 1 d PU . 2 
H24A H 1.4902 0.3478 0.1328 0.063 Uiso 0.50 1 calc PR . 2 
H24B H 1.5258 0.3119 0.1681 0.063 Uiso 0.50 1 calc PR . 2 
H25B H 1.829(11) 0.3919(15) 0.1485(19) 0.063 Uiso 1 1 d D . . 
H25A H 1.803(12) 0.348(2) 0.1844(10) 0.063 Uiso 1 1 d D . . 
O3 O 0.938(5) 0.4873(10) 0.1226(7) 0.192(11) Uani 0.50 1 d PDU . 1 
O4 O 1.173(5) 0.5305(14) 0.0999(10) 0.244(13) Uani 0.50 1 d PDU . 1 
C34 C 0.960(6) 0.515(2) 0.0864(14) 0.263(19) Uani 0.50 1 d PDU . 1 
C35 C 0.730(7) 0.5092(14) 0.0704(15) 0.250(16) Uani 0.50 1 d PDU . 1 
F1 F 0.918(3) 0.5284(6) 0.0416(4) 0.279(8) Uani 0.80 1 d PDU A 1 
F2 F 0.609(10) 0.456(2) 0.060(2) 0.205(15) Uani 0.20 1 d PDU B 1 
F3 F 0.797(7) 0.4518(12) 0.0571(12) 0.193(12) Uani 0.30 1 d PDU . 1 
F4 F 0.594(14) 0.511(4) 0.0304(17) 0.38(5) Uani 0.20 1 d PDU . 1 
O1W O 1.065(6) 0.3176(12) 0.2449(15) 0.158(11) Uani 0.30 1 d PU . 2 
O2W O 0.661(6) 0.4380(12) 0.0834(11) 0.134(10) Uani 0.30 1 d PU . 2 
O3W O 1.100(12) 0.261(3) 0.256(3) 0.170(13) Uani 0.20 1 d PU . 2 
O4W O 1.239(16) 0.226(3) 0.236(3) 0.170(14) Uani 0.20 1 d PU . 2 
O5W O 1.233(13) 0.259(3) 0.2172(19) 0.170(12) Uani 0.25 1 d PU . 2 
O6W O 0.567(7) 0.4237(17) 0.0398(13) 0.172(14) Uani 0.25 1 d PU . 2 
O7W O 0.588(6) 0.4325(13) 0.0000 0.191(12) Uani 0.50 2 d SPU . 2 
O8W O 1.107(10) 0.2879(19) 0.2263(18) 0.169(12) Uani 0.25 1 d PU . 2 
O9W O 1.35(2) 0.262(5) 0.239(4) 0.167(13) Uani 0.15 1 d PU . 2 
O10W O 1.366(13) 0.271(2) 0.213(2) 0.162(14) Uani 0.20 1 d PU . 2 
O11W O 1.134(17) 0.224(4) 0.224(3) 0.172(15) Uani 0.15 1 d PU . 2 
 
loop_ 
 _atom_site_aniso_label 
 _atom_site_aniso_U_11 
 _atom_site_aniso_U_22 
 _atom_site_aniso_U_33 
 _atom_site_aniso_U_23 
 _atom_site_aniso_U_13 
 _atom_site_aniso_U_12 
O1 0.053(4) 0.111(5) 0.084(4) -0.020(4) -0.016(3) -0.016(3) 
O2 0.063(3) 0.077(4) 0.055(3) -0.007(3) 0.006(3) -0.016(3) 
C33 0.048(6) 0.052(6) 0.050(6) 0.000 0.000 -0.007(5) 
C32 0.040(6) 0.055(6) 0.067(7) 0.000 0.000 -0.006(5) 
C31 0.050(4) 0.054(4) 0.051(4) -0.008(3) 0.002(4) 0.003(4) 
C30 0.039(4) 0.051(4) 0.045(4) -0.003(3) 0.002(3) -0.002(3) 
C29 0.050(4) 0.055(4) 0.056(4) -0.007(3) -0.004(4) 0.001(4) 
C28 0.033(4) 0.067(5) 0.070(5) -0.015(4) -0.002(4) 0.006(4) 
N3 0.048(3) 0.069(4) 0.047(3) -0.017(3) -0.003(3) 0.002(3) 
C26 0.055(5) 0.107(7) 0.051(5) -0.018(5) -0.009(4) 0.019(5) 
N11 0.059(4) 0.068(4) 0.069(4) -0.014(4) 0.011(4) 0.009(4) 
C25 0.052(5) 0.113(8) 0.059(5) -0.034(6) -0.007(4) 0.003(5) 
Ag1 0.0472(9) 0.0656(10) 0.0706(11) 0.000 0.0203(9) 0.000 
N12 0.040(9) 0.072(10) 0.067(9) -0.016(8) -0.004(7) 0.004(8) 
C11 0.051(13) 0.081(15) 0.061(14) -0.015(12) 0.003(12) -0.020(12) 
C12 0.084(13) 0.067(11) 0.115(15) -0.013(11) 0.067(12) -0.010(10) 
C13 0.066(12) 0.070(11) 0.111(15) -0.014(10) 0.036(11) -0.011(10) 
C14 0.044(7) 0.075(10) 0.061(10) -0.032(8) -0.004(8) 0.001(8) 
Ag2 0.0611(10) 0.0599(10) 0.0738(11) 0.000 0.000 0.0046(10) 
N22 0.050(11) 0.067(11) 0.061(11) -0.020(8) -0.009(8) 0.009(9) 
C21 0.043(12) 0.094(16) 0.054(12) -0.021(11) -0.013(10) 0.018(11) 
C22 0.142(19) 0.081(12) 0.045(9) -0.010(9) 0.009(11) 0.053(13) 
C23 0.17(2) 0.120(16) 0.041(9) -0.007(10) 0.006(12) 0.081(17) 
C24 0.043(8) 0.066(10) 0.049(9) -0.018(7) -0.009(7) 0.010(8) 
O3 0.19(2) 0.170(18) 0.212(15) -0.057(12) -0.029(13) 0.009(14) 
O4 0.241(18) 0.25(2) 0.23(2) -0.028(17) -0.021(15) -0.002(16) 
C34 0.25(2) 0.26(3) 0.28(2) 0.011(18) -0.018(19) -0.003(19) 
C35 0.24(2) 0.26(2) 0.25(2) 0.015(19) -0.023(17) -0.019(19) 
F1 0.346(18) 0.289(15) 0.201(11) -0.010(11) 0.010(13) 0.038(13) 
F2 0.20(2) 0.200(19) 0.21(2) -0.022(15) 0.000(16) 0.005(16) 
F3 0.189(19) 0.186(17) 0.203(17) -0.034(14) 0.002(15) 0.005(15) 
F4 0.37(6) 0.38(6) 0.38(6) 0.01(2) 0.00(2) -0.01(2) 
O1W 0.15(2) 0.163(14) 0.161(19) 0.013(14) 0.010(16) -0.010(14) 
O2W 0.132(18) 0.122(17) 0.149(15) 0.016(14) 0.014(15) 0.010(15) 
O3W 0.17(2) 0.165(17) 0.175(18) 0.003(12) 0.001(16) 0.000(17) 
O4W 0.17(2) 0.170(16) 0.17(2) 0.001(13) 0.002(14) 0.000(11) 
O5W 0.173(17) 0.168(17) 0.171(17) -0.002(13) -0.003(11) -0.001(11) 
O6W 0.16(2) 0.17(2) 0.181(17) -0.022(17) -0.011(17) -0.001(18) 
O7W 0.18(2) 0.20(2) 0.188(15) 0.000 0.000 0.023(16) 
O8W 0.165(16) 0.169(15) 0.173(19) 0.003(13) -0.001(15) -0.003(15) 
O9W 0.171(15) 0.17(2) 0.17(2) -0.001(18) 0.000(13) 0.003(12) 
O10W 0.173(17) 0.15(2) 0.16(2) -0.010(16) 0.001(16) 0.004(14) 
O11W 0.17(2) 0.168(15) 0.17(2) 0.001(15) -0.001(16) -0.001(15) 
 
_geom_special_details 
; 
 All esds (except the esd in the dihedral angle between two l.s. planes) 
 are estimated using the full covariance matrix.  The cell esds are taken 
 into account individually in the estimation of esds in distances, angles 
 and torsion angles; correlations between esds in cell parameters are only 
 used when they are defined by crystal symmetry.  An approximate (isotropic) 
 treatment of cell esds is used for estimating esds involving l.s. planes. 
; 
 
loop_ 
 _geom_bond_atom_site_label_1 
 _geom_bond_atom_site_label_2 
 _geom_bond_distance 
 _geom_bond_site_symmetry_2 
 _geom_bond_publ_flag 
O1 C28 1.183(8) . ? 
O2 C31 1.209(8) . ? 
C33 C30 1.361(8) . ? 
C33 C30 1.361(8) 10 ? 
C33 H33A 0.9300 . ? 
C32 C29 1.365(9) 10 ? 
C32 C29 1.365(9) . ? 
C32 H32A 0.9300 . ? 
C31 N3 1.377(9) . ? 
C31 C30 1.483(9) . ? 
C30 C29 1.404(10) . ? 
C29 C28 1.487(10) . ? 
C28 N3 1.419(9) . ? 
N3 C26 1.449(9) . ? 
C26 C25 1.522(11) . ? 
C26 H26A 0.9700 . ? 
C26 H26B 0.9700 . ? 
N11 C22 1.265(18) . ? 
N11 C11 1.30(3) . ? 
N11 C12 1.318(17) . ? 
N11 C21 1.35(2) . ? 
N11 Ag2 2.130(7) . ? 
N11 Ag1 2.134(7) . ? 
C25 C14 1.54(2) . ? 
C25 C24 1.54(2) . ? 
C25 H25B 0.98(2) . ? 
C25 H25A 0.97(2) . ? 
Ag1 N11 2.134(7) 7_645 ? 
Ag1 Ag1 3.086(3) 2_765 ? 
N12 C13 1.32(2) . ? 
N12 C11 1.33(3) . ? 
N12 C14 1.48(3) . ? 
C11 H11A 0.9300 . ? 
C12 C13 1.31(2) . ? 
C12 H12A 0.9300 . ? 
C13 H13A 0.9300 . ? 
C14 H14A 0.9700 . ? 
C14 H14B 0.9700 . ? 
Ag2 N11 2.130(7) 2_765 ? 
Ag2 Ag2 3.645(4) 7_645 ? 
N22 C21 1.34(3) . ? 
N22 C23 1.34(2) . ? 
N22 C24 1.45(2) . ? 
C21 H21A 0.9300 . ? 
C22 C23 1.37(2) . ? 
C22 H22A 0.9300 . ? 
C23 H23A 0.9300 . ? 
C24 H24A 0.9700 . ? 
C24 H24B 0.9700 . ? 
O3 O3 1.04(5) 2_765 ? 
O3 O4 1.17(4) 2_765 ? 
O3 C34 1.43(5) 2_765 ? 
O3 C34 1.47(3) . ? 
O4 O3 1.17(4) 2_765 ? 
O4 C34 1.50(3) . ? 
O4 C34 1.55(6) 2_765 ? 
O4 F3 1.58(5) 2_765 ? 
O4 C35 1.60(5) 2_765 ? 
C34 C34 0.94(11) 2_765 ? 
C34 O3 1.43(5) 2_765 ? 
C34 O4 1.55(6) 2_765 ? 
C34 C35 1.58(2) . ? 
C34 F1 1.63(5) . ? 
C35 O4 1.60(5) 2_765 ? 
C35 F3 1.64(3) . ? 
C35 F1 1.65(3) . ? 
C35 F4 1.65(3) . ? 
C35 F2 1.65(3) . ? 
F2 F3 1.22(7) . ? 
F3 O4 1.58(5) 2_765 ? 
F4 F4 1.35(18) 2_665 ? 
 
loop_ 
 _geom_angle_atom_site_label_1 
 _geom_angle_atom_site_label_2 
 _geom_angle_atom_site_label_3 
 _geom_angle 
 _geom_angle_site_symmetry_1 
 _geom_angle_site_symmetry_3 
 _geom_angle_publ_flag 
C30 C33 C30 116.8(9) . 10 ? 
C30 C33 H33A 121.6 . . ? 
C30 C33 H33A 121.6 10 . ? 
C29 C32 C29 116.6(10) 10 . ? 
C29 C32 H32A 121.7 10 . ? 
C29 C32 H32A 121.7 . . ? 
O2 C31 N3 125.1(7) . . ? 
O2 C31 C30 127.7(7) . . ? 
N3 C31 C30 107.2(6) . . ? 
C33 C30 C29 121.7(7) . . ? 
C33 C30 C31 130.7(7) . . ? 
C29 C30 C31 107.5(6) . . ? 
C32 C29 C30 121.6(7) . . ? 
C32 C29 C28 130.4(7) . . ? 
C30 C29 C28 108.0(6) . . ? 
O1 C28 N3 124.4(7) . . ? 
O1 C28 C29 130.0(8) . . ? 
N3 C28 C29 105.5(6) . . ? 
C31 N3 C28 111.5(6) . . ? 
C31 N3 C26 124.0(7) . . ? 
C28 N3 C26 123.2(6) . . ? 
N3 C26 C25 112.9(7) . . ? 
N3 C26 H26A 109.0 . . ? 
C25 C26 H26A 109.0 . . ? 
N3 C26 H26B 109.0 . . ? 
C25 C26 H26B 109.0 . . ? 
H26A C26 H26B 107.8 . . ? 
C22 N11 C11 71.7(14) . . ? 
C22 N11 C12 114.4(15) . . ? 
C11 N11 C12 108.6(13) . . ? 
C22 N11 C21 106.4(13) . . ? 
C11 N11 C21 38.6(10) . . ? 
C12 N11 C21 79.4(15) . . ? 
C22 N11 Ag2 134.1(9) . . ? 
C11 N11 Ag2 149.4(13) . . ? 
C12 N11 Ag2 77.9(9) . . ? 
C21 N11 Ag2 119.5(10) . . ? 
C22 N11 Ag1 72.3(10) . . ? 
C11 N11 Ag1 118.4(11) . . ? 
C12 N11 Ag1 131.5(8) . . ? 
C21 N11 Ag1 147.8(14) . . ? 
Ag2 N11 Ag1 68.1(2) . . ? 
C26 C25 C14 113.5(9) . . ? 
C26 C25 C24 106.9(9) . . ? 
C14 C25 C24 28.9(8) . . ? 
C26 C25 H25B 108(5) . . ? 
C14 C25 H25B 93(5) . . ? 
C24 C25 H25B 121(5) . . ? 
C26 C25 H25A 99(4) . . ? 
C14 C25 H25A 119(5) . . ? 
C24 C25 H25A 94(5) . . ? 
H25B C25 H25A 125(7) . . ? 
N11 Ag1 N11 178.2(4) . 7_645 ? 
N11 Ag1 Ag1 90.88(19) . 2_765 ? 
N11 Ag1 Ag1 90.88(19) 7_645 2_765 ? 
C13 N12 C11 109(2) . . ? 
C13 N12 C14 125.3(17) . . ? 
C11 N12 C14 126(2) . . ? 
N11 C11 N12 107(2) . . ? 
N11 C11 H11A 126.7 . . ? 
N12 C11 H11A 126.7 . . ? 
C13 C12 N11 108.7(15) . . ? 
C13 C12 H12A 125.6 . . ? 
N11 C12 H12A 125.6 . . ? 
C12 C13 N12 106.6(17) . . ? 
C12 C13 H13A 126.7 . . ? 
N12 C13 H13A 126.7 . . ? 
N12 C14 C25 113.5(13) . . ? 
N12 C14 H14A 108.9 . . ? 
C25 C14 H14A 108.9 . . ? 
N12 C14 H14B 108.9 . . ? 
C25 C14 H14B 108.9 . . ? 
H14A C14 H14B 107.7 . . ? 
N11 Ag2 N11 167.8(4) . 2_765 ? 
N11 Ag2 Ag2 83.90(19) . 7_645 ? 
N11 Ag2 Ag2 83.90(19) 2_765 7_645 ? 
C21 N22 C23 105(2) . . ? 
C21 N22 C24 128(2) . . ? 
C23 N22 C24 125.6(17) . . ? 
N22 C21 N11 111(2) . . ? 
N22 C21 H21A 124.7 . . ? 
N11 C21 H21A 124.7 . . ? 
N11 C22 C23 110.7(14) . . ? 
N11 C22 H22A 124.7 . . ? 
C23 C22 H22A 124.7 . . ? 
N22 C23 C22 106.9(17) . . ? 
N22 C23 H23A 126.6 . . ? 
C22 C23 H23A 126.6 . . ? 
N22 C24 C25 108.2(14) . . ? 
N22 C24 H24A 110.1 . . ? 
C25 C24 H24A 110.1 . . ? 
N22 C24 H24B 110.1 . . ? 
C25 C24 H24B 110.1 . . ? 
H24A C24 H24B 108.4 . . ? 
O3 O3 O4 137(2) 2_765 2_765 ? 
O3 O3 C34 71(2) 2_765 2_765 ? 
O4 O3 C34 69.7(14) 2_765 2_765 ? 
O3 O3 C34 67(2) 2_765 . ? 
O4 O3 C34 71(3) 2_765 . ? 
C34 O3 C34 38(5) 2_765 . ? 
O3 O4 C34 63(2) 2_765 . ? 
O3 O4 C34 64(3) 2_765 2_765 ? 
C34 O4 C34 36(4) . 2_765 ? 
O3 O4 F3 147(4) 2_765 2_765 ? 
C34 O4 F3 84(3) . 2_765 ? 
C34 O4 F3 90(3) 2_765 2_765 ? 
O3 O4 C35 114(4) 2_765 2_765 ? 
C34 O4 C35 88(3) . 2_765 ? 
C34 O4 C35 60.4(17) 2_765 2_765 ? 
F3 O4 C35 62(2) 2_765 2_765 ? 
C34 C34 O3 74(3) 2_765 2_765 ? 
C34 C34 O3 68(3) 2_765 . ? 
O3 C34 O3 42(3) 2_765 . ? 
C34 C34 O4 75(5) 2_765 . ? 
O3 C34 O4 47(2) 2_765 . ? 
O3 C34 O4 87(4) . . ? 
C34 C34 O4 69(4) 2_765 2_765 ? 
O3 C34 O4 87(3) 2_765 2_765 ? 
O3 C34 O4 45.4(18) . 2_765 ? 
O4 C34 O4 128(4) . 2_765 ? 
C34 C34 C35 115(6) 2_765 . ? 
O3 C34 C35 137(4) 2_765 . ? 
O3 C34 C35 100(3) . . ? 
O4 C34 C35 170(5) . . ? 
O4 C34 C35 61(3) 2_765 . ? 
C34 C34 F1 106(2) 2_765 . ? 
O3 C34 F1 160(3) 2_765 . ? 
O3 C34 F1 157(3) . . ? 
O4 C34 F1 113(3) . . ? 
O4 C34 F1 112(4) 2_765 . ? 
C35 C34 F1 62(2) . . ? 
C34 C35 O4 58(3) . 2_765 ? 
C34 C35 F3 87(4) . . ? 
O4 C35 F3 58(2) 2_765 . ? 
C34 C35 F1 61(2) . . ? 
O4 C35 F1 109(3) 2_765 . ? 
F3 C35 F1 86(3) . . ? 
C34 C35 F4 142(5) . . ? 
O4 C35 F4 141(5) 2_765 . ? 
F3 C35 F4 86(5) . . ? 
F1 C35 F4 82(4) . . ? 
C34 C35 F2 127(5) . . ? 
O4 C35 F2 76(3) 2_765 . ? 
F3 C35 F2 43(3) . . ? 
F1 C35 F2 118(5) . . ? 
F4 C35 F2 66(5) . . ? 
C34 F1 C35 57.7(11) . . ? 
F3 F2 C35 67.9(16) . . ? 
F2 F3 O4 91(5) . 2_765 ? 
F2 F3 C35 68.7(16) . . ? 
O4 F3 C35 59(2) 2_765 . ? 
F4 F4 C35 117(5) 2_665 . ? 

_publcif_info_exptl_table_max_cols 4
_publcif_info_exptl_table_use_headnotes n
loop_
_publcif_info_tables.block_id
_publcif_info_tables.reference_item
"{daff20cf-9b2d-45f6-ad12-2b26c85b41a9}" "_publcif_info_datablock.publ_exptl"

loop_
_publcif_info_cif.paper_type
 CB

loop_
_publcif_info_datablock.id
_publcif_info_datablock.publ_exptl
_publcif_info_datablock.publ_geom
_publcif_info_datablock.structure
'{daff20cf-9b2d-45f6-ad12-2b26c85b41a9}' y y y
'{127e128f-1322-43c2-8085-f10ce99481d4}' y y y

loop_
_publcif_info_exptl_table_extra_item
sin_theta_over_lambda_max

loop_
_publcif_info_exptl_table_header_item
?
