# Supplementary material for: Structural disorder and transformation in crystal growth: direct observation of ring-opening isomerization in a metal–organic solid solution
Source: IUCrJ. 2014 Aug 20;1(Pt 5):318–27. doi: 10.1107/S2052252514015966 (PMC4174874; doi:10.1107/S2052252514015966)
Supplement: Supplementary file 2 [file m-01-00318-A_Pbcmsup2.fcf]

# 
# h,k,l, Fc-squared, Fo-squared, sigma(Fo-squared) and status flag 
# 
data_A_Pbcm 
_shelx_title ' 5 in Pbcm' 
_shelx_refln_list_code          4 
_shelx_F_calc_maximum      697.83 
_exptl_crystal_F_000      4368.00 
_reflns_d_resolution_high  0.8255 
 
loop_ 
 _symmetry_equiv_pos_as_xyz 
 'x, y, z' 
 '-x, -y, z+1/2' 
 '-x, y+1/2, -z+1/2' 
 'x, -y+1/2, -z' 
 '-x, -y, -z' 
 'x, y, -z-1/2' 
 'x, -y-1/2, z-1/2' 
 '-x, y-1/2, z' 
 
_cell_length_a    12.6641 
_cell_length_b    26.2296 
_cell_length_c    35.2691 
_cell_angle_alpha  90.000 
_cell_angle_beta   90.000 
_cell_angle_gamma  90.000 
 
_shelx_F_squared_multiplier     1.000 
 
loop_ 
 _refln_index_h 
 _refln_index_k 
 _refln_index_l 
 _refln_F_squared_calc 
 _refln_F_squared_meas 
 _refln_F_squared_sigma 
 _refln_observed_status 
   1   0   0        6.31      933.42    294.60 o 
   2   0   0      260.95      481.05    296.28 o 
   3   0   0      493.65      269.25    539.14 o 
   4   0   0   209554.31   190352.52  14573.62 o 
   5   0   0     1994.58     3272.45    634.77 o 
   6   0   0      791.77      564.23    345.88 o 
   7   0   0      538.04     1199.17    348.42 o 
   8   0   0   199757.78   179991.00  13245.89 o 
   9   0   0       83.67        0.64    450.76 o 
  10   0   0     1129.00      656.96    592.55 o 
  11   0   0       66.94        3.22    521.58 o 
  12   0   0     4851.78     5726.12   1038.24 o 
  13   0   0      692.27      349.69    715.48 o 
  14   0   0     1009.63     1210.76    763.81 o 
   1   1   0      267.61       38.12     62.40 o 
   2   1   0   329746.72   534311.38  33034.40 o 
   3   1   0      669.20     1372.48    235.35 o 
   4   1   0      115.62       95.87    141.99 o 
   5   1   0      731.34      570.36    190.12 o 
   6   1   0    81396.16    81254.11   4861.24 o 
   7   1   0      222.01      264.42    266.98 o 
   8   1   0     2260.80     2181.13    379.20 o 
   9   1   0      456.78      431.83    326.88 o 
  10   1   0    57586.68    47708.84   2998.63 o 
  11   1   0      431.58      199.68    373.99 o 
  12   1   0      397.11      811.69    470.37 o 
  13   1   0        0.33        6.37    470.94 o 
  14   1   0     5752.18     6087.88   1151.71 o 
  15   1   0       63.42        2.25    542.97 o 
   1   2   0     1251.94     1687.72    154.38 o 
   2   2   0      385.77      392.04     60.43 o 
   3   2   0     1850.31     2960.58    713.28 o 
   4   2   0   140535.83   142390.30   7265.04 o 
   5   2   0       27.09      338.02    123.01 o 
   6   2   0     1732.35     1250.81    254.92 o 
   7   2   0     4094.39     4133.02    298.80 o 
   8   2   0   111484.30    97401.40   4435.65 o 
   9   2   0      864.67      991.93    264.94 o 
  10   2   0     1420.59      515.91    494.03 o 
  11   2   0      306.45      383.12    383.40 o 
  12   2   0    27802.62    22584.41   1422.81 o 
  13   2   0      436.11       56.03    625.94 o 
  14   2   0       99.48      138.28    507.37 o 
  15   2   0      176.99       63.45    555.98 o 
   1   3   0     4940.69     9601.54    937.21 o 
   2   3   0      144.74      366.21    743.58 o 
   3   3   0    11784.88     8535.12    746.84 o 
   4   3   0      569.66      740.14    174.87 o 
   5   3   0     2698.79     2121.41    189.33 o 
   6   3   0   195362.22   205829.09   8983.40 o 
   7   3   0      729.49      501.61    229.50 o 
   8   3   0      719.99      515.09    347.29 o 
   9   3   0     2298.70     3263.32    331.45 o 
  10   3   0    10951.88     9392.60   1047.42 o 
  11   3   0       46.17        4.51    477.80 o 
  12   3   0     1036.17      504.25    445.21 o 
  13   3   0      959.97      442.95    472.76 o 
  14   3   0     4544.93     5038.62    697.79 o 
  15   3   0       27.19        2.24    510.08 o 
   1   4   0     6473.93    11291.40   1473.39 o 
   2   4   0      618.79      327.95    157.77 o 
   3   4   0    53241.56    57161.39   3480.98 o 
   4   4   0    38576.26    45278.94   1628.58 o 
   5   4   0     1431.72     1047.68    124.81 o 
   6   4   0     1153.13     1012.37    287.11 o 
   7   4   0    16319.77    15914.33    670.47 o 
   8   4   0     1851.47     3063.35    301.71 o 
   9   4   0      211.74      153.78    250.10 o 
  10   4   0      653.10       65.06    354.27 o 
  11   4   0     5971.22     5477.00   1133.92 o 
  12   4   0     4792.05     5204.76    683.82 o 
  13   4   0      217.00      104.95    432.11 o 
  14   4   0      318.76      550.60    526.43 o 
  15   4   0     1094.29      345.61    557.37 o 
   1   5   0    29332.02    31813.84   1675.61 o 
   2   5   0   299324.00   269910.94  32292.96 o 
   3   5   0    58711.19    58191.21   2630.08 o 
   4   5   0      564.92      695.52    237.22 o 
   5   5   0    28815.03    28397.11   1104.92 o 
   6   5   0    42953.28    40330.95   2158.83 o 
   7   5   0     5274.13     4912.25    316.62 o 
   8   5   0        0.82      395.36    235.76 o 
   9   5   0    12173.43    12671.49    603.73 o 
  10   5   0     1380.57      918.66    602.56 o 
  11   5   0     1229.30      864.68    684.97 o 
  12   5   0      545.89      213.72    417.73 o 
  13   5   0     2909.02     3371.40   1416.65 o 
  14   5   0      333.86      180.43    518.20 o 
  15   5   0      326.19       70.68    557.27 o 
   0   6   0   384534.94   695771.63  44328.62 o 
   1   6   0    32840.45    39228.63   2244.81 o 
   2   6   0     2727.75     2579.94    422.10 o 
   3   6   0    91179.84    82382.63   3196.03 o 
   4   6   0    87385.00   100232.24   5448.24 o 
   5   6   0    18185.02    21168.82   1072.93 o 
   6   6   0      514.62      305.98    181.77 o 
   7   6   0    17723.07    18015.10    779.34 o 
   8   6   0     3107.00     3314.39    323.28 o 
   9   6   0     6837.63     5494.51    363.55 o 
  10   6   0      784.53      690.94    451.78 o 
  11   6   0     8995.57     8635.44    627.19 o 
  12   6   0       16.57       42.31    423.91 o 
  13   6   0      735.06      386.93    470.85 o 
  14   6   0      362.75       17.74    514.22 o 
  15   6   0     2101.15     2702.12    680.17 o 
   1   7   0    50579.10    62582.88   3470.25 o 
   2   7   0   135723.39   157407.39  14039.93 o 
   3   7   0    78610.03    72339.30   4284.32 o 
   4   7   0     2325.39     2602.35    402.74 o 
   5   7   0    66057.41    62785.90   3013.01 o 
   6   7   0     1319.73     1483.52    204.73 o 
   7   7   0     5025.36     6695.65    326.00 o 
   8   7   0      349.36       43.99    202.40 o 
   9   7   0    35808.70    30651.59   3245.78 o 
  10   7   0     1903.88     2124.49    442.58 o 
  11   7   0     1625.41     1313.07    467.07 o 
  12   7   0       81.08      238.98    440.18 o 
  13   7   0     6069.65     6521.70    655.18 o 
  14   7   0      831.03     1193.78    534.71 o 
   1   8   0    40322.35    57273.57   3689.38 o 
   2   8   0      308.79      830.54    149.01 o 
   3   8   0    76905.12    76869.59   3127.58 o 
   4   8   0    19552.01    17452.14    835.28 o 
   5   8   0    37907.84    37076.15   1452.55 o 
   6   8   0      356.76      314.65    167.32 o 
   7   8   0    17884.77    22340.59    878.97 o 
   8   8   0      600.84      381.23    216.28 o 
   9   8   0    15359.35    13924.77    800.06 o 
  10   8   0       15.82       90.69    372.02 o 
  11   8   0     8126.01     7620.36    630.12 o 
  12   8   0        1.53       52.80    424.09 o 
  13   8   0      964.09      821.85    518.69 o 
  14   8   0       93.37      265.16    544.12 o 
   1   9   0    64539.02    75878.16   3664.80 o 
   2   9   0   266930.25   192545.14   8767.87 o 
   3   9   0    34160.41    29864.46   1427.80 o 
   4   9   0      221.28      178.90    170.97 o 
   5   9   0    51778.93    62439.77   3571.72 o 
   6   9   0      132.60       99.44    169.47 o 
   7   9   0     6390.41     6936.25    361.39 o 
   8   9   0      208.48      207.37    226.31 o 
   9   9   0    36521.98    37037.00   2176.25 o 
  10   9   0      183.04      226.17    379.19 o 
  11   9   0     3217.60     4602.84    660.40 o 
  12   9   0      248.70       47.31    427.44 o 
  13   9   0     6026.94     6118.25    569.65 o 
  14   9   0      811.10      669.16    556.47 o 
   0  10   0     2447.11     3193.17    593.33 o 
   1  10   0    45924.76    55982.70   2228.56 o 
   2  10   0       14.33      100.08    129.79 o 
   3  10   0    75650.08    78895.24   2922.94 o 
   4  10   0    20156.80    17089.10    374.39 o 
   5  10   0    20000.37    18015.26   1364.48 o 
   6  10   0      297.33       52.55    200.36 o 
   7  10   0    28404.01    25118.72   1344.48 o 
   8  10   0      975.36      389.22    230.75 o 
   9  10   0     8125.15     6102.79    866.21 o 
  10  10   0        1.22       52.04    397.02 o 
  11  10   0    10308.25     9648.46    697.89 o 
  12  10   0        2.57       12.23    432.89 o 
  13  10   0      907.43      277.35    502.20 o 
  14  10   0      195.06      130.85    567.28 o 
   1  11   0    51679.07    53691.19   2712.57 o 
   2  11   0    86897.78    86181.46   5378.81 o 
   3  11   0    28569.01    31058.85   1104.17 o 
   4  11   0      252.08      430.29    194.12 o 
   5  11   0    27411.02    27038.41   1497.32 o 
   6  11   0    11913.49    14107.76    696.49 o 
   7  11   0     9246.96     9541.40    516.12 o 
   8  11   0      587.20      310.64    368.90 o 
   9  11   0     7801.16     7895.30   1408.82 o 
  10  11   0     8976.16     7752.29    621.02 o 
  11  11   0     2569.80     2848.85    546.68 o 
  12  11   0     1104.07      169.54    442.77 o 
  13  11   0     5331.00     6245.30    768.20 o 
  14  11   0      576.43      215.59    564.49 o 
   0  12   0      659.15     1078.66    313.41 o 
   1  12   0    21322.42    21175.08    840.03 o 
   2  12   0     1712.78     1409.11    184.51 o 
   3  12   0    24306.26    26706.11   1002.94 o 
   4  12   0    83325.20    90038.31   5105.38 o 
   5  12   0     5914.02     5414.19    378.93 o 
   6  12   0        0.37      124.30    218.34 o 
   7  12   0    33688.43    27238.46   1769.22 o 
   8  12   0      295.17      410.09    393.17 o 
   9  12   0        2.50       44.95    362.44 o 
  10  12   0      233.71       96.40    393.10 o 
  11  12   0     6642.75     6664.83    640.37 o 
  12  12   0     1638.86     1759.43    509.56 o 
  13  12   0      265.47      526.49    529.00 o 
  14  12   0       32.79       69.20    554.41 o 
   1  13   0    17606.83    17643.66    547.60 o 
   2  13   0    57172.64    51452.35   2380.52 o 
   3  13   0     4259.94     4064.08    380.31 o 
   4  13   0     2483.42     3122.35    290.86 o 
   5  13   0     4086.65     3660.00    305.05 o 
   6  13   0    75904.77    71374.91   5768.98 o 
   7  13   0     3355.86     3595.77    504.19 o 
   8  13   0      193.03      380.91    384.27 o 
   9  13   0      542.54      252.61    397.41 o 
  10  13   0    12411.52    10797.73    705.89 o 
  11  13   0       41.30       36.81    426.81 o 
  12  13   0      255.21       91.30    473.09 o 
  13  13   0     1124.47     1361.37    561.96 o 
   0  14   0   124093.70   135247.11  12656.33 o 
   1  14   0     4233.50     4676.11    303.09 o 
   2  14   0        0.54      279.32    169.65 o 
   3  14   0       15.63      129.45    160.45 o 
   4  14   0    10419.44     8676.43    774.13 o 
   5  14   0     1130.01     1053.59    311.79 o 
   6  14   0     1135.10     1447.65    439.77 o 
   7  14   0     3215.80     3959.04    398.67 o 
   8  14   0    33116.81    32714.79   2000.90 o 
   9  14   0        0.03        4.15    373.32 o 
  10  14   0      831.80      386.41    456.53 o 
  11  14   0     1267.41     1415.52    496.97 o 
  12  14   0     2051.96     2196.44    682.46 o 
  13  14   0       13.57        9.14    530.87 o 
   1  15   0     1960.80     2644.51    206.77 o 
   2  15   0    76983.21    77096.95   3230.42 o 
   3  15   0     2349.76     1568.21    260.75 o 
   4  15   0       61.47       32.16    196.13 o 
   5  15   0     4225.75     3655.69    472.90 o 
   6  15   0     9617.32    10816.48    774.98 o 
   7  15   0      117.01      119.82    321.57 o 
   8  15   0        2.17      434.93    358.32 o 
   9  15   0      846.68     1007.88    483.90 o 
  10  15   0    20694.12    19587.56   1765.41 o 
  11  15   0      405.31      530.12    524.51 o 
  12  15   0       73.82       57.82    492.70 o 
  13  15   0      166.95        1.29    533.42 o 
   0  16   0    91123.72    87196.90   7432.09 o 
   1  16   0      294.42      384.18    180.45 o 
   2  16   0      142.95       86.56    176.23 o 
   3  16   0      966.22      291.93    183.37 o 
   4  16   0     5867.22     4940.46    481.84 o 
   5  16   0       61.05      107.59    291.34 o 
   6  16   0      413.43      234.44    321.80 o 
   7  16   0      230.32       28.47    327.77 o 
   8  16   0    19885.34    17907.87   2073.71 o 
   9  16   0      128.10      329.07    408.59 o 
  10  16   0     1054.08      848.52    502.04 o 
  11  16   0        7.48       68.24    447.13 o 
  12  16   0     5675.38     7060.70    843.20 o 
  13  16   0       32.66       39.28    534.21 o 
   1  17   0       17.31      259.88    175.52 o 
   2  17   0    75630.55    87085.12   3617.95 o 
   3  17   0      109.18      338.99    189.36 o 
   4  17   0     1131.24     1103.84    393.22 o 
   5  17   0     3481.45     4109.35    483.15 o 
   6  17   0    13540.41    13629.65   1183.88 o 
   7  17   0      864.31      538.37    375.15 o 
   8  17   0     1975.09     1202.70    750.44 o 
   9  17   0      906.97      533.14    447.85 o 
  10  17   0    15560.93    13195.51    948.76 o 
  11  17   0      873.79      731.03    512.94 o 
  12  17   0      509.44       40.13    529.23 o 
   0  18   0    47833.99    52095.30   4246.56 o 
   1  18   0       28.57       45.17    184.17 o 
   2  18   0       14.50      507.40    347.26 o 
   3  18   0     2063.46     3213.47    431.80 o 
   4  18   0   107884.59   122659.28   6740.07 o 
   5  18   0      586.47      103.61    326.79 o 
   6  18   0     1852.72     2178.97    492.82 o 
   7  18   0        0.53      128.36    358.21 o 
   8  18   0    12163.31    12668.08    903.67 o 
   9  18   0      482.85      395.52    429.58 o 
  10  18   0      626.50      426.15    453.49 o 
  11  18   0      118.01       31.69    458.45 o 
  12  18   0     4350.75     5294.36    775.67 o 
   1  19   0       40.79       52.70    185.46 o 
   2  19   0    34040.20    42854.89   2927.65 o 
   3  19   0       36.29      206.82    256.44 o 
   4  19   0      513.53      421.93    356.76 o 
   5  19   0        1.20      176.51    326.47 o 
   6  19   0    32383.39    35488.27   2107.31 o 
   7  19   0        6.06       74.28    353.80 o 
   8  19   0      885.96     1089.68    495.33 o 
   9  19   0      381.98      126.12    420.34 o 
  10  19   0     4284.45     5143.29    793.02 o 
  11  19   0       32.01       60.65    467.92 o 
  12  19   0      325.45      533.47    554.79 o 
   0  20   0    20225.10    28707.56   2037.72 o 
   1  20   0      598.85      635.50    212.59 o 
   2  20   0       35.73       90.76    270.11 o 
   3  20   0     5369.90     4847.86    440.00 o 
   4  20   0     8134.72    10289.88    617.13 o 
   5  20   0       91.06        9.29    329.24 o 
   6  20   0       56.47      205.62    370.82 o 
   7  20   0     1484.00     1531.36    492.26 o 
   8  20   0    24257.30    25057.46   1520.35 o 
   9  20   0        2.98       39.39    416.80 o 
  10  20   0      127.56      118.34    475.23 o 
  11  20   0      644.80     1093.06    538.36 o 
   1  21   0     1531.70     1655.24    297.73 o 
   2  21   0    11906.38    13046.54    682.88 o 
   3  21   0     2295.39     1253.11    345.78 o 
   4  21   0        0.34      132.77    273.71 o 
   5  21   0      328.21      157.34    352.80 o 
   6  21   0     1009.34     2021.45    502.35 o 
   7  21   0      631.05       81.08    379.92 o 
   8  21   0      156.01       67.97    415.62 o 
   9  21   0      198.59      156.02    468.76 o 
  10  21   0     1774.08     1949.05    609.77 o 
  11  21   0      459.51      118.34    486.37 o 
   0  22   0     6047.80     7909.86    551.35 o 
   1  22   0     5345.89     5086.45    388.39 o 
   2  22   0      276.04      553.05    303.19 o 
   3  22   0     2470.68     3173.84    454.46 o 
   4  22   0     3310.28     3169.67    440.66 o 
   5  22   0     1523.33     1087.68    416.45 o 
   6  22   0       86.33       30.87    369.93 o 
   7  22   0     6268.67     5790.18    733.93 o 
   8  22   0       83.17      218.35    406.08 o 
   9  22   0      168.51      160.91    460.63 o 
  10  22   0       56.13       52.44    480.44 o 
  11  22   0      908.86     1384.43    580.37 o 
   1  23   0     9535.29    11001.87    605.79 o 
   2  23   0      260.75      300.24    280.42 o 
   3  23   0     3624.63     4433.12    385.88 o 
   4  23   0       13.53       78.62    297.84 o 
   5  23   0     5144.49     5530.11    446.47 o 
   6  23   0       30.94       49.56    391.81 o 
   7  23   0     1520.03      763.47    459.99 o 
   8  23   0        9.80       89.33    433.21 o 
   9  23   0     3069.76     3872.45    626.51 o 
  10  23   0       14.20      313.12    498.62 o 
   0  24   0      979.77      421.20    518.45 o 
   1  24   0     6157.25     7371.21    506.95 o 
   2  24   0       63.47        5.14    267.80 o 
   3  24   0     3196.57     4135.77    437.38 o 
   4  24   0      883.85      562.66    377.14 o 
   5  24   0     3113.25     3263.82    434.89 o 
   6  24   0     1944.65     1549.60    424.01 o 
   7  24   0     5403.47     4978.56   1072.40 o 
   8  24   0      385.78      165.17    434.63 o 
   9  24   0      712.75      228.33    503.64 o 
  10  24   0       30.43       61.13    531.84 o 
   1  25   0     9564.21    10040.15    653.74 o 
   2  25   0       22.56      326.68    291.01 o 
   3  25   0     3072.46     3677.70    443.64 o 
   4  25   0       43.39      113.35    344.88 o 
   5  25   0     7756.35     8648.92    726.60 o 
   6  25   0      995.43      701.45    391.40 o 
   7  25   0     3242.13     3482.74    532.98 o 
   8  25   0      697.36      734.17    767.32 o 
   9  25   0     2735.54     2747.24    582.85 o 
   0  26   0      153.08       81.14    567.96 o 
   1  26   0     5938.82     6083.14    501.98 o 
   2  26   0      184.35        1.29    358.18 o 
   3  26   0     4137.91     4800.87    542.05 o 
   4  26   0      888.67     1143.94    385.58 o 
   5  26   0     1331.37     1649.36    429.47 o 
   6  26   0       15.64        7.91    362.79 o 
   7  26   0     2495.68     3459.26    532.29 o 
   8  26   0       31.86      175.50    400.60 o 
   1  27   0     2062.00     2831.69    528.10 o 
   2  27   0        4.77       98.78    377.57 o 
   3  27   0     2498.37     1283.45    438.31 o 
   4  27   0        3.25       19.50    357.61 o 
   5  27   0     3955.01     4987.91    596.82 o 
   6  27   0      125.56      203.11    396.09 o 
   7  27   0      811.51      761.66    404.77 o 
   8  27   0       40.60       56.86    410.37 o 
   0  28   0       28.67       28.33    562.79 o 
   1  28   0     2553.91     3847.35    551.52 o 
   2  28   0       11.52       51.21    399.99 o 
   3  28   0     2506.40     2764.03    536.39 o 
   4  28   0      813.05     1130.76    461.97 o 
   5  28   0     1112.98     1288.74    453.85 o 
   6  28   0        8.29      188.94    411.05 o 
   7  28   0     1288.93     1276.42    469.02 o 
   1  29   0      960.94     1313.37    479.62 o 
   2  29   0     1039.24     1013.94    496.29 o 
   3  29   0     1074.91      715.95    453.66 o 
   4  29   0       79.40       44.31    431.79 o 
   5  29   0     1061.81      896.82    532.02 o 
   6  29   0      591.86      205.92    422.56 o 
   0  30   0     1248.45     1467.13    779.94 o 
   1  30   0      361.33      207.88    472.51 o 
   2  30   0       86.10      294.40    461.38 o 
   3  30   0      881.16      981.85    490.63 o 
   4  30   0       49.39      251.81    464.81 o 
   5  30   0       24.32       76.78    485.08 o 
   1  31   0      164.27      267.80    516.48 o 
   2  31   0     1575.18     2794.80   1401.18 o 
   3  31   0       57.80       36.13    472.85 o 
   1   1   1      207.41       52.94     22.40 o 
   2   1   1       31.04      145.70     92.62 o 
   3   1   1      468.88      293.43     80.38 o 
   4   1   1     1885.65     1386.87    225.54 o 
   5   1   1      175.48      438.47    128.07 o 
   6   1   1      543.08      491.80    192.46 o 
   7   1   1       87.96      117.56    176.45 o 
   8   1   1     1680.93     3496.80    326.17 o 
   9   1   1      469.49      305.68    183.59 o 
  10   1   1        9.68      396.07    270.70 o 
  11   1   1       79.82      129.56    264.65 o 
  12   1   1      240.00      496.65    336.08 o 
  13   1   1      373.46       97.93    319.46 o 
  14   1   1      104.60      216.10    475.41 o 
  15   1   1        2.87      190.84    382.37 o 
   0   2   1      605.66      373.92     31.31 o 
   1   2   1        9.01       79.52     38.75 o 
   2   2   1    16789.30     6110.70   1407.23 o 
   3   2   1      701.72      239.18    101.62 o 
   4   2   1       56.23       80.57     89.89 o 
   5   2   1       81.29      613.67    111.08 o 
   6   2   1     1802.75     3088.10    178.30 o 
   7   2   1      777.33      876.57    154.70 o 
   8   2   1        1.25      789.19    216.67 o 
   9   2   1      571.43      439.76    169.64 o 
  10   2   1        1.79      424.12    265.41 o 
  11   2   1      397.28      114.12    268.40 o 
  12   2   1       27.05      298.58    371.41 o 
  13   2   1       29.47      326.19    453.04 o 
  14   2   1      360.69      443.51    355.61 o 
  15   2   1      118.16      204.05    393.68 o 
   1   3   1      940.52     1502.14    113.60 o 
   2   3   1      575.36      590.06     57.44 o 
   3   3   1     1519.83     1814.55    123.66 o 
   4   3   1     4387.86     5879.99    289.94 o 
   5   3   1     1146.53     1547.13    154.65 o 
   6   3   1      302.31      743.72    156.51 o 
   7   3   1      261.68      401.61    125.08 o 
   8   3   1     2756.92     3752.18    256.56 o 
   9   3   1        0.01       95.04    176.09 o 
  10   3   1        1.84      128.00    284.09 o 
  11   3   1       17.33        1.61    379.49 o 
  12   3   1        0.23      167.57    295.36 o 
  13   3   1       13.02      149.45    329.34 o 
  14   3   1        0.04      107.54    356.06 o 
  15   3   1        4.76       16.02    376.07 o 
   0   4   1      478.69      267.88     75.29 o 
   1   4   1     3655.38     3739.77    243.13 o 
   2   4   1   426980.69   534819.19   9150.36 o 
   3   4   1     1171.95     2393.31    336.55 o 
   4   4   1      110.43      413.09    127.20 o 
   5   4   1     1568.27     1851.66    132.88 o 
   6   4   1      119.43      288.57    124.61 o 
   7   4   1      300.29     1312.77    186.83 o 
   8   4   1        4.42      170.29    147.73 o 
   9   4   1      104.02      183.81    169.85 o 
  10   4   1     1254.42     1327.72    297.22 o 
  11   4   1      136.07      411.09    308.29 o 
  12   4   1       11.58      116.21    310.95 o 
  13   4   1        1.76       22.70    317.79 o 
  14   4   1       76.18      183.46    355.02 o 
  15   4   1      140.39      153.58    390.57 o 
   1   5   1     2927.07     2641.62    391.75 o 
   2   5   1       25.79      352.29    143.84 o 
   3   5   1       94.03      697.57    340.54 o 
   4   5   1     3646.37     6108.34    313.90 o 
   5   5   1      988.46     1426.85    200.51 o 
   6   5   1      133.52      263.50    108.41 o 
   7   5   1       34.87      668.16    196.06 o 
   8   5   1       31.61       26.08    154.94 o 
   9   5   1      431.54      998.89    281.22 o 
  10   5   1       45.92       40.15    253.51 o 
  11   5   1      278.23      237.27    280.71 o 
  12   5   1      882.63     1237.64    351.85 o 
  13   5   1      273.98      744.10    348.12 o 
  14   5   1       76.76      128.55    347.33 o 
  15   5   1        1.12       52.50    400.43 o 
   0   6   1     2101.34     2347.23    437.85 o 
   1   6   1     2012.30     3107.76    267.20 o 
   2   6   1   237802.17   286826.97  11605.26 o 
   3   6   1     2065.69     5153.48    552.35 o 
   4   6   1       25.83      318.60    106.45 o 
   5   6   1     3178.74     6294.98    291.68 o 
   6   6   1      885.71     1319.46    163.07 o 
   7   6   1     1144.44     2909.45    374.82 o 
   8   6   1       38.92       67.26    142.68 o 
   9   6   1      243.59      866.54    271.55 o 
  10   6   1      788.08      991.90    313.89 o 
  11   6   1        7.96      260.43    372.26 o 
  12   6   1      105.89       88.63    297.85 o 
  13   6   1      137.57      518.24    449.63 o 
  14   6   1       36.54      197.04    366.41 o 
  15   6   1        2.80      251.01    425.18 o 
   1   7   1      145.85      576.36    579.86 o 
   2   7   1     1819.47     1964.49    259.83 o 
   3   7   1      579.67      787.09    596.31 o 
   4   7   1    45215.50    47330.63   1503.07 o 
   5   7   1     1500.11     2594.26    444.92 o 
   6   7   1        1.61       33.38    110.20 o 
   7   7   1      198.63      580.73    166.85 o 
   8   7   1       47.68      144.15    161.31 o 
   9   7   1      882.72     1473.30    391.71 o 
  10   7   1      128.23      208.73    258.74 o 
  11   7   1        4.82      240.57    318.15 o 
  12   7   1      184.81      301.14    302.36 o 
  13   7   1      175.60      402.91    370.87 o 
  14   7   1       11.46       44.65    349.04 o 
   0   8   1      174.94      217.43    111.49 o 
   1   8   1      692.17     5761.85    665.10 o 
   2   8   1    22397.79    16331.34    605.85 o 
   3   8   1     1310.54     3454.41    736.02 o 
   4   8   1       54.41       56.92    119.11 o 
   5   8   1     1003.06     2800.29    382.13 o 
   6   8   1        3.96       96.55    129.50 o 
   7   8   1      513.47     1351.34    209.97 o 
   8   8   1        5.67      112.60    160.34 o 
   9   8   1       28.19      287.42    313.98 o 
  10   8   1      313.81      534.58    295.09 o 
  11   8   1      576.53     1036.91    389.66 o 
  12   8   1       46.13      127.94    301.09 o 
  13   8   1       58.83      575.95    358.44 o 
  14   8   1      228.52      428.15    376.95 o 
   1   9   1      213.24     2270.10    630.74 o 
   2   9   1     1553.22     1303.55    139.57 o 
   3   9   1        6.48      846.54    434.16 o 
   4   9   1    49066.36    41735.87   1122.77 o 
   5   9   1       44.25     1152.93    717.21 o 
   6   9   1       92.44      142.07    129.90 o 
   7   9   1       95.32      779.08    204.41 o 
   8   9   1      626.58      704.93    175.62 o 
   9   9   1       15.94      360.93    347.37 o 
  10   9   1      242.79      233.09    269.73 o 
  11   9   1      286.56      466.08    328.25 o 
  12   9   1      177.33       66.42    316.27 o 
  13   9   1        0.88      163.61    390.64 o 
  14   9   1      233.55       62.55    372.18 o 
   0  10   1       68.96       77.68    103.77 o 
   1  10   1      241.36      364.67    510.21 o 
   2  10   1     7713.94     9310.92    416.80 o 
   3  10   1      159.26      746.03    515.35 o 
   4  10   1      366.97      137.83    117.28 o 
   5  10   1      137.42     1636.09    521.26 o 
   6  10   1       94.41      197.41    143.96 o 
   7  10   1      747.14     1443.31    290.22 o 
   8  10   1        0.04       36.36    182.14 o 
   9  10   1        4.18      302.85    332.14 o 
  10  10   1      186.09      364.20    287.08 o 
  11  10   1       91.11      177.58    369.94 o 
  12  10   1        1.40       42.40    318.66 o 
  13  10   1       36.78      210.70    350.73 o 
  14  10   1       83.37      159.75    395.05 o 
   1  11   1     1994.59     3378.87    511.18 o 
   2  11   1      979.16     1420.19    296.78 o 
   3  11   1     2000.34     3009.27    220.35 o 
   4  11   1       41.09      565.22    168.68 o 
   5  11   1       54.23      281.98    214.13 o 
   6  11   1       30.31      154.24    147.40 o 
   7  11   1      630.25     2095.37    298.24 o 
   8  11   1     1135.10     1114.54    311.94 o 
   9  11   1      262.95      357.58    346.97 o 
  10  11   1      461.81      294.20    275.29 o 
  11  11   1      241.16      631.65    314.74 o 
  12  11   1        5.11      119.32    328.75 o 
  13  11   1      149.06      403.35    380.15 o 
  14  11   1       12.33        6.39    379.03 o 
   0  12   1      201.11       81.62    113.25 o 
   1  12   1     2876.26     3246.64    272.58 o 
   2  12   1    17630.21    14270.85    410.73 o 
   3  12   1       22.80      781.31    250.74 o 
   4  12   1     2379.46     2333.33    170.65 o 
   5  12   1      405.78      878.50    163.20 o 
   6  12   1     2736.80     2495.20    234.41 o 
   7  12   1      158.45      935.03    375.88 o 
   8  12   1       69.47      240.69    239.94 o 
   9  12   1      244.09      509.42    256.97 o 
  10  12   1      106.68      218.12    279.99 o 
  11  12   1       68.48      305.07    358.95 o 
  12  12   1        1.75       70.10    329.11 o 
  13  12   1      181.40       84.60    360.98 o 
  14  12   1       26.83       71.52    410.66 o 
   1  13   1     1584.53     2486.75    224.94 o 
   2  13   1       44.33      177.30    116.87 o 
   3  13   1      217.62      551.94    135.25 o 
   4  13   1    37090.39    30224.24   1379.71 o 
   5  13   1      510.97      434.03    167.27 o 
   6  13   1      101.05      528.86    245.62 o 
   7  13   1     1046.00     1021.53    281.86 o 
   8  13   1      112.73      449.95    273.31 o 
   9  13   1      304.59      296.85    259.64 o 
  10  13   1      150.05      185.17    291.49 o 
  11  13   1       69.58       56.41    308.98 o 
  12  13   1      793.04     1401.33    762.96 o 
  13  13   1      458.88      351.02    360.90 o 
   0  14   1      457.55      750.62    246.33 o 
   1  14   1      365.44      606.88    118.72 o 
   2  14   1     1681.24     2348.32    268.24 o 
   3  14   1     1460.00      945.18    130.52 o 
   4  14   1      104.42      205.33    131.19 o 
   5  14   1       40.92      115.17    171.17 o 
   6  14   1     4765.65     5349.54    366.77 o 
   7  14   1      250.14      363.49    270.56 o 
   8  14   1      246.09      284.64    276.04 o 
   9  14   1        0.09       60.65    260.77 o 
  10  14   1      222.64      946.86    423.16 o 
  11  14   1      415.37      421.24    324.83 o 
  12  14   1       72.83      251.28    355.79 o 
  13  14   1        6.75       54.52    362.13 o 
   1  15   1        2.33       72.63    125.12 o 
   2  15   1      218.26      543.80    136.30 o 
   3  15   1      519.80      358.65    130.62 o 
   4  15   1    17306.73    18787.57    552.51 o 
   5  15   1      338.33      716.24    271.60 o 
   6  15   1       41.95      150.86    226.01 o 
   7  15   1      294.39       89.91    224.29 o 
   8  15   1     4399.97     5146.30    418.91 o 
   9  15   1       87.62      201.89    276.99 o 
  10  15   1      262.35      784.74    354.22 o 
  11  15   1        0.24      104.07    328.05 o 
  12  15   1       43.52      191.60    368.63 o 
  13  15   1       29.53      100.64    372.81 o 
   0  16   1       19.42       87.64    182.88 o 
   1  16   1      250.99      198.48    119.01 o 
   2  16   1       46.31      483.49    159.70 o 
   3  16   1      345.77      596.74    134.68 o 
   4  16   1      671.44     1400.95    239.80 o 
   5  16   1      104.24      170.96    223.18 o 
   6  16   1     9776.21    10462.54    349.17 o 
   7  16   1       76.04      167.14    233.11 o 
   8  16   1        0.15       99.28    273.25 o 
   9  16   1       83.34      210.93    287.31 o 
  10  16   1      244.08      560.07    374.21 o 
  11  16   1      619.53       57.98    327.65 o 
  12  16   1        0.76      249.73    350.31 o 
  13  16   1       21.77      135.93    389.03 o 
   1  17   1        1.00      224.40    130.53 o 
   2  17   1       25.78      195.35    212.35 o 
   3  17   1       20.50       60.70    165.23 o 
   4  17   1     1699.50     3413.03    321.19 o 
   5  17   1      200.45      235.27    224.84 o 
   6  17   1       26.49       66.45    261.01 o 
   7  17   1      116.66      186.93    250.73 o 
   8  17   1       54.47       95.68    276.69 o 
   9  17   1      108.86      272.64    296.01 o 
  10  17   1        3.95       55.31    334.36 o 
  11  17   1       29.39      166.66    341.79 o 
  12  17   1       76.88      512.33    380.99 o 
   0  18   1       60.11      312.58    209.39 o 
   1  18   1       36.14       21.28    127.78 o 
   2  18   1       33.08       67.10    142.29 o 
   3  18   1       70.43      155.54    187.85 o 
   4  18   1     2436.96     3990.15    305.09 o 
   5  18   1      291.22      162.83    227.13 o 
   6  18   1     7772.50     9502.79    550.89 o 
   7  18   1       10.99       50.81    245.22 o 
   8  18   1        0.07       64.32    293.12 o 
   9  18   1      460.87      548.89    307.64 o 
  10  18   1       11.40       64.18    314.86 o 
  11  18   1        6.15       27.41    333.52 o 
  12  18   1        2.39      102.27    360.05 o 
   1  19   1     1146.21      910.04    135.59 o 
   2  19   1      194.80      507.73    166.93 o 
   3  19   1     1411.61     1257.09    230.85 o 
   4  19   1       38.03      245.83    255.34 o 
   5  19   1      482.53      244.71    223.56 o 
   6  19   1      336.53      574.58    302.55 o 
   7  19   1      239.30      117.15    253.21 o 
   8  19   1     1191.09     1430.87    374.25 o 
   9  19   1      424.87       91.12    288.43 o 
  10  19   1       11.58      189.13    330.77 o 
  11  19   1      160.94      257.43    341.01 o 
  12  19   1        1.05      254.08    375.41 o 
   0  20   1      288.07      752.13    211.92 o 
   1  20   1       39.02       55.42    140.07 o 
   2  20   1      523.16      711.74    197.71 o 
   3  20   1      533.30      833.98    215.74 o 
   4  20   1       39.22      234.00    217.56 o 
   5  20   1       22.88      105.52    238.03 o 
   6  20   1        4.04       66.66    258.55 o 
   7  20   1       70.41      127.51    280.86 o 
   8  20   1      755.14      768.34    326.24 o 
   9  20   1        0.95      141.04    289.85 o 
  10  20   1      130.20      135.99    333.52 o 
  11  20   1      531.06      194.30    349.38 o 
   1  21   1       94.28      165.90    170.92 o 
   2  21   1       63.98      104.20    198.70 o 
   3  21   1      154.60      426.52    216.56 o 
   4  21   1      419.29      373.13    218.81 o 
   5  21   1      565.95      491.00    218.18 o 
   6  21   1        1.88      164.97    255.71 o 
   7  21   1        0.46      103.88    271.19 o 
   8  21   1       20.77       66.03    300.58 o 
   9  21   1       31.95      191.15    307.96 o 
  10  21   1       96.25      205.13    325.71 o 
  11  21   1       11.92       59.19    355.57 o 
   0  22   1       39.30      117.97    284.92 o 
   1  22   1        0.13      214.56    211.83 o 
   2  22   1      503.27      675.37    222.22 o 
   3  22   1      182.91      293.14    209.63 o 
   4  22   1       67.84       68.94    207.51 o 
   5  22   1      162.75      314.77    243.26 o 
   6  22   1     2372.92     2669.73    338.99 o 
   7  22   1       66.69      189.36    317.24 o 
   8  22   1       39.68       84.90    287.54 o 
   9  22   1       13.85       60.48    313.02 o 
  10  22   1      189.69        6.93    337.99 o 
  11  22   1       56.12      485.76    377.91 o 
   1  23   1       13.20      263.05    268.78 o 
   2  23   1        1.51      132.50    191.50 o 
   3  23   1      201.52      320.70    218.10 o 
   4  23   1        1.52      108.35    210.44 o 
   5  23   1      201.90      335.61    272.30 o 
   6  23   1       14.97       44.55    250.76 o 
   7  23   1      102.94      217.48    302.18 o 
   8  23   1      981.69      766.37    313.30 o 
   9  23   1       41.26      236.18    332.04 o 
  10  23   1        0.13       73.24    347.29 o 
   0  24   1       78.55       60.14    368.11 o 
   1  24   1      385.15      594.00    279.77 o 
   2  24   1      128.33      301.60    200.39 o 
   3  24   1       16.14       51.12    225.83 o 
   4  24   1        0.06       14.91    218.78 o 
   5  24   1      269.80      883.28    299.25 o 
   6  24   1     3035.49     3706.58    437.75 o 
   7  24   1       63.65      178.74    294.07 o 
   8  24   1       59.46      182.47    312.75 o 
   9  24   1      220.07      214.52    335.23 o 
  10  24   1        0.64       86.22    354.74 o 
   1  25   1       30.53       38.81    338.15 o 
   2  25   1       98.51       81.47    220.89 o 
   3  25   1      215.98      376.15    248.84 o 
   4  25   1      118.64      280.94    243.58 o 
   5  25   1       67.40      544.76    312.71 o 
   6  25   1      204.35      251.95    263.86 o 
   7  25   1       70.15      249.66    303.33 o 
   8  25   1     1676.13     1662.88    353.17 o 
   9  25   1       38.08      364.84    363.14 o 
   0  26   1      418.10      224.10    425.30 o 
   1  26   1      102.15      226.13    318.68 o 
   2  26   1        6.12       11.48    251.92 o 
   3  26   1      377.81      699.37    272.19 o 
   4  26   1      372.57      193.55    250.75 o 
   5  26   1      441.76      453.75    278.95 o 
   6  26   1      360.44      396.52    270.93 o 
   7  26   1      552.40      815.39    307.61 o 
   8  26   1       85.30      199.53    311.20 o 
   1  27   1      209.49      300.37    318.27 o 
   2  27   1       12.71       85.51    275.08 o 
   3  27   1        5.78       31.84    287.05 o 
   4  27   1       87.94       38.54    253.65 o 
   5  27   1      208.65      196.57    295.16 o 
   6  27   1        2.93       60.73    270.20 o 
   7  27   1        0.17      189.83    297.74 o 
   8  27   1      105.44      130.83    304.45 o 
   0  28   1      196.19       25.53    390.11 o 
   1  28   1       15.93       54.15    314.30 o 
   2  28   1        1.19       35.61    285.72 o 
   3  28   1        0.36       65.55    308.66 o 
   4  28   1       32.47       28.45    299.94 o 
   5  28   1        5.86      146.77    285.93 o 
   6  28   1       28.81       24.17    277.67 o 
   7  28   1        0.46      142.00    308.83 o 
   1  29   1        0.28       58.12    312.56 o 
   2  29   1        0.10       87.09    297.44 o 
   3  29   1        3.40      117.86    313.80 o 
   4  29   1       56.87      146.03    306.57 o 
   5  29   1      137.41      310.54    313.44 o 
   6  29   1       38.43       72.61    300.38 o 
   0  30   1      154.77        2.61    440.42 o 
   1  30   1        0.25      239.06    326.91 o 
   2  30   1        6.88      132.09    319.25 o 
   3  30   1        0.21      222.66    318.19 o 
   4  30   1       54.72       36.41    311.76 o 
   5  30   1        4.75       86.34    339.13 o 
   1  31   1        0.24      104.38    337.23 o 
   2  31   1       83.95      199.80    340.17 o 
   3  31   1       98.64       38.43    331.69 o 
   0   0   2   306521.25   253386.05     47.52 o 
   1   0   2     1827.59      908.18    133.68 o 
   2   0   2      115.50       21.59     86.61 o 
   3   0   2     1678.62     1526.91    495.81 o 
   4   0   2   180351.66   179214.83   6197.41 o 
   5   0   2      326.62      139.53    205.96 o 
   6   0   2      765.40      315.54    189.68 o 
   7   0   2       13.74      233.24    238.07 o 
   8   0   2    90942.94    73600.67   4193.15 o 
   9   0   2     1960.83     1779.47    367.15 o 
  10   0   2     1170.46     1735.66    400.71 o 
  11   0   2       70.36        4.44    362.51 o 
  12   0   2    15866.58    13787.08    951.29 o 
  13   0   2      739.78      436.67    472.44 o 
  14   0   2      474.60      152.55    533.71 o 
   1   1   2      106.86       22.59     36.42 o 
   2   1   2    11115.71     7384.53    536.43 o 
   3   1   2      950.30      827.75    230.63 o 
   4   1   2      404.07      128.30    102.15 o 
   5   1   2       17.83      134.45    120.94 o 
   6   1   2   108965.14   115463.51   3886.66 o 
   7   1   2     1276.24     1265.00    183.03 o 
   8   1   2     1132.40     1002.41    263.10 o 
   9   1   2       66.33       97.32    184.30 o 
  10   1   2    27189.89    23213.01    800.83 o 
  11   1   2      749.56      370.66    272.16 o 
  12   1   2      643.56      480.98    317.05 o 
  13   1   2        3.07      195.47    325.46 o 
  14   1   2     6893.58     8175.05    844.77 o 
  15   1   2      208.02      190.71    373.63 o 
   1   2   2      326.75      683.08    171.31 o 
   2   2   2        0.12       74.13     43.27 o 
   3   2   2     1925.18     2704.56    123.12 o 
   4   2   2    71678.45    61556.15   2124.42 o 
   5   2   2      765.48     1084.52     97.90 o 
   6   2   2     1015.67      671.69    137.47 o 
   7   2   2      757.26      572.68    148.12 o 
   8   2   2    86825.90    80877.60   2814.45 o 
   9   2   2      337.08      489.74    216.81 o 
  10   2   2      774.93      501.69    224.03 o 
  11   2   2      203.20      122.91    260.72 o 
  12   2   2     9201.02     8104.27    499.15 o 
  13   2   2      153.21      104.13    371.82 o 
  14   2   2      258.33      295.68    355.17 o 
  15   2   2       42.18       19.61    373.45 o 
   1   3   2     2439.60     2441.94    197.76 o 
   3   3   2     2487.85     1494.99    153.52 o 
   4   3   2      185.93      550.87    123.93 o 
   5   3   2     1342.05     1388.06    167.16 o 
   6   3   2   109240.24   107183.14   2831.99 o 
   7   3   2      215.84      223.01    117.90 o 
   8   3   2      591.25      220.25    153.61 o 
   9   3   2      891.76     1130.85    253.44 o 
  10   3   2    26686.69    24077.93   1165.45 o 
  11   3   2        0.05       50.49    304.96 o 
  12   3   2      344.92      276.89    298.69 o 
  13   3   2      278.75      230.55    323.63 o 
  14   3   2     1495.84     1788.60    400.04 o 
  15   3   2        1.51        4.21    373.35 o 
   0   4   2    21223.70    12995.76    855.90 o 
   1   4   2     5961.66     6671.05    437.41 o 
   2   4   2       48.93      112.26    106.74 o 
   3   4   2    20613.67    17444.52    768.02 o 
   4   4   2    83369.54    77668.84   1815.12 o 
   5   4   2      619.60      611.16    115.15 o 
   6   4   2      387.31      387.73    110.25 o 
   7   4   2    10120.94     9719.46    303.41 o 
   8   4   2    17022.92    15467.85    468.42 o 
   9   4   2      354.48      159.43    200.46 o 
  10   4   2      700.95      301.59    258.80 o 
  11   4   2     1847.30     1801.83    327.09 o 
  12   4   2     5789.61     6353.27    471.24 o 
  13   4   2       23.02       27.07    314.89 o 
  14   4   2       30.73       31.75    342.80 o 
  15   4   2      615.56      365.33    405.88 o 
   1   5   2    15455.13    16903.79    508.03 o 
   2   5   2   100326.77   109572.47   3058.49 o 
   3   5   2    32166.07    25170.55   1260.42 o 
   4   5   2      648.26      212.87     87.49 o 
   5   5   2    15942.64    18061.39    473.21 o 
   6   5   2     8669.87     7759.00    238.69 o 
   7   5   2     4933.49     5347.72    235.32 o 
   8   5   2      270.66      176.31    148.64 o 
   9   5   2     7987.42     8014.43    355.54 o 
  10   5   2     1341.80     1659.67    305.30 o 
  11   5   2      796.05      432.98    282.36 o 
  12   5   2       48.49       83.09    305.63 o 
  13   5   2     1713.27     1741.71    357.76 o 
  14   5   2        0.61       48.76    339.06 o 
  15   5   2      133.79       93.07    400.67 o 
   0   6   2   248914.55   346424.66  24570.64 o 
   1   6   2    15431.57    19226.54   1069.50 o 
   2   6   2     1385.37     1769.55    161.44 o 
   3   6   2    64622.62    56719.96   1503.34 o 
   4   6   2     5155.58     7835.44    638.65 o 
   5   6   2    13677.66    14239.79    552.05 o 
   6   6   2      700.30      744.32    141.38 o 
   7   6   2    17808.41    18955.82    646.30 o 
   8   6   2     4848.32     4481.16    240.27 o 
   9   6   2     4952.35     4832.90    343.05 o 
  10   6   2      120.19       29.74    258.07 o 
  11   6   2     7000.50     7114.10    375.71 o 
  12   6   2       11.55       11.78    287.44 o 
  13   6   2      472.57      616.96    340.23 o 
  14   6   2      224.01      213.86    348.59 o 
  15   6   2     1421.68     1742.75    441.81 o 
   1   7   2    49909.02    55185.16   1661.96 o 
   2   7   2   118602.25   132972.55   6194.85 o 
   3   7   2    57153.37    50782.84   1401.70 o 
   4   7   2      141.23      224.98    109.21 o 
   5   7   2    49660.39    50001.38   1353.63 o 
   6   7   2     2771.35     3694.46    229.54 o 
   7   7   2     6026.50     6444.07    223.47 o 
   8   7   2       11.84       97.59    149.07 o 
   9   7   2    25916.36    23747.55    860.15 o 
  10   7   2      178.79      454.10    264.49 o 
  11   7   2     1940.14     2367.65    356.88 o 
  12   7   2       78.57      120.29    313.87 o 
  13   7   2     5155.82     5318.47    499.75 o 
  14   7   2       40.75      210.31    366.56 o 
   0   8   2     3465.29     3750.41    747.50 o 
   1   8   2    50721.27    65517.17   2330.86 o 
   2   8   2     1600.07     1693.26    133.92 o 
   3   8   2    82751.28    82688.76   3069.45 o 
   4   8   2      208.50      495.36    170.38 o 
   5   8   2    27424.60    26047.34    580.96 o 
   6   8   2      249.84       91.62    125.86 o 
   7   8   2    17675.72    17248.63    543.87 o 
   8   8   2      407.18      467.58    179.41 o 
   9   8   2    10513.18     9996.70    442.94 o 
  10   8   2       66.19      238.64    269.52 o 
  11   8   2     9861.31     9086.35    489.93 o 
  12   8   2      265.74      428.35    318.37 o 
  13   8   2     1213.75      865.49    370.36 o 
  14   8   2      277.90      170.27    370.24 o 
   1   9   2    56917.74    69569.39   2134.15 o 
   2   9   2    11645.61     8310.82    544.62 o 
   3   9   2    48419.66    50542.42   1987.66 o 
   4   9   2      405.94      266.33    107.04 o 
   5   9   2    46167.67    46911.37   1264.59 o 
   6   9   2      472.78      661.08    154.71 o 
   7   9   2     6144.02     6199.45    301.62 o 
   8   9   2       83.72       64.33    182.35 o 
   9   9   2    24866.90    24381.61    813.37 o 
  10   9   2     2961.88     3030.22    356.07 o 
  11   9   2     3138.32     3618.88    382.67 o 
  12   9   2      205.38      146.65    317.18 o 
  13   9   2     5998.63     7292.86    560.96 o 
  14   9   2       22.31        3.77    371.27 o 
   0  10   2     1326.07     1379.19    187.19 o 
   1  10   2    34894.41    43733.60   1292.54 o 
   2  10   2      534.61      542.24     92.08 o 
   3  10   2    44970.22    49114.36   1888.71 o 
   4  10   2    54183.30    56199.32   1787.72 o 
   5  10   2    19581.45    16896.95    544.21 o 
   6  10   2        2.95        7.69    127.97 o 
   7  10   2    23243.36    21683.41    740.59 o 
   8  10   2     1892.51     1931.78    261.62 o 
   9  10   2     4607.15     4903.84    339.39 o 
  10  10   2       11.60       63.05    268.91 o 
  11  10   2     6710.14     6143.98    400.36 o 
  12  10   2       62.52       53.69    312.78 o 
  13  10   2     1082.53      476.39    369.19 o 
  14  10   2       20.53      238.30    389.70 o 
   1  11   2    32999.39    35971.90   1239.46 o 
   2  11   2        2.89      295.57    163.04 o 
   3  11   2    13217.38    14986.19    496.11 o 
   4  11   2      208.40      111.41    128.70 o 
   5  11   2    10845.24    11738.97    338.55 o 
   6  11   2     9537.03     8611.64    308.69 o 
   7  11   2     6656.23     6781.62    292.82 o 
   8  11   2      133.60      165.36    191.17 o 
   9  11   2     6827.85     6460.53    362.34 o 
  10  11   2      382.42      505.18    289.55 o 
  11  11   2     1420.73     1422.15    340.80 o 
  12  11   2      186.14      158.84    329.65 o 
  13  11   2     2035.05     2852.83    501.95 o 
  14  11   2       64.38      299.99    394.10 o 
   0  12   2    16587.47    15221.98   1045.56 o 
   1  12   2    13019.55    12165.66    610.56 o 
   2  12   2      219.29      114.57     95.72 o 
   3  12   2    13790.27    16218.05    659.95 o 
   4  12   2    10147.31    11000.92    561.87 o 
   5  12   2     3198.07     3472.58    174.24 o 
   6  12   2      485.93      491.56    180.77 o 
   7  12   2    15325.40    14414.07    507.33 o 
   8  12   2     2420.39     3499.05    358.33 o 
   9  12   2      482.74      195.49    261.37 o 
  10  12   2       35.15       15.05    272.32 o 
  11  12   2     4287.91     4455.01    452.98 o 
  12  12   2      266.02      340.20    334.59 o 
  13  12   2       59.70       93.64    348.85 o 
  14  12   2        8.87      223.61    406.12 o 
   1  13   2     8461.30     7975.58    278.67 o 
   2  13   2    25219.94    27820.64    732.18 o 
   3  13   2     1301.41     1411.72    162.40 o 
   4  13   2        5.38      176.46    122.00 o 
   5  13   2     6718.19     5600.86    232.64 o 
   6  13   2     2644.87     4142.48    334.22 o 
   7  13   2     1815.99     2753.55    299.36 o 
   8  13   2      195.88      170.62    255.57 o 
   9  13   2      487.82      442.67    293.35 o 
  10  13   2     4668.10     5092.53    435.04 o 
  11  13   2       49.93      129.08    299.60 o 
  12  13   2       97.08       28.25    328.49 o 
  13  13   2     1211.69      577.15    371.71 o 
   0  14   2    24307.11    25387.31   1373.81 o 
   1  14   2     2306.32     2073.53    167.63 o 
   2  14   2      466.99      491.30    143.72 o 
   3  14   2      160.79      253.63    129.01 o 
   4  14   2    10126.02    12358.00    339.34 o 
   5  14   2       47.47      112.21    163.35 o 
   6  14   2        5.93      148.14    207.52 o 
   7  14   2     4098.22     4541.60    333.33 o 
   8  14   2    10032.27    10760.92    532.31 o 
   9  14   2        6.43       66.77    270.54 o 
  10  14   2     1190.74      898.96    329.73 o 
  11  14   2      758.23      765.73    347.08 o 
  12  14   2     4558.66     5199.82    510.16 o 
  13  14   2       31.92       79.41    374.82 o 
   1  15   2      844.29     1144.73    188.05 o 
   2  15   2    76945.79    91264.50   2689.98 o 
   3  15   2      193.16      287.00    123.18 o 
   4  15   2      804.62     1193.06    179.77 o 
   5  15   2     2841.68     3484.14    324.80 o 
   6  15   2    38092.59    37959.54   1367.76 o 
   7  15   2       95.80      203.05    240.41 o 
   8  15   2      233.69      478.65    271.81 o 
   9  15   2      198.30       54.33    273.08 o 
  10  15   2    16187.70    15842.09    752.57 o 
  11  15   2      283.56      322.11    334.75 o 
  12  15   2      335.49      231.17    352.16 o 
  13  15   2      188.04      273.82    389.97 o 
   0  16   2    95552.16   104585.22   5449.68 o 
   1  16   2       16.60       82.66    125.69 o 
   2  16   2        6.86      158.24    169.92 o 
   3  16   2      617.07      536.47    128.53 o 
   4  16   2    93627.91    99247.16   3242.48 o 
   5  16   2       45.99      101.12    201.17 o 
   6  16   2      826.79     1036.18    261.16 o 
   7  16   2      763.72      283.65    241.94 o 
   8  16   2    20008.66    19635.07    816.65 o 
   9  16   2      308.40      137.70    285.44 o 
  10  16   2      752.76      770.30    334.59 o 
  11  16   2       32.89      145.44    325.83 o 
  12  16   2     2732.31     4111.81    507.30 o 
  13  16   2       29.42      106.48    379.26 o 
   1  17   2      163.42      181.90    131.36 o 
   2  17   2    61928.47    64296.02   2277.98 o 
   3  17   2     1667.21     1664.22    172.74 o 
   4  17   2      320.21      299.69    213.44 o 
   5  17   2        1.38      221.53    228.96 o 
   6  17   2    28674.89    26898.38   1157.18 o 
   7  17   2      683.59      733.61    268.01 o 
   8  17   2      438.11      758.36    282.61 o 
   9  17   2      100.41      390.21    296.36 o 
  10  17   2     7315.01     9398.59    665.24 o 
  11  17   2      708.45      554.36    349.54 o 
  12  17   2      184.85      229.92    361.30 o 
   0  18   2    59608.51    60108.28   2586.40 o 
   1  18   2      231.97      193.61    134.51 o 
   2  18   2      180.98      308.11    193.49 o 
   3  18   2       37.32       59.44    157.14 o 
   4  18   2    11147.94    10919.27    524.50 o 
   5  18   2      305.83      221.29    228.34 o 
   6  18   2       55.53      159.60    244.80 o 
   7  18   2      761.20      342.64    263.36 o 
   8  18   2    20844.50    20087.45    884.75 o 
   9  18   2      230.01      136.28    296.98 o 
  10  18   2      187.12       84.61    327.98 o 
  11  18   2       10.75      128.58    329.78 o 
  12  18   2     2651.46     3074.93    445.94 o 
   1  19   2      488.32      270.85    139.23 o 
   2  19   2    20067.13    19545.74    631.68 o 
   3  19   2       39.50      158.29    221.60 o 
   4  19   2      133.65      172.50    212.34 o 
   5  19   2       10.94      181.24    238.03 o 
   6  19   2     2251.41     2929.49    334.03 o 
   7  19   2      244.06      396.53    256.17 o 
   8  19   2      693.64      404.20    296.94 o 
   9  19   2       30.25       69.90    282.80 o 
  10  19   2     7726.33     7761.79    418.32 o 
  11  19   2       35.57      257.68    332.30 o 
  12  19   2      133.37      191.43    357.65 o 
   0  20   2     9399.90     7572.43    360.11 o 
   1  20   2      373.96      306.35    156.62 o 
   2  20   2        0.49       91.52    183.58 o 
   3  20   2     2139.91     2910.91    261.99 o 
   4  20   2    14040.04    14068.05    586.01 o 
   5  20   2      262.00       47.00    214.04 o 
   6  20   2      269.59      185.28    239.18 o 
   7  20   2     1997.18     1400.98    312.57 o 
   8  20   2     3956.95     5872.51    508.83 o 
   9  20   2       43.62       84.29    305.35 o 
  10  20   2      140.30      130.12    326.00 o 
  11  20   2      389.30      255.84    344.83 o 
   1  21   2     2094.61     2054.73    222.03 o 
   2  21   2     7590.67     8750.84    349.43 o 
   3  21   2     1060.42      903.49    235.38 o 
   4  21   2       73.58      167.40    214.96 o 
   5  21   2      495.43      644.17    246.05 o 
   6  21   2     5922.74     6095.88    572.35 o 
   7  21   2      460.37       70.96    271.03 o 
   8  21   2      225.00      234.60    284.26 o 
   9  21   2      889.88      648.51    329.36 o 
  10  21   2      882.61     1195.44    361.55 o 
  11  21   2      116.47       91.03    350.35 o 
   0  22   2     2354.13     5273.39    827.74 o 
   1  22   2     3305.50     3915.36    281.91 o 
   2  22   2        0.69       79.99    186.59 o 
   3  22   2     2789.23     3855.76    287.93 o 
   4  22   2     2173.79     3473.13    539.02 o 
   5  22   2     1333.01     1448.67    263.86 o 
   6  22   2     1254.79     1171.38    289.71 o 
   7  22   2     3338.12     3197.14    425.14 o 
   8  22   2     2379.03     2216.22    358.65 o 
   9  22   2      369.55      312.36    316.36 o 
  10  22   2       51.44      161.23    339.80 o 
  11  22   2      874.70      695.79    389.25 o 
   1  23   2     7208.26     7428.43    359.68 o 
   2  23   2     1483.80     2010.24    241.95 o 
   3  23   2     2739.14     3155.29    268.90 o 
   4  23   2        5.75       60.10    203.89 o 
   5  23   2     3378.70     3510.40    334.35 o 
   6  23   2      509.11      635.04    275.67 o 
   7  23   2     1954.57     1572.78    304.36 o 
   8  23   2      244.70      221.02    313.92 o 
   9  23   2     1121.38     1143.49    341.47 o 
  10  23   2        0.70      165.22    345.56 o 
   0  24   2      170.42      168.35    344.42 o 
   1  24   2     5266.56     5645.02    322.46 o 
   2  24   2      222.46      186.80    202.05 o 
   3  24   2     2311.52     2636.20    268.61 o 
   4  24   2      377.95      582.64    229.97 o 
   5  24   2     1871.18     2234.97    304.87 o 
   6  24   2        2.68       19.34    265.85 o 
   7  24   2     3032.87     3982.54    428.47 o 
   8  24   2      645.88      523.22    313.89 o 
   9  24   2      820.37      251.58    325.55 o 
  10  24   2       13.88      321.31    355.46 o 
   1  25   2     5391.69     6162.44    661.90 o 
   2  25   2     1012.86     1472.87    267.89 o 
   3  25   2     2870.72     2819.02    290.95 o 
   4  25   2        3.72      130.60    236.38 o 
   5  25   2     5687.06     6743.77    412.14 o 
   6  25   2      409.96      571.68    310.27 o 
   7  25   2     1272.19     1573.23    322.32 o 
   8  25   2       49.89      292.34    301.66 o 
   9  25   2     1802.35     2104.51    356.46 o 
   0  26   2     1237.59     1655.11    522.78 o 
   1  26   2     4299.67     4778.16    433.44 o 
   2  26   2      101.45      112.55    254.62 o 
   3  26   2     3200.81     3841.82    362.75 o 
   4  26   2      142.76      280.71    264.14 o 
   5  26   2     1998.32     1994.56    340.54 o 
   6  26   2       98.73       58.65    258.53 o 
   7  26   2     2740.11     3066.00    383.78 o 
   8  26   2      108.05      204.64    311.64 o 
   1  27   2     2710.51     3128.56    402.79 o 
   2  27   2       27.07       95.50    274.10 o 
   3  27   2     1883.13     1423.32    431.48 o 
   4  27   2       41.81       50.11    278.22 o 
   5  27   2     3007.40     3229.08    339.59 o 
   6  27   2      175.72      218.14    281.45 o 
   7  27   2     1069.97      753.52    312.43 o 
   8  27   2      135.82      132.01    298.64 o 
   0  28   2      701.52      258.60    475.41 o 
   1  28   2     2238.14     1844.96    365.86 o 
   2  28   2      122.48      115.14    284.47 o 
   3  28   2     2299.35     2452.84    354.61 o 
   4  28   2       20.46       97.07    276.04 o 
   5  28   2      452.13      584.97    314.77 o 
   6  28   2       12.05       88.92    293.57 o 
   7  28   2     1002.40     1148.64    325.66 o 
   1  29   2      419.92      433.59    319.60 o 
   2  29   2      841.92     1154.44    328.50 o 
   3  29   2      759.44      599.12    324.49 o 
   4  29   2       41.55       69.39    307.11 o 
   5  29   2      916.79      747.90    322.96 o 
   6  29   2       25.18       60.42    301.26 o 
   0  30   2      433.66       88.56    463.45 o 
   1  30   2      175.90      100.38    323.85 o 
   2  30   2       16.28       89.14    321.71 o 
   3  30   2      419.18      291.09    330.16 o 
   4  30   2      648.12      569.91    340.62 o 
   5  30   2      125.80      331.36    347.37 o 
   1  31   2      138.00      218.29    338.26 o 
   2  31   2     1353.86     1261.41    383.79 o 
   3  31   2       32.96      297.72    332.85 o 
   1   1   3      262.20      827.53    149.07 o 
   2   1   3      141.19       23.62     52.38 o 
   3   1   3     1356.76     1404.52    139.69 o 
   4   1   3    52941.32    63250.15   2026.58 o 
   5   1   3       59.16      474.12    107.75 o 
   6   1   3       91.51      243.09    141.52 o 
   7   1   3      555.83      781.33    178.75 o 
   8   1   3       19.21      423.62    222.14 o 
   9   1   3      261.26      142.55    225.20 o 
  10   1   3       35.87      241.33    216.13 o 
  11   1   3      156.30      529.22    282.93 o 
  12   1   3       31.86      193.13    300.99 o 
  13   1   3       36.91      176.81    318.92 o 
  14   1   3      119.78      291.56    514.28 o 
  15   1   3        7.00       37.06    377.84 o 
   0   2   3      210.75      214.61     44.69 o 
   1   2   3      332.84     1023.90    171.64 o 
   2   2   3    15614.80    15702.11    935.91 o 
   3   2   3       21.48      642.32    117.97 o 
   4   2   3       21.88       71.49     80.34 o 
   5   2   3      328.50      215.27     90.74 o 
   6   2   3    15233.98    13486.07    459.58 o 
   7   2   3        0.20      156.71    114.89 o 
   8   2   3      383.08      850.01    192.22 o 
   9   2   3      182.20      224.16    200.40 o 
  10   2   3      139.74      386.16    222.40 o 
  11   2   3      131.31      124.69    264.72 o 
  12   2   3       23.85      119.69    341.52 o 
  13   2   3       51.79       58.27    367.61 o 
  14   2   3     1103.60      433.07    359.98 o 
  15   2   3       36.86      115.37    387.57 o 
   1   3   3      994.77      425.62     39.87 o 
   2   3   3       23.51      268.30     71.96 o 
   3   3   3      112.37      115.68     83.91 o 
   4   3   3    18165.35    23136.99   1221.04 o 
   5   3   3      682.30      265.66    101.18 o 
   6   3   3      398.61      644.12    124.52 o 
   7   3   3       16.01       88.40    119.40 o 
   8   3   3       46.63       77.54    156.02 o 
   9   3   3        3.26       61.30    216.34 o 
  10   3   3        0.51       87.17    250.20 o 
  11   3   3       23.20       34.87    318.89 o 
  12   3   3     1436.50     2085.84    449.02 o 
  13   3   3       61.54       62.29    314.76 o 
  14   3   3       51.48       80.01    353.85 o 
  15   3   3       21.70      104.61    382.04 o 
   0   4   3      276.42       87.40     59.67 o 
   1   4   3     7937.20     5384.48    267.81 o 
   2   4   3    81144.81    85595.05   2727.83 o 
   3   4   3     8521.03     7068.39    226.10 o 
   4   4   3      480.96      390.30    100.13 o 
   5   4   3     3060.42     2392.64    152.58 o 
   6   4   3     8693.90     7904.87    308.78 o 
   7   4   3     3313.87     2100.39    265.60 o 
   8   4   3      324.82      111.68    137.53 o 
   9   4   3      185.33      295.16    181.85 o 
  10   4   3     1084.33      987.85    251.68 o 
  11   4   3      406.40      183.60    274.72 o 
  12   4   3      228.12      397.75    299.25 o 
  13   4   3       38.10       18.19    312.77 o 
  14   4   3      558.77       95.34    350.09 o 
  15   4   3      146.75      194.02    390.55 o 
   1   5   3     5729.59     9039.78    577.32 o 
   2   5   3      432.22      945.55    156.56 o 
   3   5   3    10603.92    13600.86    242.94 o 
   4   5   3     2019.28     1508.72    179.51 o 
   5   5   3      635.17     1283.91    166.23 o 
   6   5   3       35.64      133.60    116.11 o 
   7   5   3      821.36     1443.79    213.57 o 
   8   5   3     2288.48     2758.51    228.00 o 
   9   5   3      583.91      901.04    208.90 o 
  10   5   3       15.57       81.27    248.32 o 
  11   5   3       36.20      160.95    271.33 o 
  12   5   3      277.15      356.23    314.18 o 
  13   5   3       52.27       96.91    320.98 o 
  14   5   3       56.56        8.35    353.01 o 
  15   5   3        4.53       24.55    391.35 o 
   0   6   3       10.01       43.49     93.49 o 
   1   6   3     6749.27     9327.74    500.22 o 
   2   6   3   110310.84   120389.77   3955.17 o 
   3   6   3    13289.69    15276.39    617.85 o 
   4   6   3      192.33      110.46    107.91 o 
   5   6   3     3407.71     4298.87    257.84 o 
   6   6   3    22040.00    22853.21    717.08 o 
   7   6   3      762.52     2445.31    253.83 o 
   8   6   3      102.12       28.86    144.39 o 
   9   6   3       71.97      247.12    218.69 o 
  10   6   3      664.36      635.98    286.63 o 
  11   6   3      229.49      182.41    297.18 o 
  12   6   3       17.07      138.55    299.60 o 
  13   6   3       10.87       16.24    321.44 o 
  14   6   3       63.84      164.08    352.25 o 
  15   6   3       10.10      269.65    413.66 o 
   1   7   3     1852.38     8842.85   1305.53 o 
   2   7   3        5.26      591.62    116.08 o 
   3   7   3        2.41     1241.39    389.49 o 
   4   7   3      903.61      634.03     94.73 o 
   5   7   3       49.06      877.44    270.72 o 
   6   7   3       66.13       57.53    128.74 o 
   7   7   3      286.29      349.00    195.94 o 
   8   7   3     1415.41     1412.45    189.93 o 
   9   7   3       36.24      957.53    273.47 o 
  10   7   3       65.07      292.64    241.47 o 
  11   7   3       50.11      138.31    288.31 o 
  12   7   3     3243.91     4111.06    436.05 o 
  13   7   3      172.45      628.13    358.93 o 
  14   7   3       59.84       17.97    353.64 o 
   0   8   3       91.07      322.93    178.50 o 
   1   8   3     5569.30    11524.34    804.11 o 
   2   8   3    64753.87    49803.99   2731.12 o 
   3   8   3      748.36     6763.99    669.19 o 
   4   8   3      310.47      294.99    106.03 o 
   5   8   3     1006.06     1561.51    201.58 o 
   6   8   3     1110.18     1828.39    219.14 o 
   7   8   3       46.82      491.22    220.82 o 
   8   8   3        0.06      144.20    180.23 o 
   9   8   3     1141.28     1689.11    266.69 o 
  10   8   3     2395.40     3976.88    397.30 o 
  11   8   3       34.04      339.66    348.92 o 
  12   8   3      255.24      114.87    308.18 o 
  13   8   3      323.87      173.18    354.46 o 
  14   8   3        8.92       62.44    366.14 o 
   1   9   3       12.83      921.70    383.95 o 
   2   9   3      364.93      343.39    122.18 o 
   3   9   3     4353.37     6870.95    743.44 o 
   4   9   3      495.78      490.53    124.26 o 
   5   9   3     2595.90     5058.63    733.39 o 
   6   9   3      226.64      295.46    153.09 o 
   7   9   3     1354.91     2313.00    294.73 o 
   8   9   3     3014.95     2532.21    281.48 o 
   9   9   3       68.43      568.95    301.36 o 
  10   9   3      169.38      272.83    275.84 o 
  11   9   3        2.49      434.40    319.56 o 
  12   9   3      235.02      280.98    320.10 o 
  13   9   3        8.93      144.81    359.64 o 
  14   9   3       67.59      243.46    380.93 o 
   0  10   3      273.44      181.21    133.71 o 
   1  10   3     6393.74     9894.72    501.94 o 
   2  10   3     8735.63    10197.12    375.55 o 
   3  10   3      160.46     3298.86    421.58 o 
   4  10   3     2298.74     3108.52    194.09 o 
   5  10   3     1688.44     3619.93    499.82 o 
   6  10   3     9227.94     9867.06    241.93 o 
   7  10   3      977.00     1534.16    291.73 o 
   8  10   3       42.08      119.70    183.44 o 
   9  10   3      616.87      740.26    259.02 o 
  10  10   3      359.29      457.72    296.50 o 
  11  10   3      761.76     1070.71    345.76 o 
  12  10   3      140.61        8.62    305.63 o 
  13  10   3      165.17       82.32    351.49 o 
  14  10   3      301.01      277.49    392.62 o 
   1  11   3      135.92     1956.69    337.18 o 
   2  11   3      856.14     1552.39    148.70 o 
   3  11   3     1978.00     2603.98    222.01 o 
   4  11   3     4616.49     4659.37    253.79 o 
   5  11   3     5078.22     4925.81    271.36 o 
   6  11   3      134.55      279.68    144.10 o 
   7  11   3     1331.68     2084.06    260.89 o 
   8  11   3      207.05       80.29    185.16 o 
   9  11   3      314.36     1178.33    288.83 o 
  10  11   3       29.91       13.07    263.82 o 
  11  11   3        2.48      125.11    299.04 o 
  12  11   3      962.18      824.80    347.06 o 
  13  11   3      194.57      425.91    363.63 o 
  14  11   3       38.93      225.20    383.94 o 
   0  12   3      486.75      485.64    152.36 o 
   1  12   3     2899.59     4431.84    451.92 o 
   2  12   3    13342.11     9670.45    300.61 o 
   3  12   3      990.29      916.70    173.86 o 
   4  12   3       66.57       67.45    137.77 o 
   5  12   3      667.32     1104.28    167.56 o 
   6  12   3        0.04       64.87    174.08 o 
   7  12   3       16.77      153.44    244.92 o 
   8  12   3      158.30      117.20    212.72 o 
   9  12   3       18.81       93.83    240.26 o 
  10  12   3      828.69     1108.33    316.03 o 
  11  12   3      240.18      477.70    330.92 o 
  12  12   3      351.60       72.89    331.85 o 
  13  12   3       10.29       21.45    352.22 o 
  14  12   3      437.15      138.74    400.73 o 
   1  13   3      264.25      794.75    132.59 o 
   2  13   3      115.81      350.47    110.33 o 
   3  13   3      308.52      479.80    158.84 o 
   4  13   3     2570.68     4167.32    238.85 o 
   5  13   3      253.36      307.26    165.05 o 
   6  13   3       86.24      385.41    178.95 o 
   7  13   3     1561.93     2187.96    333.31 o 
   8  13   3      163.30      613.46    301.14 o 
   9  13   3      439.04      160.12    276.53 o 
  10  13   3      203.36       86.59    287.35 o 
  11  13   3      284.60      119.41    321.57 o 
  12  13   3        3.88       20.65    325.20 o 
  13  13   3        6.74       48.07    383.69 o 
   0  14   3      214.50      408.11    155.78 o 
   1  14   3     1725.05     2607.94    197.97 o 
   2  14   3     4550.61     3875.04    224.91 o 
   3  14   3      136.70       68.96    104.61 o 
   4  14   3       10.27      167.10    149.58 o 
   5  14   3     2137.40     1970.95    215.99 o 
   6  14   3      707.05      590.06    191.36 o 
   7  14   3      114.89       86.17    221.56 o 
   8  14   3       20.03      242.60    258.14 o 
   9  14   3       28.31       21.36    250.04 o 
  10  14   3       61.17      182.06    298.82 o 
  11  14   3       73.51      319.94    319.79 o 
  12  14   3       22.89       39.06    344.73 o 
  13  14   3       63.04       14.65    363.21 o 
   1  15   3      914.38      853.47    131.94 o 
   2  15   3     1740.66     2204.33    264.98 o 
   3  15   3      237.57      266.08    112.31 o 
   4  15   3      234.19     1388.78    237.47 o 
   5  15   3       29.27      111.84    176.16 o 
   6  15   3      571.98      739.44    235.49 o 
   7  15   3      522.39      631.81    243.99 o 
   8  15   3     6535.53     6905.88    582.55 o 
   9  15   3      308.85      275.24    293.13 o 
  10  15   3      607.24      791.72    326.47 o 
  11  15   3      469.05      238.19    324.68 o 
  12  15   3      335.45      536.42    368.87 o 
  13  15   3       38.06       53.01    380.56 o 
   0  16   3     1405.82     2038.94    287.39 o 
   1  16   3      456.99      657.97    133.16 o 
   2  16   3       27.03      102.00    135.40 o 
   3  16   3      389.58      429.41    147.98 o 
   4  16   3      993.33     1822.39    243.98 o 
   5  16   3     1335.62     1683.95    269.71 o 
   6  16   3      947.18     2723.72    275.63 o 
   7  16   3      383.23      145.80    242.11 o 
   8  16   3        4.75      153.46    270.70 o 
   9  16   3      289.42      354.44    285.71 o 
  10  16   3     1670.88     2256.46    354.01 o 
  11  16   3       36.17      177.26    337.59 o 
  12  16   3        2.40       78.37    363.95 o 
  13  16   3       63.53       23.41    383.68 o 
   1  17   3     1737.78     2269.33    185.06 o 
   2  17   3     1001.24     1287.03    217.54 o 
   3  17   3      402.30      753.18    170.27 o 
   4  17   3       23.42      122.90    164.24 o 
   5  17   3     1016.49      855.74    226.58 o 
   6  17   3      373.21      655.72    254.67 o 
   7  17   3      110.00      284.25    253.75 o 
   8  17   3      233.75      240.69    262.09 o 
   9  17   3     1243.82      629.72    298.02 o 
  10  17   3       69.17      388.42    322.70 o 
  11  17   3      276.19      284.39    341.29 o 
  12  17   3      102.65       70.60    354.75 o 
   0  18   3     1510.81     1465.40    340.85 o 
   1  18   3       77.37      130.54    137.94 o 
   2  18   3        0.52       88.77    162.73 o 
   3  18   3       18.36      168.43    161.76 o 
   4  18   3      305.51      678.42    205.97 o 
   5  18   3        5.11      102.72    225.86 o 
   6  18   3      119.83       72.08    244.25 o 
   7  18   3        5.21      169.19    249.14 o 
   8  18   3     1251.59     1846.37    305.18 o 
   9  18   3       11.83       32.35    288.08 o 
  10  18   3      100.62      291.55    324.03 o 
  11  18   3       59.72       23.96    326.99 o 
  12  18   3       61.48      177.13    376.64 o 
   1  19   3      973.42     1568.47    182.51 o 
   2  19   3        9.60       67.17    170.10 o 
   3  19   3     2142.00     3591.03    326.00 o 
   4  19   3        0.50      115.76    201.53 o 
   5  19   3      370.63      707.89    227.57 o 
   6  19   3       14.47      128.41    238.55 o 
   7  19   3      225.83      341.22    283.39 o 
   8  19   3      360.85      427.21    294.98 o 
   9  19   3       17.72       36.13    287.56 o 
  10  19   3      143.43      481.24    344.89 o 
  11  19   3        4.65        6.90    320.64 o 
  12  19   3      103.02      202.30    367.54 o 
   0  20   3        1.20       83.72    208.43 o 
   1  20   3       98.53      182.94    156.55 o 
   2  20   3      994.34      687.97    176.68 o 
   3  20   3      155.38      347.76    198.63 o 
   4  20   3      517.58      236.40    216.44 o 
   5  20   3      186.08      136.97    211.87 o 
   6  20   3       55.16      190.38    241.55 o 
   7  20   3       81.40       99.31    266.42 o 
   8  20   3      578.42      552.78    301.26 o 
   9  20   3      119.05      292.16    296.67 o 
  10  20   3      251.08      149.03    309.82 o 
  11  20   3        1.98      262.44    353.23 o 
   1  21   3      531.13      434.38    175.02 o 
   2  21   3      909.06      691.09    197.39 o 
   3  21   3      962.51     1506.59    306.97 o 
   4  21   3      152.31      195.61    218.72 o 
   5  21   3      495.12      416.47    234.21 o 
   6  21   3      274.56      474.29    247.87 o 
   7  21   3     1547.66     1395.04    393.99 o 
   8  21   3        3.89      111.98    290.26 o 
   9  21   3      118.68      231.40    306.59 o 
  10  21   3       29.97       67.09    326.94 o 
  11  21   3       21.63      129.68    366.89 o 
   0  22   3     1053.05     1399.00    325.85 o 
   1  22   3     1237.69     1053.09    190.60 o 
   2  22   3      269.19      308.27    202.48 o 
   3  22   3      364.32      582.16    208.55 o 
   4  22   3      110.10      115.77    220.93 o 
   5  22   3       34.01      132.02    228.96 o 
   6  22   3     1551.60     2653.88    327.31 o 
   7  22   3      462.73      521.00    275.56 o 
   8  22   3      166.05      353.37    318.11 o 
   9  22   3      379.69      317.07    311.09 o 
  10  22   3       30.81      172.25    346.04 o 
  11  22   3      200.57      535.53    379.17 o 
   1  23   3      147.44      247.66    230.83 o 
   2  23   3      706.80      688.82    207.42 o 
   3  23   3       98.67      211.16    206.39 o 
   4  23   3       11.20      112.83    231.61 o 
   5  23   3      644.33      885.50    255.87 o 
   6  23   3      209.12      270.60    258.10 o 
   7  23   3      143.09      157.75    269.61 o 
   8  23   3      662.58      774.70    296.93 o 
   9  23   3      316.07      223.49    317.03 o 
  10  23   3       80.62        4.89    337.57 o 
   0  24   3       29.61       37.23    356.24 o 
   1  24   3     1823.04     3052.40    496.61 o 
   2  24   3      755.53      668.30    334.67 o 
   3  24   3      266.95      176.95    226.58 o 
   4  24   3      397.81      136.91    221.90 o 
   5  24   3      774.85     1407.98    294.19 o 
   6  24   3      127.94      104.88    268.62 o 
   7  24   3      572.10      680.86    304.99 o 
   8  24   3      107.16      286.53    284.87 o 
   9  24   3       21.89       59.93    301.34 o 
   1  25   3      120.64      354.65    293.44 o 
   2  25   3       20.78       37.27    227.41 o 
   3  25   3       44.33      247.42    238.22 o 
   4  25   3       70.99       99.35    237.35 o 
   5  25   3       13.04      161.27    254.88 o 
   6  25   3        9.36      155.12    282.87 o 
   7  25   3       19.67       78.63    282.21 o 
   8  25   3      158.01      157.91    295.52 o 
   9  25   3       18.00      228.08    318.52 o 
   0  26   3       95.61      104.43    400.24 o 
   1  26   3       10.90      244.30    320.53 o 
   2  26   3      283.08      225.56    237.28 o 
   3  26   3      142.80      392.19    269.22 o 
   4  26   3      464.21      357.61    245.74 o 
   5  26   3      613.33      725.27    286.14 o 
   6  26   3      294.83      104.34    267.48 o 
   7  26   3       32.09      387.11    311.76 o 
   8  26   3       26.32      159.91    310.80 o 
   1  27   3      342.92      709.16    324.30 o 
   2  27   3       90.88      130.07    279.59 o 
   3  27   3      173.73      447.13    264.48 o 
   4  27   3       64.83      111.76    280.90 o 
   5  27   3       70.56      412.26    286.84 o 
   6  27   3      131.84      233.79    284.38 o 
   7  27   3      147.58      195.21    291.69 o 
   8  27   3       45.36      201.66    339.25 o 
   0  28   3      452.61       93.37    423.94 o 
   1  28   3        8.21      221.31    308.79 o 
   2  28   3       79.74        8.87    289.37 o 
   3  28   3      244.69      210.65    303.30 o 
   4  28   3      135.61      212.61    280.31 o 
   5  28   3      435.46      368.20    303.55 o 
   6  28   3       10.76       70.62    291.44 o 
   7  28   3      117.62      464.21    308.83 o 
   1  29   3      340.35       97.56    306.41 o 
   2  29   3      409.37      367.82    306.19 o 
   3  29   3      442.41      458.86    299.77 o 
   4  29   3      247.34      411.64    320.93 o 
   5  29   3      180.01      236.48    306.16 o 
   6  29   3      132.32      164.85    323.90 o 
   0  30   3        0.94      313.43    452.18 o 
   1  30   3      146.45      313.84    334.41 o 
   2  30   3      349.16      260.28    338.29 o 
   3  30   3      208.75       83.01    323.29 o 
   4  30   3      173.12      227.53    328.66 o 
   1  31   3        0.39      102.59    340.55 o 
   2  31   3       83.12      131.38    338.78 o 
   3  31   3        6.78      107.35    330.64 o 
   1   0   4     9976.80    11469.32    295.63 o 
   2   0   4      331.02      337.99     92.45 o 
   3   0   4    17178.03    12289.42    924.03 o 
   4   0   4    41730.14    35219.22   1741.48 o 
   5   0   4     5700.76     6759.79    373.20 o 
   6   0   4      642.62      262.12    185.04 o 
   7   0   4     9765.55     9291.71    756.12 o 
   8   0   4    86194.78    81984.77   3451.40 o 
   9   0   4     2693.48     2781.27    388.90 o 
  10   0   4      324.26       48.91    358.98 o 
  11   0   4     2047.16     1649.19    458.26 o 
  12   0   4    21695.81    19730.38   1070.36 o 
  13   0   4      113.24       25.03    432.99 o 
  14   0   4        6.08      149.98    501.71 o 
  15   0   4       35.51       13.52    756.61 o 
   1   1   4     7852.74     9457.89    392.51 o 
   2   1   4   204316.20   217282.36   4081.27 o 
   3   1   4    11909.99     8423.26    306.50 o 
   4   1   4        3.36       79.15    102.91 o 
   5   1   4     3255.11     4713.79    177.17 o 
   6   1   4   142280.02   137723.16   4632.74 o 
   7   1   4     6268.57     6278.53    220.22 o 
   8   1   4      260.00      381.39    187.15 o 
   9   1   4     1957.14     2784.38    316.14 o 
  10   1   4    18974.70    16658.54    647.54 o 
  11   1   4     1321.95     1046.47    313.47 o 
  12   1   4      260.96      332.05    297.08 o 
  13   1   4      321.86      294.37    365.29 o 
  14   1   4     2870.77     4679.54    530.11 o 
  15   1   4      255.60       78.58    389.55 o 
   0   2   4   374633.34   488333.22   4355.35 o 
   1   2   4     4853.38     3742.40    250.56 o 
   2   2   4      144.99      501.80     81.94 o 
   3   2   4     4962.11     5212.96    182.78 o 
   4   2   4    87511.92    78565.70   2784.97 o 
   5   2   4     1417.72     1233.07    132.67 o 
   6   2   4        5.99      126.67    104.22 o 
   7   2   4     1288.90     1416.95    230.11 o 
   8   2   4     7163.07     5486.11    223.47 o 
   9   2   4      866.21     1329.31    239.52 o 
  10   2   4      369.11      104.24    211.90 o 
  11   2   4      742.54      543.80    279.56 o 
  12   2   4      815.09     1227.88    367.04 o 
  13   2   4      331.63      163.53    367.88 o 
  14   2   4      193.38      308.16    357.41 o 
  15   2   4      478.31       91.89    380.63 o 
   1   3   4      539.89      940.84    106.83 o 
   2   3   4    79294.09    58230.98    971.23 o 
   3   3   4     1722.41     1650.37     98.07 o 
   4   3   4      930.73      359.55     94.35 o 
   5   3   4      158.78      283.38     88.20 o 
   6   3   4       25.55      715.20    174.79 o 
   7   3   4       95.74      138.20    134.45 o 
   8   3   4      204.12       70.93    144.60 o 
   9   3   4        3.18       82.75    200.31 o 
  10   3   4     3809.77     4036.76    319.33 o 
  11   3   4      704.98      511.88    324.84 o 
  12   3   4       20.00      116.16    350.10 o 
  13   3   4      293.69      208.55    315.22 o 
  14   3   4      687.35      310.33    358.61 o 
  15   3   4      136.20      306.51    389.99 o 
   0   4   4    79105.84    66937.02   5514.92 o 
   1   4   4     2280.84     1642.24    111.54 o 
   2   4   4      254.10     1352.58    155.07 o 
   3   4   4     2059.58     2255.82    142.16 o 
   4   4   4     1314.20     2223.33    314.08 o 
   5   4   4      321.28      754.98    106.50 o 
   6   4   4      210.41      269.51    107.49 o 
   7   4   4     1448.84     1028.42    149.23 o 
   8   4   4     5764.78     5884.84    396.88 o 
   9   4   4       38.01      124.15    183.26 o 
  10   4   4       95.88      186.14    223.27 o 
  11   4   4      132.76       15.00    257.29 o 
  12   4   4      568.77      481.49    305.17 o 
  13   4   4       90.53      109.46    313.47 o 
  14   4   4       25.45      186.83    355.79 o 
  15   4   4        0.94      191.84    392.69 o 
   1   5   4     7338.88     7772.26    230.20 o 
   2   5   4     4206.67    10133.91    277.31 o 
   3   5   4     6126.31     5413.29    284.23 o 
   4   5   4      590.66      452.82    104.61 o 
   5   5   4     2403.80     3084.99    331.83 o 
   6   5   4      131.34      248.80    126.89 o 
   7   5   4     2016.08     2127.87    190.62 o 
   8   5   4      222.09      175.41    143.04 o 
   9   5   4     2205.44     2447.56    236.60 o 
  10   5   4     4178.73     4256.30    377.12 o 
  11   5   4      369.54      440.77    299.85 o 
  12   5   4        6.08      214.56    299.59 o 
  13   5   4     1073.80      797.63    337.04 o 
  14   5   4        2.00        1.78    342.31 o 
  15   5   4       23.83       25.84    391.28 o 
   0   6   4    96780.60    92344.38  11041.08 o 
   1   6   4    11518.52    13510.06    330.08 o 
   2   6   4        1.34       76.83    129.55 o 
   3   6   4    21943.30    18754.49    760.91 o 
   4   6   4     1456.65     2629.19    270.25 o 
   5   6   4     3154.96     3827.19    317.20 o 
   6   6   4       20.89       30.81    130.39 o 
   7   6   4     8898.01     7639.26    314.42 o 
   8   6   4      912.64      714.92    186.64 o 
   9   6   4     2369.06     2794.22    248.04 o 
  10   6   4       21.60      116.39    209.13 o 
  11   6   4     2931.83     3121.91    551.26 o 
  12   6   4        2.66      200.23    301.62 o 
  13   6   4      873.85      861.00    343.46 o 
  14   6   4        0.56       82.69    342.81 o 
   1   7   4    23632.66    21717.77    765.83 o 
   2   7   4    13099.79    15290.00    863.96 o 
   3   7   4    23958.88    20830.96    678.25 o 
   4   7   4      281.90      412.67    111.67 o 
   5   7   4    14576.38    15216.18    680.74 o 
   6   7   4      306.79      510.66    144.24 o 
   7   7   4     6904.34     6598.48    264.31 o 
   8   7   4       85.03       84.37    167.16 o 
   9   7   4     5286.65     5910.73    292.44 o 
  10   7   4     9545.37     8122.22    372.36 o 
  11   7   4     3064.95     2751.06    366.70 o 
  12   7   4      205.28      172.51    307.31 o 
  13   7   4     1808.36     2565.07    395.15 o 
  14   7   4      218.11        8.00    362.12 o 
   0   8   4    88640.38    91243.55   5813.48 o 
   1   8   4    18211.52    21050.09    817.42 o 
   2   8   4        6.72       68.12     90.63 o 
   3   8   4    32786.94    32000.56   1037.08 o 
   4   8   4     2487.32     3796.84    184.40 o 
   5   8   4    11739.99    10655.78    315.33 o 
   6   8   4       47.87      108.43    137.90 o 
   7   8   4    15951.69    14108.58    456.92 o 
   8   8   4    29680.83    32753.49   1072.41 o 
   9   8   4     2551.10     3084.51    264.78 o 
  10   8   4       71.70       82.54    232.21 o 
  11   8   4     4549.37     5694.96    472.89 o 
  12   8   4     6136.57     6461.96    527.90 o 
  13   8   4      924.35      239.66    343.39 o 
  14   8   4       56.91      165.67    363.78 o 
   1   9   4    29617.89    28449.61    720.66 o 
   2   9   4    20521.77    15036.80   1331.22 o 
   3   9   4    25847.73    24398.58    915.03 o 
   4   9   4       79.47      161.75    117.97 o 
   5   9   4    15285.48    15404.05    522.75 o 
   6   9   4    21005.64    23324.82    830.04 o 
   7   9   4     6818.24     6677.11    295.64 o 
   8   9   4       10.30      127.52    183.45 o 
   9   9   4     7958.22     6781.10    292.42 o 
  10   9   4    24289.55    23337.99    874.96 o 
  11   9   4      971.10      744.99    314.48 o 
  12   9   4        0.45       33.24    313.76 o 
  13   9   4     1770.04     1972.74    392.60 o 
  14   9   4     1623.05     1724.07    413.34 o 
   1  10   4    22598.34    22705.26    791.03 o 
   2  10   4      216.11      214.91     98.22 o 
   3  10   4    19353.60    20299.31    668.75 o 
   4  10   4    33951.66    39188.97   1512.88 o 
   5  10   4     8606.31     7629.98    367.65 o 
   6  10   4       41.25       76.70    151.31 o 
   7  10   4    10843.50     8994.23    346.22 o 
   8  10   4     1530.34     2150.11    258.70 o 
   9  10   4     2494.69     2977.63    300.82 o 
  10  10   4       34.37       93.62    277.13 o 
  11  10   4     4173.46     3947.53    477.42 o 
  12  10   4      222.57      309.70    331.12 o 
  13  10   4      225.82      590.64    363.98 o 
  14  10   4        6.46      170.90    385.49 o 
   1  11   4     9442.28    10508.99    373.60 o 
   2  11   4    57119.78    59296.65   1772.65 o 
   3  11   4     5781.39     5497.92    225.64 o 
   4  11   4        1.27       85.91    129.85 o 
   5  11   4     8731.93     7539.52    351.49 o 
   6  11   4     6916.59     6711.14    334.62 o 
   7  11   4     1989.03     2027.65    209.24 o 
   8  11   4        0.06       53.51    182.31 o 
   9  11   4     4726.67     5310.66    331.80 o 
  10  11   4     4429.21     3880.38    411.52 o 
  11  11   4      663.50      526.35    316.10 o 
  12  11   4      106.52        2.87    309.64 o 
  13  11   4     1476.67      788.21    400.67 o 
  14  11   4      257.48      144.06    388.21 o 
   0  12   4      222.52     1345.53    212.41 o 
   1  12   4     5576.35     5885.11    329.73 o 
   2  12   4       71.34      135.32     94.20 o 
   3  12   4     2542.99     1739.00    129.94 o 
   4  12   4       89.48       45.89    155.08 o 
   5  12   4     1834.85     2246.54    207.63 o 
   6  12   4       15.62       45.36    161.79 o 
   7  12   4     2296.86     2705.62    239.22 o 
   8  12   4     1483.72     1779.70    225.36 o 
   9  12   4     1843.62     1421.77    269.40 o 
  10  12   4      143.96      100.75    275.00 o 
  11  12   4      940.34      599.52    324.73 o 
  12  12   4       79.79      126.37    335.19 o 
  13  12   4       86.13        3.08    361.46 o 
  14  12   4        0.02        6.76    384.29 o 
   1  13   4      962.55     1025.80    129.55 o 
   2  13   4    36892.29    25475.17    592.50 o 
   3  13   4        4.22      241.70    125.66 o 
   4  13   4       35.24       38.42    147.87 o 
   5  13   4     1071.83      615.04    160.99 o 
   6  13   4     3429.80     4018.01    280.12 o 
   7  13   4      137.88      187.14    195.24 o 
   8  13   4        3.08       13.44    235.64 o 
   9  13   4      146.93      277.03    248.77 o 
  10  13   4      222.96       13.11    279.02 o 
  11  13   4       98.69       45.53    305.70 o 
  12  13   4      120.51        2.79    327.74 o 
  13  13   4       38.74       30.29    360.06 o 
   0  14   4    28658.13    28941.36    954.28 o 
   1  14   4      498.55     1045.33    158.80 o 
   2  14   4       29.98      219.91    110.18 o 
   3  14   4      196.29      358.61    146.45 o 
   4  14   4    19520.20    20266.00    536.10 o 
   5  14   4      648.75      748.27    184.94 o 
   6  14   4      102.35      138.72    177.12 o 
   7  14   4      148.24       23.24    216.06 o 
   8  14   4      110.09      253.74    247.02 o 
   9  14   4      682.00      990.84    354.34 o 
  10  14   4      162.28      554.35    320.38 o 
  11  14   4       77.70       35.61    311.99 o 
  12  14   4      200.08      233.20    348.20 o 
  13  14   4       73.24       35.45    363.05 o 
   1  15   4     2017.15     1684.79    152.02 o 
   2  15   4    16083.75    15544.42    310.08 o 
   3  15   4      760.51      594.57    163.98 o 
   4  15   4      148.73      250.44    153.43 o 
   5  15   4      815.82     1371.37    288.33 o 
   6  15   4    13026.36    14133.85    475.06 o 
   7  15   4      431.18      625.20    249.24 o 
   8  15   4      349.34      297.68    271.24 o 
   9  15   4     1138.39     2834.42    385.77 o 
  10  15   4     1765.35     2396.58    377.04 o 
  11  15   4      660.48      711.68    334.48 o 
  12  15   4       38.34       33.55    353.42 o 
  13  15   4      170.08      200.10    377.49 o 
   0  16   4    31489.27    29252.82   1646.26 o 
   1  16   4     3577.03     3508.70    187.59 o 
   2  16   4      466.79      600.08    132.07 o 
   3  16   4     1761.67     1542.54    195.62 o 
   4  16   4    15244.04    15856.49    524.64 o 
   5  16   4     2499.20     3178.55    259.81 o 
   6  16   4       67.91       19.72    219.82 o 
   7  16   4     1518.71     1763.14    273.13 o 
   8  16   4    13187.01    11764.04    506.25 o 
   9  16   4     2767.98     2539.45    367.17 o 
  10  16   4      180.71       50.45    295.82 o 
  11  16   4      158.92       42.29    331.52 o 
  12  16   4     2661.08     2776.74    412.35 o 
  13  16   4      559.27      371.06    394.09 o 
   1  17   4     4401.04     4817.12    276.83 o 
   2  17   4     8751.44    11586.60    360.95 o 
   3  17   4     2244.72     2724.70    228.53 o 
   4  17   4        2.56      105.59    163.10 o 
   5  17   4     1333.96     1795.13    269.84 o 
   6  17   4     9919.62    11832.00    516.39 o 
   7  17   4     1614.82     1742.24    362.62 o 
   8  17   4        0.25       70.85    263.44 o 
   9  17   4      703.06      935.00    308.20 o 
  10  17   4    12603.85    11708.52    585.80 o 
  11  17   4      189.37      363.40    346.11 o 
  12  17   4        7.33      136.88    351.62 o 
   0  18   4    23659.97    21043.60    938.99 o 
   1  18   4     2320.46     3075.86    204.37 o 
   2  18   4       47.66       56.92    164.41 o 
   3  18   4     1824.87     1504.27    236.64 o 
   4  18   4    14111.73    12774.45    531.45 o 
   5  18   4     1032.91     1616.17    256.10 o 
   6  18   4       18.97       38.34    233.55 o 
   7  18   4      920.56      492.45    259.15 o 
   8  18   4    15808.43    16791.73    703.31 o 
   9  18   4      287.02      399.33    300.56 o 
  10  18   4       65.68      336.45    309.97 o 
  11  18   4      452.97      465.70    339.49 o 
  12  18   4     2504.77     2946.25    429.88 o 
   1  19   4      585.97      877.29    176.19 o 
   2  19   4    22488.98    20661.25    681.18 o 
   3  19   4      813.05     1331.99    222.45 o 
   4  19   4      136.73      173.23    204.55 o 
   5  19   4      871.36     1196.23    255.93 o 
   6  19   4     7769.98     7088.39    328.11 o 
   7  19   4      272.74      395.22    274.41 o 
   8  19   4      471.87      369.66    286.24 o 
   9  19   4       74.99       33.15    294.15 o 
  10  19   4     1386.95     1881.08    361.55 o 
  11  19   4      178.90      230.83    333.24 o 
  12  19   4       63.21       20.87    365.55 o 
   0  20   4    22181.58    23455.21    750.24 o 
   1  20   4       17.78      158.64    161.88 o 
   2  20   4       77.82      201.41    181.49 o 
   3  20   4      204.09      210.24    207.95 o 
   4  20   4     3494.75     4460.51    348.41 o 
   5  20   4       29.24       41.38    213.32 o 
   6  20   4      455.34      370.18    232.00 o 
   7  20   4      287.30      157.07    268.80 o 
   8  20   4       80.52      328.26    277.59 o 
   9  20   4       37.05       84.82    302.44 o 
  10  20   4       35.01      140.10    323.43 o 
  11  20   4      140.30      188.70    363.72 o 
   1  21   4      171.35      292.02    162.75 o 
   2  21   4     3102.08     4771.13    290.33 o 
   3  21   4       46.12      108.40    214.95 o 
   4  21   4       27.65       29.92    206.87 o 
   5  21   4       69.47      131.49    226.67 o 
   6  21   4      111.87      392.46    229.13 o 
   7  21   4        8.59      148.15    255.89 o 
   8  21   4      206.41      106.15    288.57 o 
   9  21   4       18.46      187.80    318.64 o 
  10  21   4      179.69      320.91    336.20 o 
  11  21   4        2.07      171.97    356.47 o 
   0  22   4     7524.93     7967.15    499.01 o 
   1  22   4      241.76      242.86    195.36 o 
   2  22   4        8.78       43.95    189.30 o 
   3  22   4      658.45      404.79    235.97 o 
   4  22   4       78.74      217.85    215.19 o 
   5  22   4      368.52       47.48    231.09 o 
   6  22   4        6.21       16.52    248.34 o 
   7  22   4      572.13      465.53    266.14 o 
   8  22   4       99.54      203.81    286.08 o 
   9  22   4      142.87      198.51    314.77 o 
  10  22   4        2.46        8.47    339.33 o 
   1  23   4     2066.47     1785.08    249.73 o 
   2  23   4     1082.21     1663.15    279.03 o 
   3  23   4     1061.07     1193.87    220.52 o 
   4  23   4       25.43       41.04    231.75 o 
   5  23   4     1652.65     1566.83    278.55 o 
   6  23   4      181.80      368.49    280.37 o 
   7  23   4      622.45      560.08    276.34 o 
   8  23   4       70.16       92.98    278.96 o 
   9  23   4      723.78      275.41    303.86 o 
  10  23   4       54.15      341.35    325.26 o 
   0  24   4      833.76     1284.75    412.71 o 
   1  24   4     3162.86     3082.85    297.72 o 
   2  24   4       99.81       76.66    215.05 o 
   3  24   4     2149.13     2659.93    258.87 o 
   4  24   4       66.60      362.31    267.02 o 
   5  24   4     1398.79     1381.60    284.58 o 
   6  24   4        2.96       50.29    265.88 o 
   7  24   4     1637.50     1805.28    334.59 o 
   8  24   4      483.79      760.82    295.51 o 
   9  24   4      769.78      298.96    306.02 o 
   1  25   4     2603.43     3380.64    304.37 o 
   2  25   4      528.41      979.43    249.55 o 
   3  25   4     2023.51     1571.68    287.76 o 
   4  25   4        0.17       36.03    225.06 o 
   5  25   4     1919.98     2640.74    314.83 o 
   6  25   4      638.72      887.48    306.55 o 
   7  25   4      945.04      625.22    299.59 o 
   8  25   4        0.73       51.96    293.30 o 
   9  25   4     1139.80     1452.64    377.30 o 
   0  26   4      235.52      624.51    455.09 o 
   1  26   4     2432.34     3610.33    379.99 o 
   2  26   4       78.32       26.06    232.39 o 
   3  26   4     1576.79     1776.53    303.46 o 
   4  26   4     1014.83     1665.19    283.42 o 
   5  26   4     1338.27     2004.86    297.55 o 
   6  26   4       69.27      101.76    281.52 o 
   7  26   4      822.39      843.08    312.73 o 
   8  26   4      631.01      990.65    346.23 o 
   1  27   4     1042.87     1134.01    341.17 o 
   2  27   4      376.17      330.00    312.38 o 
   3  27   4     1156.50     1064.46    287.64 o 
   4  27   4      152.59       70.16    275.94 o 
   5  27   4     1167.16     1012.26    288.41 o 
   6  27   4     1163.61     1582.60    316.78 o 
   7  27   4      226.12      345.37    312.38 o 
   0  28   4     1033.69     1271.06    491.36 o 
   1  28   4      435.55      227.62    298.87 o 
   2  28   4       16.61       41.15    291.73 o 
   3  28   4      703.27      255.91    294.99 o 
   4  28   4      258.84      492.68    287.58 o 
   5  28   4      243.88      149.09    288.91 o 
   6  28   4       36.91      187.44    293.67 o 
   7  28   4      538.72      770.95    353.48 o 
   1  29   4      244.25        9.80    303.67 o 
   2  29   4      108.48      115.42    312.55 o 
   3  29   4       37.34      257.34    304.11 o 
   4  29   4       81.28       62.99    285.34 o 
   5  29   4      210.70      112.55    307.65 o 
   6  29   4      310.64      223.40    316.60 o 
   0  30   4      416.11      436.13    465.14 o 
   1  30   4       69.17       69.14    318.29 o 
   2  30   4        1.51      148.20    313.05 o 
   3  30   4      167.09       22.27    317.94 o 
   4  30   4      513.02      809.41    351.74 o 
   1  31   4        0.95      250.80    345.29 o 
   2  31   4     1209.77     1727.59    396.66 o 
   3  31   4        2.95      444.02    344.73 o 
   1   1   5     2641.07     3002.84    163.44 o 
   2   1   5       82.85      168.00     53.56 o 
   3   1   5     2227.25     2715.79    231.50 o 
   4   1   5    18332.74    20126.32    443.80 o 
   5   1   5     1953.48     1960.65    206.74 o 
   6   1   5       20.32      191.63    141.13 o 
   7   1   5       85.81     1206.41    208.60 o 
   8   1   5      148.29      136.07    145.25 o 
   9   1   5       72.29      306.06    223.31 o 
  10   1   5       98.12      381.61    218.91 o 
  11   1   5      136.27      202.89    281.71 o 
  12   1   5     5441.71     5279.75    449.54 o 
  13   1   5        0.13      168.92    380.75 o 
  14   1   5       26.75      108.18    350.68 o 
  15   1   5       18.31      401.90    570.63 o 
   0   2   5      242.49       60.95     40.21 o 
   1   2   5     4277.98     4249.80    145.70 o 
   2   2   5    52585.48    52224.82   2532.82 o 
   3   2   5     2200.11     2864.17    129.19 o 
   4   2   5      346.53      120.00    104.12 o 
   5   2   5     3015.21     3193.46    188.53 o 
   6   2   5    19113.32    18880.61    562.92 o 
   7   2   5      681.39      851.68    150.77 o 
   8   2   5      204.96       44.63    130.85 o 
   9   2   5       43.55      439.47    197.02 o 
  10   2   5      413.11      314.76    218.69 o 
  11   2   5       25.27      117.45    312.33 o 
  12   2   5      178.36      283.36    343.97 o 
  13   2   5        2.09       38.72    362.36 o 
  14   2   5     2606.54     2440.53    405.61 o 
  15   2   5       93.81      410.25    404.68 o 
   1   3   5     1951.59     3592.18    325.75 o 
   2   3   5       33.09       64.54     57.71 o 
   3   3   5     1407.82     2194.71    116.30 o 
   4   3   5     8722.62     7588.53    251.01 o 
   5   3   5      902.74     1356.45    172.34 o 
   6   3   5      120.46       42.92    119.17 o 
   7   3   5      227.82      459.94    139.62 o 
   8   3   5      423.98      473.52    196.53 o 
   9   3   5        9.04       65.22    186.95 o 
  10   3   5        2.41       60.10    200.41 o 
  11   3   5        0.16      239.20    315.85 o 
  12   3   5     1303.94     1117.99    376.57 o 
  13   3   5        0.73      215.42    311.24 o 
  14   3   5       15.86        8.78    342.28 o 
  15   3   5       18.31       59.83    386.02 o 
   0   4   5       63.65       15.79     70.40 o 
   1   4   5     1562.17      674.47     65.71 o 
   2   4   5    37657.33    40021.09   1892.35 o 
   3   4   5     1277.21     1017.48    120.94 o 
   4   4   5       32.33       82.13     95.07 o 
   5   4   5      882.46      491.97    105.35 o 
   6   4   5    53270.17    54539.35   1658.46 o 
   7   4   5      249.68      150.15    133.07 o 
   8   4   5       14.59      132.06    180.92 o 
   9   4   5      131.33      163.09    196.89 o 
  10   4   5      761.91     1011.77    260.22 o 
  11   4   5        2.76       14.52    252.32 o 
  12   4   5       24.33       26.07    288.14 o 
  13   4   5       25.14       99.30    317.72 o 
  14   4   5     2653.84     2692.84    418.16 o 
  15   4   5        3.46      157.24    385.39 o 
   1   5   5     2983.87     3946.70    332.03 o 
   2   5   5      353.13      643.63     78.36 o 
   3   5   5     1906.32     2366.17    284.44 o 
   4   5   5     6781.22     5870.82    226.32 o 
   5   5   5     1309.58      605.61    117.07 o 
   6   5   5      197.18      198.81    134.15 o 
   7   5   5       56.28      298.83    135.06 o 
   8   5   5    11869.59    11787.50    425.22 o 
   9   5   5      111.18       86.86    181.68 o 
  10   5   5       46.44       92.64    194.74 o 
  11   5   5      113.65      231.37    281.41 o 
  12   5   5     5873.57     6424.59    516.30 o 
  13   5   5       10.85       65.97    325.38 o 
  14   5   5        1.71       71.40    353.19 o 
  15   5   5       17.79      118.75    394.16 o 
   0   6   5      286.35      319.40    116.48 o 
   1   6   5     9910.56     9874.51    434.62 o 
   2   6   5    86907.02    83254.40   4342.05 o 
   3   6   5     8959.21    10868.68    376.75 o 
   4   6   5      176.98      271.22    107.68 o 
   5   6   5     5637.21     4927.65    435.26 o 
   6   6   5     2653.97     2233.61    273.65 o 
   7   6   5      589.95     1219.00    194.65 o 
   8   6   5       63.19      110.80    174.28 o 
   9   6   5       15.79       29.10    190.38 o 
  10   6   5       35.73       84.50    208.63 o 
  11   6   5      517.97      241.03    245.42 o 
  12   6   5       47.42       20.80    301.36 o 
  13   6   5       15.42      166.42    332.51 o 
  14   6   5      759.74      523.98    364.06 o 
   1   7   5     1476.46     2691.71    286.57 o 
   2   7   5      163.83      619.43     96.05 o 
   3   7   5      738.91      826.41    170.11 o 
   4   7   5    66626.42    66761.76   2923.86 o 
   5   7   5       59.15      550.25    159.90 o 
   6   7   5      289.66      511.96    151.45 o 
   7   7   5      179.13      751.92    205.74 o 
   8   7   5      173.23      228.27    170.27 o 
   9   7   5      605.97      741.02    216.51 o 
  10   7   5      156.67      178.65    216.08 o 
  11   7   5       58.14      309.54    266.95 o 
  12   7   5      353.81      174.59    303.55 o 
  13   7   5       51.77      147.59    337.11 o 
  14   7   5      205.61      115.30    357.07 o 
   0   8   5      140.81       74.20    122.75 o 
   1   8   5     3682.61     5057.77    201.46 o 
   2   8   5    19204.60    14505.94    383.77 o 
   3   8   5     2905.86     4586.86    351.94 o 
   4   8   5     1356.43     1439.09    142.50 o 
   5   8   5      397.14      579.70    153.94 o 
   6   8   5      331.27      227.46    141.86 o 
   7   8   5      592.66     2378.63    229.84 o 
   8   8   5        9.78      111.09    187.45 o 
   9   8   5       75.04      274.55    206.51 o 
  10   8   5     5083.02     5482.53    352.24 o 
  11   8   5      333.05      718.92    267.86 o 
  12   8   5        1.87       18.16    292.58 o 
  13   8   5      364.45      220.62    345.74 o 
  14   8   5      491.92      561.13    369.54 o 
   1   9   5      219.50      567.88    142.98 o 
   2   9   5      514.52     1135.03    172.08 o 
   3   9   5     3232.84     3535.36    186.82 o 
   4   9   5    21189.09    21948.23    495.00 o 
   5   9   5     4330.71     4532.52    235.52 o 
   6   9   5      139.49      345.18    161.31 o 
   7   9   5     1500.34     2726.91    238.92 o 
   8   9   5       15.01       46.39    180.01 o 
   9   9   5       88.22      162.11    208.08 o 
  10   9   5        5.31      288.91    219.70 o 
  11   9   5       97.04      306.50    289.44 o 
  12   9   5       37.93       11.65    310.27 o 
  13   9   5        0.49      157.70    350.49 o 
  14   9   5       38.61       76.90    373.81 o 
   0  10   5      523.51      289.99    144.84 o 
   1  10   5     2341.73     3831.74    219.20 o 
   2  10   5    14536.06    10891.08    180.49 o 
   3  10   5       67.76      117.99    132.89 o 
   4  10   5      241.65      425.96    130.43 o 
   5  10   5      954.82     1896.06    202.71 o 
   6  10   5     8029.77     7878.18    378.31 o 
   7  10   5        5.66      186.34    203.19 o 
   8  10   5       48.12      104.13    190.09 o 
   9  10   5     1759.26     2206.00    405.53 o 
  10  10   5      802.31      499.83    288.79 o 
  11  10   5       37.37      103.74    296.20 o 
  12  10   5      228.88      262.91    329.13 o 
  13  10   5      322.08      231.19    366.90 o 
  14  10   5      153.53      257.60    394.31 o 
   1  11   5      961.56      617.08    124.16 o 
   2  11   5       77.77       77.16    108.49 o 
   3  11   5     5484.80     3923.62    178.32 o 
   4  11   5    14094.07    13479.28    333.78 o 
   5  11   5     3546.20     4144.09    205.69 o 
   6  11   5       11.43       36.83    166.88 o 
   7  11   5     4105.25     3937.65    479.57 o 
   8  11   5      274.85      127.97    188.67 o 
   9  11   5       60.73       91.50    214.22 o 
  10  11   5      211.00      166.36    281.08 o 
  11  11   5       49.45       68.43    289.28 o 
  12  11   5       48.81       33.54    315.96 o 
  13  11   5        2.62      147.55    357.39 o 
  14  11   5       12.14      230.43    400.48 o 
   0  12   5       60.79      201.25    149.16 o 
   1  12   5     1823.39     1563.13    203.14 o 
   2  12   5       78.98      444.33    121.62 o 
   3  12   5       40.00      157.80    119.92 o 
   4  12   5       90.44      171.91    136.50 o 
   5  12   5      153.69      272.32    157.18 o 
   6  12   5      213.68      416.49    199.31 o 
   7  12   5       22.75       85.07    177.94 o 
   8  12   5        9.56       90.99    198.82 o 
   9  12   5       67.93      109.17    230.14 o 
  10  12   5      322.96      125.22    281.31 o 
  11  12   5      231.23      166.01    323.15 o 
  12  12   5      235.71      115.65    336.79 o 
  13  12   5       20.90      131.46    359.81 o 
  14  12   5       99.97      146.97    396.06 o 
   1  13   5      585.38      825.90    103.83 o 
   2  13   5     3545.32     3377.10    166.32 o 
   3  13   5      106.49      176.46    121.59 o 
   4  13   5     3944.05     3584.46    276.46 o 
   5  13   5      896.53      723.03    169.12 o 
   6  13   5      365.94      288.72    178.04 o 
   7  13   5     1148.45     1838.96    222.82 o 
   8  13   5     1806.45     2030.22    282.26 o 
   9  13   5      218.23      300.97    239.82 o 
  10  13   5       40.68       19.70    296.71 o 
  11  13   5      122.86       63.33    313.58 o 
  12  13   5      823.15     1130.09    360.16 o 
  13  13   5       88.60       55.27    363.63 o 
   0  14   5      690.44      923.58    248.35 o 
   1  14   5     1863.88     2733.36    167.36 o 
   2  14   5     3172.93     2324.63    194.55 o 
   3  14   5     1517.98     2719.12    187.42 o 
   4  14   5      448.92      291.54    137.84 o 
   5  14   5     1055.07      994.66    191.71 o 
   6  14   5      206.33      307.30    193.43 o 
   7  14   5       31.45      143.82    225.12 o 
   8  14   5       64.30      146.38    236.92 o 
   9  14   5        0.45      121.40    277.64 o 
  10  14   5     3818.11     3067.66    377.94 o 
  11  14   5       67.48      253.51    329.53 o 
  12  14   5       35.21        5.68    337.89 o 
  13  14   5        6.17       44.49    364.90 o 
   1  15   5       23.98      381.86    153.89 o 
   2  15   5      742.30      725.66    123.04 o 
   3  15   5      121.41      462.99    143.07 o 
   4  15   5     4934.39     5163.75    273.11 o 
   5  15   5       17.44      267.19    220.01 o 
   6  15   5      543.24      482.91    196.02 o 
   7  15   5        0.71      108.78    233.28 o 
   8  15   5      580.98      251.59    244.66 o 
   9  15   5       29.91      267.31    295.73 o 
  10  15   5      372.67        7.99    299.29 o 
  11  15   5      556.02      493.13    333.90 o 
  12  15   5        0.01       12.70    348.59 o 
  13  15   5      204.34      131.03    379.63 o 
   0  16   5      519.29      548.49    249.21 o 
   1  16   5      761.32     1568.34    179.72 o 
   2  16   5     9163.02     9090.09    380.82 o 
   3  16   5       70.98      260.14    159.55 o 
   4  16   5      987.90     1234.95    177.64 o 
   5  16   5     1715.46     2626.78    248.02 o 
   6  16   5     1705.51     1678.05    267.04 o 
   7  16   5       20.15      119.33    254.66 o 
   8  16   5      748.05      800.96    280.13 o 
   9  16   5      350.42      683.94    318.96 o 
  10  16   5        5.30       63.90    310.07 o 
  11  16   5        0.32       28.08    327.25 o 
  12  16   5        2.06       71.91    355.60 o 
  13  16   5      221.72      100.06    388.55 o 
   1  17   5     1702.66     2134.91    287.90 o 
   2  17   5      205.86      334.26    162.06 o 
   3  17   5      232.26      317.33    193.11 o 
   4  17   5       38.14      136.39    172.18 o 
   5  17   5       52.34      327.32    256.30 o 
   6  17   5      183.79      281.58    239.77 o 
   7  17   5        4.65      167.95    255.65 o 
   8  17   5     2994.04     3583.77    380.25 o 
   9  17   5      190.80      631.72    324.44 o 
  10  17   5      468.71      786.10    327.05 o 
  11  17   5      274.03       75.12    332.36 o 
  12  17   5        0.32      266.39    360.83 o 
   0  18   5      639.32      580.92    205.33 o 
   1  18   5      136.98      395.63    187.73 o 
   2  18   5     1368.47     1950.51    208.45 o 
   3  18   5        1.47       45.22    196.01 o 
   4  18   5      164.84      176.21    176.85 o 
   5  18   5        0.86      137.59    238.23 o 
   6  18   5     3501.85     3595.26    318.36 o 
   7  18   5       21.63      351.03    270.76 o 
   8  18   5     1335.67     1414.55    324.57 o 
   9  18   5       60.92      238.47    299.84 o 
  10  18   5        2.39       77.35    312.29 o 
  11  18   5        1.96      109.89    338.06 o 
  12  18   5       58.25      290.16    378.25 o 
   1  19   5      684.10     1385.35    208.83 o 
   2  19   5      608.25      531.97    186.56 o 
   3  19   5     1299.93     1614.61    219.45 o 
   4  19   5      106.47      198.48    205.23 o 
   5  19   5      714.65      753.54    255.98 o 
   6  19   5       52.04      121.09    218.30 o 
   7  19   5      362.20      260.38    245.54 o 
   8  19   5     1588.47     2050.27    327.47 o 
   9  19   5      288.99      359.96    302.37 o 
  10  19   5       58.67      214.04    317.64 o 
  11  19   5        0.26        8.56    338.61 o 
  12  19   5       71.17       86.24    365.13 o 
   0  20   5     2939.19     2891.57    536.36 o 
   1  20   5        0.34      140.00    160.14 o 
   2  20   5     1565.13     2222.87    214.97 o 
   3  20   5       24.02      332.25    220.52 o 
   4  20   5      275.24      289.59    211.21 o 
   5  20   5      269.13      187.53    220.20 o 
   6  20   5     2823.97     2820.76    317.66 o 
   7  20   5      199.23      211.05    252.96 o 
   8  20   5      249.31      262.30    280.20 o 
   9  20   5      159.97      162.76    291.37 o 
  10  20   5        8.01      100.90    316.35 o 
  11  20   5      132.48      328.26    362.68 o 
   1  21   5       32.46      179.07    167.76 o 
   2  21   5     1215.59      925.14    200.43 o 
   3  21   5      600.54      872.34    216.36 o 
   4  21   5       83.65      111.79    211.59 o 
   5  21   5      429.46      426.02    239.31 o 
   6  21   5      181.54       41.94    229.94 o 
   7  21   5      586.72      807.86    287.88 o 
   8  21   5     1837.75     1400.51    301.02 o 
   9  21   5       22.18      188.42    271.93 o 
  10  21   5       42.73       21.52    321.33 o 
  11  21   5        4.91       16.93    356.63 o 
   0  22   5      130.21       18.72    257.62 o 
   1  22   5     1574.94     1864.15    234.74 o 
   2  22   5       30.08       17.37    186.40 o 
   3  22   5      180.29      142.10    219.85 o 
   4  22   5      140.13       10.58    222.09 o 
   5  22   5      187.94      238.03    233.75 o 
   6  22   5     2495.67     3017.32    320.28 o 
   7  22   5       29.80       47.47    256.00 o 
   8  22   5      285.80      419.85    283.50 o 
   9  22   5       95.16      121.45    281.38 o 
  10  22   5       38.75      200.40    311.42 o 
   1  23   5      204.07      355.50    216.77 o 
   2  23   5      112.99      295.68    220.92 o 
   3  23   5       55.35      102.23    221.85 o 
   4  23   5        3.37       39.43    226.29 o 
   5  23   5       57.28      192.56    250.31 o 
   6  23   5      708.92     1169.11    284.96 o 
   7  23   5      293.35      257.51    267.22 o 
   8  23   5      195.66       70.29    275.36 o 
   9  23   5      166.32      164.15    295.01 o 
  10  23   5       75.78      205.19    327.99 o 
   0  24   5      110.20       87.64    297.84 o 
   1  24   5     1020.35     1167.06    267.58 o 
   2  24   5      125.05       73.01    230.76 o 
   3  24   5      509.63      641.20    221.81 o 
   4  24   5      468.70      535.57    270.98 o 
   5  24   5      655.70      547.45    269.67 o 
   6  24   5      982.45     1152.90    289.77 o 
   7  24   5      728.12      848.42    293.23 o 
   8  24   5       37.26      101.22    288.22 o 
   9  24   5      169.68      412.12    309.02 o 
   1  25   5      512.89      968.16    253.75 o 
   2  25   5       21.07      213.07    236.65 o 
   3  25   5       21.64       62.91    234.74 o 
   4  25   5      434.48      260.35    245.06 o 
   5  25   5      388.35      741.42    286.10 o 
   6  25   5        0.71      172.94    283.81 o 
   7  25   5       87.12      196.60    292.61 o 
   8  25   5        4.64       50.75    288.21 o 
   9  25   5       75.59      251.48    325.87 o 
   0  26   5      234.50      259.41    427.28 o 
   1  26   5      113.19      176.01    277.20 o 
   2  26   5      365.01      329.91    251.48 o 
   3  26   5       93.18      260.95    262.60 o 
   4  26   5       80.84      142.25    269.33 o 
   5  26   5      822.89      864.33    298.36 o 
   6  26   5      630.66      657.03    307.27 o 
   7  26   5      122.26      399.90    307.12 o 
   8  26   5       11.99      201.79    311.55 o 
   1  27   5      459.71      685.05    306.12 o 
   2  27   5      119.51      168.34    277.79 o 
   3  27   5      314.93      477.47    280.97 o 
   4  27   5     1376.27     1199.40    301.67 o 
   5  27   5       15.07      162.35    290.74 o 
   6  27   5       16.94       54.71    289.08 o 
   7  27   5      168.81      226.76    313.43 o 
   0  28   5       77.02       32.87    418.30 o 
   1  28   5        3.39      113.99    290.53 o 
   2  28   5      162.33      131.47    293.50 o 
   3  28   5      218.83      231.40    270.43 o 
   4  28   5      333.32      246.92    280.08 o 
   5  28   5      298.58      447.32    304.70 o 
   6  28   5      149.27       26.22    300.12 o 
   7  28   5       12.90      235.73    329.26 o 
   1  29   5      136.06      198.35    302.14 o 
   2  29   5       96.24      164.82    302.90 o 
   3  29   5      221.62      405.60    307.12 o 
   4  29   5       79.90      141.63    287.60 o 
   5  29   5       53.03       68.31    307.77 o 
   6  29   5      304.30      277.37    334.05 o 
   0  30   5       75.20       85.24    454.33 o 
   1  30   5      142.11      436.20    338.33 o 
   2  30   5       16.84       17.56    321.83 o 
   3  30   5      163.36       33.24    311.67 o 
   4  30   5      193.63      158.96    329.69 o 
   1  31   5        2.87       50.80    342.72 o 
   2  31   5      361.46      545.31    472.51 o 
   0   0   6      741.16     4880.45  16900.58 o 
   1   0   6    25670.42    22807.45    725.18 o 
   2   0   6      252.32      239.79     70.40 o 
   3   0   6    67617.95    58855.25   2668.90 o 
   4   0   6    10002.67     7157.83    328.58 o 
   5   0   6    10707.98    11142.85    836.68 o 
   6   0   6       73.61       71.94    182.28 o 
   7   0   6    18156.67    20472.98   1139.85 o 
   8   0   6      464.54      162.61    238.21 o 
   9   0   6     2730.21     3210.41    443.70 o 
  10   0   6       52.55      156.26    348.62 o 
  11   0   6     7391.62     7500.72    595.13 o 
  12   0   6      830.35      751.07    558.68 o 
  13   0   6     1671.92     1238.09    557.85 o 
  14   0   6       73.64        7.08    675.48 o 
  15   0   6     2861.83     3127.26    668.35 o 
   1   1   6    25251.94    25581.94    766.44 o 
   2   1   6   220069.42   231147.09  10205.89 o 
   3   1   6    46597.60    42550.27   1241.14 o 
   4   1   6       67.43       56.79    103.07 o 
   5   1   6    15269.10    18632.56    834.32 o 
   6   1   6    19997.22    21327.77    718.22 o 
   7   1   6     9311.17     8172.05    314.43 o 
   8   1   6        9.19      108.06    165.91 o 
   9   1   6     9364.00     8550.64    365.72 o 
  10   1   6     8265.31     9177.87    398.28 o 
  11   1   6     3597.45     3721.68    314.81 o 
  12   1   6        4.46      152.70    289.90 o 
  13   1   6     3385.38     3447.80    488.24 o 
  14   1   6      627.96      522.76    358.51 o 
  15   1   6      939.42      400.47    571.44 o 
   0   2   6    81776.55   112444.87   2269.56 o 
   1   2   6    19687.29    22053.06    743.83 o 
   2   2   6      214.73      668.79     75.04 o 
   3   2   6    37981.02    34190.84    776.27 o 
   4   2   6     3898.65     4269.00    133.88 o 
   5   2   6     7783.15     7988.00    355.55 o 
   6   2   6       18.75       50.84    133.23 o 
   7   2   6    15884.91    15471.76    447.53 o 
   8   2   6     6364.46     6944.33    320.32 o 
   9   2   6     2429.07     3031.18    273.41 o 
  10   2   6        2.20       69.00    196.95 o 
  11   2   6     5223.53     5161.50    520.70 o 
  12   2   6     4869.09     5483.69    472.38 o 
  13   2   6      212.15        6.93    374.66 o 
  14   2   6       36.17       38.07    347.73 o 
  15   2   6      679.32      524.25    394.44 o 
   1   3   6    13934.93    13118.21    489.39 o 
   2   3   6     4497.30     6250.24    117.01 o 
   3   3   6    14127.59    10070.03    376.40 o 
   4   3   6      140.44      115.28     94.15 o 
   5   3   6    10030.73    10043.42    344.56 o 
   6   3   6       76.59      147.34    119.25 o 
   7   3   6     3706.28     3599.12    209.29 o 
   8   3   6        2.25       79.60    167.55 o 
   9   3   6     4889.86     5524.34    289.82 o 
  10   3   6      461.37      520.23    218.88 o 
  11   3   6      226.48       73.81    310.04 o 
  12   3   6       62.13       23.92    320.55 o 
  13   3   6      296.84      118.51    319.12 o 
  14   3   6       83.41      499.33    354.16 o 
  15   3   6       15.08      153.43    393.15 o 
   0   4   6    20708.33    17352.30   6890.26 o 
   1   4   6     1817.03     1248.85     75.52 o 
   2   4   6      567.00     1157.88     90.76 o 
   3   4   6     2950.39     2926.34    206.76 o 
   4   4   6     1460.66      801.07     97.75 o 
   5   4   6      604.87      633.10    159.18 o 
   6   4   6      617.37      446.91    124.61 o 
   7   4   6     2944.38     3680.01    255.18 o 
   8   4   6     2541.43     1908.62    225.98 o 
   9   4   6      512.82      316.88    203.97 o 
  10   4   6       85.26       11.05    197.99 o 
  11   4   6      375.32      175.20    245.73 o 
  12   4   6     4734.73     3787.79    413.92 o 
  13   4   6       12.66      111.47    329.16 o 
  14   4   6      132.80      359.73    362.29 o 
  15   4   6      106.81       91.87    393.11 o 
   1   5   6       13.65      143.74     57.86 o 
   2   5   6   114321.49   117619.24   1678.08 o 
   3   5   6      161.22      317.06     98.88 o 
   4   5   6       98.29      277.79    104.71 o 
   5   5   6      512.17      606.35    116.06 o 
   6   5   6    10561.08     9318.04    332.23 o 
   7   5   6       14.07       61.04    147.27 o 
   8   5   6      258.44      285.69    173.43 o 
   9   5   6      126.67       91.68    182.92 o 
  10   5   6     5124.19     5206.18    330.26 o 
  11   5   6        3.33      119.52    246.10 o 
  12   5   6       62.43      171.08    302.16 o 
  13   5   6       90.70       20.24    324.67 o 
  14   5   6        1.63       45.99    358.13 o 
   0   6   6    87250.43   101494.82   2475.67 o 
   1   6   6     3707.05     3079.22    227.56 o 
   2   6   6      273.75      268.37    103.34 o 
   3   6   6      511.44     1595.56    156.67 o 
   4   6   6    54954.12    48708.84   1032.79 o 
   5   6   6     1596.35     1891.13    261.74 o 
   6   6   6      161.46      187.59    132.11 o 
   7   6   6     1951.08     1692.56    198.74 o 
   8   6   6    12610.71    10744.87    350.56 o 
   9   6   6       11.26       65.26    189.22 o 
  10   6   6      272.98      122.45    205.61 o 
  11   6   6      100.07       34.50    242.88 o 
  12   6   6     3992.51     5040.69    482.27 o 
  13   6   6       16.60       58.81    324.39 o 
  14   6   6       67.71      150.21    364.85 o 
   1   7   6     7463.77     6738.56    382.26 o 
   2   7   6    11356.11    12165.76    275.85 o 
   3   7   6     4743.74     4511.42    219.62 o 
   4   7   6       68.04      670.25    127.57 o 
   5   7   6      261.90      432.87    147.65 o 
   6   7   6    52645.27    50866.11   1621.58 o 
   7   7   6     6721.06     6513.91    278.12 o 
   8   7   6       41.41       74.32    174.26 o 
   9   7   6      489.35      711.61    203.99 o 
  10   7   6    19164.57    18430.31    626.26 o 
  11   7   6      852.58      423.80    258.69 o 
  12   7   6      107.32      210.51    314.02 o 
  13   7   6      155.94      178.45    342.60 o 
  14   7   6     3645.10     3718.86    529.32 o 
   0   8   6   109695.33    84661.83   4307.94 o 
   1   8   6     5126.93     6029.75    384.00 o 
   2   8   6       98.27      157.83     93.08 o 
   3   8   6     4825.20     3782.32    233.33 o 
   4   8   6    86617.39    79379.09   2471.66 o 
   5   8   6     1477.65     2131.63    251.99 o 
   6   8   6      206.45      283.24    150.09 o 
   7   8   6     8069.81     6928.66    336.78 o 
   8   8   6    26338.83    24179.33    738.40 o 
   9   8   6     1573.98     1674.21    218.23 o 
  10   8   6     1023.99      968.94    231.58 o 
  11   8   6     1472.38     1105.20    269.28 o 
  12   8   6     1501.57     2528.61    384.12 o 
  13   8   6      870.23      609.88    355.37 o 
  14   8   6      492.12      343.42    378.04 o 
   1   9   6     6104.00     6172.33    282.64 o 
   2   9   6   204187.64   199844.66   5575.03 o 
   3   9   6     4400.26     3063.51    154.30 o 
   4   9   6      953.58     1040.13    146.04 o 
   5   9   6     2787.87     3131.72    240.47 o 
   6   9   6    65923.74    60245.63   1866.90 o 
   7   9   6     5152.09     5215.67    276.95 o 
   8   9   6      138.32      102.31    181.04 o 
   9   9   6      142.39      268.33    204.01 o 
  10   9   6     2651.93     3503.15    302.56 o 
  11   9   6     1795.23     1174.16    401.73 o 
  12   9   6      501.20      210.52    316.43 o 
  13   9   6      494.95      595.26    351.44 o 
  14   9   6     3643.34     3821.31    636.90 o 
   0  10   6    70119.35    79000.76   3795.58 o 
   1  10   6     5665.34     5934.25    213.87 o 
   2  10   6      242.52      393.02    110.36 o 
   3  10   6     2091.83     1485.30    137.38 o 
   4  10   6    59053.83    52750.26   1194.91 o 
   5  10   6     2346.17     2706.20    211.87 o 
   6  10   6       88.45       67.24    157.81 o 
   7  10   6     1873.43     1656.20    231.67 o 
   8  10   6    10210.48    10963.62    372.53 o 
   9  10   6     2081.70     2139.88    241.46 o 
  10  10   6       27.08       86.01    213.37 o 
  11  10   6      630.49      519.51    305.55 o 
  12  10   6     7594.37     8224.20    628.60 o 
  13  10   6      186.04      333.41    367.61 o 
  14  10   6        2.86        5.48    380.36 o 
   1  11   6     1033.06     1182.76    141.12 o 
   2  11   6    12657.19    10244.11    507.42 o 
   3  11   6      308.39      312.77    122.46 o 
   4  11   6      401.72      350.76    123.22 o 
   5  11   6     2021.77     2390.08    210.33 o 
   6  11   6    31861.76    27710.55    890.93 o 
   7  11   6      191.49      341.29    186.39 o 
   8  11   6      320.77      266.07    196.04 o 
   9  11   6      636.26      488.85    219.24 o 
  10  11   6    17375.09    14681.92    606.95 o 
  11  11   6        5.44      166.34    296.51 o 
  12  11   6       18.11       40.30    304.12 o 
  13  11   6       87.29        7.13    344.80 o 
  14  11   6     1756.42     2308.21    579.96 o 
   0  12   6    20152.73    21570.45    927.74 o 
   1  12   6      134.40       78.38    105.85 o 
   2  12   6      189.56      262.02    112.75 o 
   3  12   6      532.33      717.03    145.73 o 
   4  12   6     1561.29     1297.26    141.65 o 
   5  12   6        0.91      131.99    152.60 o 
   6  12   6      525.80      524.02    168.66 o 
   7  12   6      781.64      522.23    188.10 o 
   8  12   6     9783.02    10237.52    360.60 o 
   9  12   6       21.30       89.68    226.08 o 
  10  12   6        0.17       46.49    267.39 o 
  11  12   6      244.48      145.63    311.77 o 
  12  12   6      883.53      961.45    360.71 o 
  13  12   6        0.39      103.19    364.47 o 
  14  12   6        0.42      229.15    403.46 o 
   1  13   6     2878.24     2784.74    157.02 o 
   2  13   6    15056.96    16463.16    469.72 o 
   3  13   6      554.43      452.55    136.62 o 
   4  13   6        1.73       93.07    138.63 o 
   5  13   6     1513.74     1904.65    205.19 o 
   6  13   6       99.17      196.79    199.02 o 
   7  13   6      965.88      983.04    200.87 o 
   8  13   6      175.21      234.87    205.39 o 
   9  13   6       11.44      112.08    237.21 o 
  10  13   6       16.82       48.03    279.85 o 
  11  13   6      139.34      100.41    303.36 o 
  12  13   6       69.49       17.81    324.59 o 
  13  13   6      386.16      450.53    383.12 o 
   0  14   6     4257.47     6871.11    278.37 o 
   1  14   6     5664.22     6982.37    227.46 o 
   2  14   6      325.32      271.81    103.42 o 
   3  14   6     3100.84     3976.98    187.89 o 
   4  14   6     2252.36     2009.95    250.65 o 
   5  14   6     2010.19     1641.28    200.95 o 
   6  14   6        2.00       78.77    181.32 o 
   7  14   6     6487.43     5118.26    346.44 o 
   8  14   6     2450.72     1826.67    287.44 o 
   9  14   6     1241.53     1199.32    263.68 o 
  10  14   6      335.97      307.33    298.82 o 
  11  14   6      445.28      274.99    336.29 o 
  12  14   6       42.59      109.62    350.28 o 
  13  14   6      217.08      127.84    372.72 o 
   1  15   6    12645.88    12196.29    347.37 o 
   2  15   6     1557.72     2256.42    257.49 o 
   3  15   6     3490.72     4508.11    206.86 o 
   4  15   6       53.38      154.34    150.76 o 
   5  15   6     7822.46     8573.42    321.35 o 
   6  15   6      866.19      721.38    236.92 o 
   7  15   6     1472.68     1557.66    278.91 o 
   8  15   6       23.17       14.68    248.51 o 
   9  15   6     4109.25     5120.95    411.44 o 
  10  15   6      768.39     1090.96    325.15 o 
  11  15   6       96.10      300.66    323.45 o 
  12  15   6      110.61      141.53    352.77 o 
  13  15   6     1193.81     1183.01    426.89 o 
   0  16   6    12485.36    11256.96    750.33 o 
   1  16   6    13739.13    16093.94    527.40 o 
   2  16   6      591.18      846.96    174.51 o 
   3  16   6     6398.05     6360.06    331.53 o 
   4  16   6      459.51      624.83    189.13 o 
   5  16   6     8543.06     8522.57    344.15 o 
   6  16   6        2.89      104.64    203.15 o 
   7  16   6     3572.03     2750.60    314.95 o 
   8  16   6     3915.22     5015.40    408.36 o 
   9  16   6     2330.89     3160.19    380.94 o 
  10  16   6       15.71      134.95    300.20 o 
  11  16   6     1935.83     1424.61    427.81 o 
  12  16   6     1674.42     1556.25    394.22 o 
  13  16   6      486.10      466.60    408.32 o 
   1  17   6    14110.06    13403.78    452.04 o 
   2  17   6     3133.60     3322.27    284.88 o 
   3  17   6     5375.40     5531.56    257.07 o 
   4  17   6        7.04       92.68    167.49 o 
   5  17   6     9496.06     9114.19    365.66 o 
   6  17   6     2050.55     3172.81    348.42 o 
   7  17   6     1973.66     2182.23    335.18 o 
   8  17   6      417.46      490.07    265.49 o 
   9  17   6     6186.01     7298.38    412.65 o 
  10  17   6      650.73     1537.71    346.34 o 
  11  17   6      548.21      461.95    341.26 o 
  12  17   6        5.09       10.11    350.49 o 
   0  18   6    19979.00    16000.39   1032.85 o 
   1  18   6     7138.93     7254.19    303.50 o 
   2  18   6       24.55      113.23    162.39 o 
   3  18   6     8821.00     7461.91    298.19 o 
   4  18   6     7825.94     9152.49    335.31 o 
   5  18   6     4820.12     4952.46    328.69 o 
   6  18   6      230.43      137.41    217.96 o 
   7  18   6     4023.96     5003.90    330.34 o 
   8  18   6       28.90      169.83    286.06 o 
   9  18   6     1946.53     2091.35    374.44 o 
  10  18   6       80.13        6.90    307.15 o 
  11  18   6     2258.10     2428.38    405.00 o 
  12  18   6      278.08      383.82    366.14 o 
   1  19   6     3582.87     4984.18    224.09 o 
   2  19   6     3310.25     3515.84    275.50 o 
   3  19   6     4104.49     4142.67    256.13 o 
   4  19   6        6.19       31.06    195.35 o 
   5  19   6     3793.87     4309.39    390.08 o 
   6  19   6     2745.85     3904.91    383.92 o 
   7  19   6     2572.83     2436.30    298.45 o 
   8  19   6      166.85       76.50    234.69 o 
   9  19   6     1505.27      942.09    326.05 o 
  10  19   6      396.94      432.00    325.54 o 
  11  19   6      341.96      519.68    355.11 o 
  12  19   6        0.16       87.84    435.73 o 
   0  20   6     5489.64     7328.95   1247.38 o 
   1  20   6     2940.46     2879.39    227.52 o 
   2  20   6       60.47      234.73    175.61 o 
   3  20   6     3866.03     4033.49    275.84 o 
   4  20   6        2.47      161.52    217.03 o 
   5  20   6      866.48      963.22    247.31 o 
   6  20   6      312.14       95.63    219.04 o 
   7  20   6     2848.48     3093.60    323.38 o 
   8  20   6     2404.77     2747.16    347.19 o 
   9  20   6      112.72       60.68    269.24 o 
  10  20   6       97.17       73.54    312.92 o 
  11  20   6      972.56     1272.28    381.76 o 
   1  21   6       90.50      171.99    184.24 o 
   2  21   6      210.05      433.30    204.37 o 
   3  21   6      279.82      324.06    212.93 o 
   4  21   6        0.30       20.63    207.20 o 
   5  21   6      221.33      348.90    220.47 o 
   6  21   6     1046.45      521.54    247.26 o 
   7  21   6        6.23       46.41    245.44 o 
   8  21   6       14.48       39.09    255.50 o 
   9  21   6       75.16      150.38    281.11 o 
  10  21   6        0.17      146.02    306.80 o 
  11  21   6       86.99       83.91    321.47 o 
   0  22   6      941.46      739.19    288.59 o 
   1  22   6        0.01      214.97    192.15 o 
   2  22   6        1.18       58.37    212.21 o 
   3  22   6        3.14      116.88    207.65 o 
   4  22   6     1191.47     1937.20    288.20 o 
   5  22   6       39.76       60.83    227.45 o 
   6  22   6       29.16      223.24    241.68 o 
   7  22   6      190.77       64.04    249.18 o 
   8  22   6     3170.01     3504.61    377.97 o 
   9  22   6      112.11      213.75    289.59 o 
  10  22   6       43.91       87.88    320.86 o 
   1  23   6        7.24      102.51    192.10 o 
   2  23   6     3224.61     3968.13    341.36 o 
   3  23   6      221.22      449.23    221.43 o 
   4  23   6       23.12      184.30    229.74 o 
   5  23   6       47.18      122.46    251.10 o 
   6  23   6     5269.88     6288.24    570.89 o 
   7  23   6       12.34       26.27    259.59 o 
   8  23   6        0.07       17.30    265.81 o 
   9  23   6       79.72      163.59    290.13 o 
  10  23   6      465.85      823.87    384.53 o 
   0  24   6     3734.71     6470.40    721.37 o 
   1  24   6      269.61      234.35    230.62 o 
   2  24   6        8.45      153.69    224.18 o 
   3  24   6      656.21      996.55    256.83 o 
   4  24   6     8264.83     9258.91    424.37 o 
   5  24   6      579.25      787.70    271.41 o 
   6  24   6       62.04      228.22    269.00 o 
   7  24   6       44.41       66.53    277.67 o 
   8  24   6     1484.34     2209.26    337.01 o 
   9  24   6      400.19      309.84    307.80 o 
   1  25   6      287.33      108.14    233.14 o 
   2  25   6     2445.79     3408.03    390.65 o 
   3  25   6      870.50      575.37    256.55 o 
   4  25   6       74.43       94.52    250.86 o 
   5  25   6      152.52      185.06    266.37 o 
   6  25   6     2796.89     3263.94    382.29 o 
   7  25   6      103.29       41.07    285.52 o 
   8  25   6       21.96      216.64    308.39 o 
   9  25   6      205.20       26.26    353.96 o 
   0  26   6     3572.23     5872.31    729.00 o 
   1  26   6      595.53      343.11    248.29 o 
   2  26   6       63.71      124.41    251.00 o 
   3  26   6      514.20      360.34    258.02 o 
   4  26   6     3377.71     5537.61    404.43 o 
   5  26   6      262.55      496.29    303.95 o 
   6  26   6      247.78      291.21    301.05 o 
   7  26   6      373.64      271.44    302.34 o 
   8  26   6      971.34     1130.55    337.14 o 
   1  27   6      561.72      299.49    280.85 o 
   2  27   6     3346.57     4824.30    500.89 o 
   3  27   6      153.25      418.08    262.34 o 
   4  27   6      238.31      264.84    283.48 o 
   5  27   6      189.02      326.93    296.69 o 
   6  27   6      241.50      481.74    315.15 o 
   7  27   6      352.40      295.65    312.41 o 
   0  28   6     2365.53     4637.68   1185.58 o 
   1  28   6       21.92      211.08    295.54 o 
   2  28   6       23.94       54.18    294.71 o 
   3  28   6      153.11        8.94    263.33 o 
   4  28   6      391.61      763.07    308.00 o 
   5  28   6      270.38       92.66    286.16 o 
   6  28   6       44.49       81.05    307.52 o 
   1  29   6        6.02       63.08    298.07 o 
   2  29   6      190.94      224.90    322.55 o 
   3  29   6        4.04       95.45    300.62 o 
   4  29   6       28.33       78.44    293.68 o 
   5  29   6       14.83      176.86    298.24 o 
   0  30   6       10.78       94.11    446.66 o 
   1  30   6       89.16       12.33    312.32 o 
   2  30   6       13.39       28.47    305.36 o 
   3  30   6      157.62      166.81    321.08 o 
   4  30   6      440.36      301.73    341.43 o 
   1  31   6      412.04      390.98    353.46 o 
   2  31   6      114.16      228.34    345.35 o 
   1   1   7     3678.43     7695.69    545.89 o 
   2   1   7      584.27     1274.33    108.33 o 
   3   1   7     2686.02     5276.34    576.13 o 
   4   1   7    27204.80    25325.99   1068.92 o 
   5   1   7      619.58     1663.03    344.85 o 
   6   1   7       34.00       51.80    131.84 o 
   7   1   7      240.12     1454.86    221.91 o 
   8   1   7      748.40     1078.93    186.41 o 
   9   1   7       43.38      551.33    295.96 o 
  10   1   7      183.94      242.75    204.09 o 
  11   1   7      224.50      676.50    267.22 o 
  12   1   7      871.25      418.13    332.65 o 
  13   1   7        6.23      148.24    406.23 o 
  14   1   7       43.64      173.69    353.61 o 
  15   1   7       74.14      353.88    574.52 o 
   0   2   7       70.85       57.63     52.11 o 
   1   2   7    12052.62    17494.47    650.32 o 
   2   2   7   167201.33   183028.48   4104.41 o 
   3   2   7     8722.21    15779.50    637.64 o 
   4   2   7      282.66      119.70     94.42 o 
   5   2   7     4690.88     5132.18    238.24 o 
   6   2   7     5291.35     5054.43    198.76 o 
   7   2   7      618.21     2197.30    226.66 o 
   8   2   7      412.92      238.07    159.58 o 
   9   2   7       51.97     1037.01    215.18 o 
  10   2   7     1924.37     1417.71    324.78 o 
  11   2   7      284.82     1084.50    317.13 o 
  12   2   7        6.34      109.74    282.35 o 
  13   2   7        2.26       40.14    382.17 o 
  14   2   7     1069.10     1210.52    378.66 o 
  15   2   7       16.06      320.59    403.39 o 
   1   3   7    10185.37    14948.91    612.52 o 
   2   3   7        4.29      517.84     79.01 o 
   3   3   7     7871.08     9836.04    380.17 o 
   4   3   7     6083.67     4985.64    198.12 o 
   5   3   7     4078.35     5292.33    236.07 o 
   6   3   7       86.54       17.29    116.30 o 
   7   3   7      101.31      641.61    189.20 o 
   8   3   7    13578.40    12629.07    398.62 o 
   9   3   7      273.96      617.91    241.90 o 
  10   3   7      108.76       14.24    199.56 o 
  11   3   7      246.68      169.26    247.08 o 
  12   3   7      960.00     1322.38    383.83 o 
  13   3   7        0.16      220.34    326.53 o 
  14   3   7        0.39       27.80    342.50 o 
  15   3   7        0.12       44.18    387.82 o 
   0   4   7       45.88      680.04     86.16 o 
   1   4   7     4072.09     5254.14    206.02 o 
   2   4   7    21830.96    19365.04    220.25 o 
   3   4   7     2835.22     3708.69    190.27 o 
   4   4   7      116.24      133.17     95.57 o 
   5   4   7     1984.32     1933.71    146.56 o 
   6   4   7    14296.53    13704.39    407.38 o 
   7   4   7       21.75       92.99    199.40 o 
   8   4   7       26.81       36.59    184.94 o 
   9   4   7       78.13       93.11    208.21 o 
  10   4   7      220.75      266.34    207.47 o 
  11   4   7       68.54      225.92    220.74 o 
  12   4   7       84.57      123.57    301.90 o 
  13   4   7        9.75       27.64    318.18 o 
  14   4   7     2313.84     2170.91    406.34 o 
  15   4   7        0.47       99.74    391.81 o 
   1   5   7      571.91      755.46     88.65 o 
   2   5   7      286.39      729.35    108.29 o 
   3   5   7      538.72     1057.87    134.01 o 
   4   5   7     5272.45     8863.35    262.17 o 
   5   5   7      116.72      183.94    132.48 o 
   6   5   7      379.46      335.62    143.34 o 
   7   5   7       16.41       50.95    145.42 o 
   8   5   7     4064.26     3613.76    249.03 o 
   9   5   7       91.87       67.71    193.12 o 
  10   5   7      296.65      334.07    209.81 o 
  11   5   7       50.18       71.19    248.23 o 
  12   5   7     1311.74      977.48    329.05 o 
  13   5   7       29.82       93.04    315.82 o 
  14   5   7       12.45      142.77    353.48 o 
   0   6   7      874.39      586.30    174.27 o 
   1   6   7     4355.58     2864.99    164.28 o 
   2   6   7    53840.12    57340.71   1931.66 o 
   3   6   7     1842.54     1596.07    149.49 o 
   4   6   7       42.22      101.89     85.47 o 
   5   6   7     1250.28      653.42    121.78 o 
   6   6   7     1132.11     1086.11    152.43 o 
   7   6   7      829.13      790.32    165.28 o 
   8   6   7       37.12      199.93    189.64 o 
   9   6   7        9.70       16.92    183.81 o 
  10   6   7     6175.02     6851.00    457.61 o 
  11   6   7      193.16      116.31    249.35 o 
  12   6   7        2.28      295.04    283.33 o 
  13   6   7       85.79      158.38    329.38 o 
  14   6   7      322.48      179.95    367.35 o 
   1   7   7      582.13      203.79     84.53 o 
   2   7   7      600.83      618.55    124.20 o 
   3   7   7     1550.52      993.78    128.11 o 
   4   7   7     2394.52     1650.17    144.12 o 
   5   7   7        0.50      483.42    159.89 o 
   6   7   7       12.10      114.10    162.71 o 
   7   7   7       78.14      223.53    171.86 o 
   8   7   7      179.06      370.02    195.33 o 
   9   7   7      289.52      285.55    190.47 o 
  10   7   7       10.45      137.70    218.94 o 
  11   7   7      202.30      370.42    248.50 o 
  12   7   7      398.76      401.06    285.77 o 
  13   7   7       73.15       78.18    336.09 o 
  14   7   7       16.74       51.34    362.39 o 
   0   8   7      861.18     1065.41    179.22 o 
   1   8   7     1250.89     1163.05    128.96 o 
   2   8   7    19731.09    15468.73    325.56 o 
   3   8   7     1628.82      431.83    106.16 o 
   4   8   7      934.50      757.02    133.57 o 
   5   8   7      758.47      542.15    152.74 o 
   6   8   7     1947.68     3108.37    271.46 o 
   7   8   7      806.36     1595.72    193.23 o 
   8   8   7       34.85      112.72    182.52 o 
   9   8   7      147.16      150.29    199.19 o 
  10   8   7     5361.01     4801.30    328.48 o 
  11   8   7       94.77       49.57    243.57 o 
  12   8   7       95.65       70.82    319.21 o 
  13   8   7        2.29      132.77    336.45 o 
  14   8   7        6.27      241.67    381.00 o 
   1   9   7     1232.91     1968.81    147.89 o 
   2   9   7      224.74      186.62    103.38 o 
   3   9   7      436.95      630.49    121.48 o 
   4   9   7      569.73      535.61    151.78 o 
   5   9   7      539.22      305.81    148.91 o 
   6   9   7      317.04      399.12    171.68 o 
   7   9   7      374.92      771.39    216.71 o 
   8   9   7     6991.85     6042.82    290.57 o 
   9   9   7      317.84      333.48    201.69 o 
  10   9   7      122.34      257.43    223.12 o 
  11   9   7       29.06      133.06    248.44 o 
  12   9   7      289.16      665.95    339.26 o 
  13   9   7        1.00       11.66    335.46 o 
  14   9   7        6.47       46.92    393.23 o 
   0  10   7        0.67       92.37    141.38 o 
   1  10   7      803.12      840.23    108.94 o 
   2  10   7     1966.78     3458.77    198.96 o 
   3  10   7      494.10      300.55    105.41 o 
   4  10   7      561.52      480.22    130.55 o 
   5  10   7       21.95       90.66    138.89 o 
   6  10   7     3607.96     3325.95    248.97 o 
   7  10   7      584.86      557.20    189.64 o 
   8  10   7       20.91       39.99    206.73 o 
   9  10   7       45.76       21.35    204.94 o 
  10  10   7      311.09      218.62    216.09 o 
  11  10   7      181.97      139.89    285.22 o 
  12  10   7       55.56       54.08    329.96 o 
  13  10   7       98.32      323.03    365.69 o 
  14  10   7      190.53      298.48    393.43 o 
   1  11   7     1037.11      874.56    123.47 o 
   2  11   7      282.63      226.39    113.91 o 
   3  11   7     1564.77     1085.85    137.18 o 
   4  11   7       44.83       87.35    128.42 o 
   5  11   7      850.57     1014.23    166.52 o 
   6  11   7      269.52      566.04    178.05 o 
   7  11   7     1481.89     2185.27    235.06 o 
   8  11   7       19.81      146.35    199.02 o 
   9  11   7        6.21       83.54    203.02 o 
  10  11   7        2.74      109.74    255.18 o 
  11  11   7       67.24       48.60    297.34 o 
  12  11   7     1222.70      982.33    358.60 o 
  13  11   7        5.38       77.25    345.71 o 
  14  11   7        0.26      168.35    395.69 o 
   0  12   7       31.61      100.76    154.87 o 
   1  12   7      164.77      161.31    105.65 o 
   2  12   7     8007.08     6405.27    342.89 o 
   3  12   7      230.79      450.43    117.80 o 
   4  12   7      178.44      341.37    146.94 o 
   5  12   7       19.27      286.51    140.48 o 
   6  12   7    11072.80    12246.29    444.53 o 
   7  12   7      461.05      554.06    188.03 o 
   8  12   7      219.86      245.27    207.69 o 
   9  12   7      218.46      286.21    216.73 o 
  10  12   7     3630.50     3666.14    368.91 o 
  11  12   7        5.24      113.30    316.36 o 
  12  12   7      117.36       79.21    342.33 o 
  13  12   7      223.40       72.81    372.28 o 
   1  13   7        0.02      112.04    142.23 o 
   2  13   7      688.03      818.32    138.67 o 
   3  13   7        3.87      303.55    137.49 o 
   4  13   7     2139.22     2559.32    211.67 o 
   5  13   7      293.83      483.07    165.86 o 
   6  13   7      103.34      120.54    174.86 o 
   7  13   7      331.89      160.55    209.62 o 
   8  13   7     5477.67     7263.96    280.15 o 
   9  13   7       90.64       87.21    239.85 o 
  10  13   7      381.66       71.44    286.78 o 
  11  13   7      438.97      288.15    313.04 o 
  12  13   7      224.59      222.38    342.52 o 
  13  13   7        1.79      150.31    373.86 o 
   0  14   7      482.55      747.55    271.37 o 
   1  14   7     1305.82     1326.45    223.66 o 
   2  14   7    12602.82    10450.83    308.02 o 
   3  14   7      540.68     1077.90    190.52 o 
   4  14   7      208.84      174.65    149.07 o 
   5  14   7      207.30      330.01    178.09 o 
   6  14   7      484.00      459.03    202.11 o 
   7  14   7      178.49      290.47    235.70 o 
   8  14   7       66.70      129.26    220.07 o 
   9  14   7      248.68      210.30    249.69 o 
  10  14   7      489.76       19.73    287.96 o 
  11  14   7       21.92      110.26    319.11 o 
  12  14   7        2.63       54.94    345.14 o 
  13  14   7       38.82      494.45    393.69 o 
   1  15   7     1182.70     1693.78    178.40 o 
   2  15   7      147.72      192.22    148.40 o 
   3  15   7     1020.36     1538.24    197.59 o 
   4  15   7        0.47       84.93    153.29 o 
   5  15   7      171.26     1084.17    245.88 o 
   6  15   7       10.70       40.88    174.45 o 
   7  15   7      200.87      701.81    259.19 o 
   8  15   7     1084.75     1709.37    287.78 o 
   9  15   7        1.29      161.82    319.70 o 
  10  15   7       93.74       15.47    303.50 o 
  11  15   7       11.91      192.62    331.20 o 
  12  15   7       84.58       63.20    353.18 o 
  13  15   7       18.72       47.63    436.56 o 
   0  16   7      504.73      417.30    215.46 o 
   1  16   7       98.16      383.33    234.37 o 
   2  16   7     1412.03     2035.10    236.65 o 
   3  16   7       34.86      737.83    212.79 o 
   4  16   7        5.45       61.21    154.01 o 
   5  16   7      121.44      531.48    254.25 o 
   6  16   7     1264.27     1905.99    226.71 o 
   7  16   7       76.88      180.70    259.32 o 
   8  16   7      586.04      628.29    264.01 o 
   9  16   7       51.48      765.12    317.13 o 
  10  16   7      282.57      212.07    312.95 o 
  11  16   7        8.55      248.08    354.31 o 
  12  16   7       41.13      191.22    366.45 o 
  13  16   7       21.29      582.03    468.39 o 
   1  17   7      507.33     2798.90    234.48 o 
   2  17   7       21.61       70.35    150.65 o 
   3  17   7       68.16      688.97    218.83 o 
   4  17   7      686.96      318.43    180.35 o 
   5  17   7      559.21     1958.01    257.41 o 
   6  17   7        6.95       31.20    194.92 o 
   7  17   7       47.53      201.00    253.82 o 
   8  17   7     5986.96     5175.22    454.14 o 
   9  17   7      402.01     1333.61    349.32 o 
  10  17   7       51.65      114.43    304.01 o 
  11  17   7       48.85      140.83    337.52 o 
  12  17   7       16.53       51.42    423.40 o 
   0  18   7     2234.88     2077.35    335.37 o 
   1  18   7      273.46      843.72    246.40 o 
   2  18   7     1296.09     1737.22    249.83 o 
   3  18   7      303.16     2963.30    312.61 o 
   4  18   7      803.38      618.56    182.22 o 
   5  18   7       59.90      400.23    280.59 o 
   6  18   7     1090.70      508.42    228.35 o 
   7  18   7       54.63      278.53    326.91 o 
   8  18   7      214.51      128.79    237.27 o 
   9  18   7      215.80      758.59    330.12 o 
  10  18   7        0.15      180.36    307.30 o 
  11  18   7        1.98      226.73    359.71 o 
  12  18   7        0.80       69.91    437.00 o 
   1  19   7       19.70      228.15    228.44 o 
   2  19   7     1330.73      956.54    194.26 o 
   3  19   7       66.27      321.94    220.48 o 
   4  19   7      170.96       70.08    182.37 o 
   5  19   7        6.89      106.40    268.04 o 
   6  19   7      519.93      270.15    229.76 o 
   7  19   7       13.22      290.30    264.57 o 
   8  19   7      113.60      169.97    247.52 o 
   9  19   7      130.15      216.99    297.62 o 
  10  19   7       29.06       29.37    283.45 o 
  11  19   7      111.98      151.52    352.32 o 
  12  19   7       99.34      128.03    441.92 o 
   0  20   7        2.64      169.85    245.25 o 
   1  20   7      600.69      510.87    257.44 o 
   2  20   7       51.09       73.21    172.30 o 
   3  20   7      197.23      455.40    228.41 o 
   4  20   7        0.90       88.15    204.24 o 
   5  20   7        3.61       71.31    234.10 o 
   6  20   7       67.06      125.17    229.85 o 
   7  20   7      105.62      143.91    272.61 o 
   8  20   7      403.11      441.23    276.39 o 
   9  20   7        0.01      108.39    276.76 o 
  10  20   7        0.21      137.59    288.01 o 
  11  20   7        5.17      270.39    368.65 o 
   1  21   7        0.04      196.71    194.66 o 
   2  21   7       13.95      141.93    189.08 o 
   3  21   7       32.10       95.39    224.71 o 
   4  21   7      826.13      974.60    237.85 o 
   5  21   7        2.44       66.04    224.12 o 
   6  21   7      454.61      467.84    247.52 o 
   7  21   7        0.97       83.46    252.34 o 
   8  21   7        6.65       54.94    257.72 o 
   9  21   7      115.75      305.85    284.47 o 
  10  21   7       65.42      157.26    297.80 o 
  11  21   7       31.52       23.73    377.58 o 
   0  22   7       11.71       72.63    265.63 o 
   1  22   7      339.69      367.49    200.78 o 
   2  22   7      127.44       41.05    198.10 o 
   3  22   7       17.32      161.33    210.15 o 
   4  22   7       48.63      144.53    234.38 o 
   5  22   7        5.00       10.29    224.71 o 
   6  22   7        0.31       76.25    251.84 o 
   7  22   7      244.72      316.05    271.60 o 
   8  22   7        0.35       36.85    269.16 o 
   9  22   7        0.16      161.29    290.32 o 
  10  22   7        0.43      205.17    355.55 o 
   1  23   7       11.28       91.24    199.85 o 
   2  23   7       23.90       91.95    214.48 o 
   3  23   7       17.68      141.14    225.68 o 
   4  23   7      436.38      431.99    259.57 o 
   5  23   7       43.77      208.12    250.79 o 
   6  23   7       62.63      244.64    257.25 o 
   7  23   7       81.22      186.45    280.59 o 
   8  23   7      302.66      178.69    279.77 o 
   9  23   7       38.77       22.39    297.67 o 
  10  23   7        0.72      294.12    379.06 o 
   0  24   7       30.97      275.85    308.35 o 
   1  24   7        2.84       79.40    224.52 o 
   2  24   7      244.75      294.50    231.98 o 
   3  24   7        2.79       83.29    225.69 o 
   4  24   7        2.90      194.13    257.78 o 
   5  24   7      360.27      351.67    266.59 o 
   6  24   7     2790.73     2529.16    348.26 o 
   7  24   7        1.62       65.74    280.39 o 
   8  24   7       53.10       76.28    283.81 o 
   9  24   7       70.56      320.50    346.91 o 
   1  25   7      491.81      391.30    246.89 o 
   2  25   7      161.58      462.75    268.71 o 
   3  25   7      279.60      308.45    253.05 o 
   4  25   7      452.55      551.82    263.73 o 
   5  25   7      111.29       89.39    266.73 o 
   6  25   7       75.03      215.03    281.43 o 
   7  25   7      220.17      159.82    282.23 o 
   8  25   7      246.51       56.74    342.99 o 
   9  25   7      151.12        7.88    344.05 o 
   0  26   7        4.67      266.78    390.36 o 
   1  26   7       42.58      128.86    247.30 o 
   2  26   7      311.48      102.51    264.44 o 
   3  26   7      227.21      192.21    262.74 o 
   4  26   7      175.77      354.64    279.95 o 
   5  26   7      363.31      368.77    281.34 o 
   6  26   7      358.94      603.41    305.10 o 
   7  26   7      115.92      321.11    296.05 o 
   8  26   7        0.74      230.14    359.66 o 
   1  27   7      372.17      401.68    282.35 o 
   2  27   7      138.57      134.19    262.23 o 
   3  27   7      185.62      160.57    266.27 o 
   4  27   7      113.04      356.68    294.53 o 
   5  27   7      163.25      163.79    280.46 o 
   6  27   7       13.15       13.38    298.97 o 
   7  27   7       86.67       35.91    342.76 o 
   0  28   7      114.66       20.85    405.56 o 
   1  28   7       64.02      259.49    307.38 o 
   2  28   7      212.26      258.97    290.25 o 
   3  28   7       14.34      107.14    277.36 o 
   4  28   7        0.57      222.78    300.74 o 
   5  28   7        1.56      112.52    296.07 o 
   6  28   7       55.86      156.92    310.85 o 
   1  29   7        6.82       42.83    293.23 o 
   2  29   7        8.05        8.24    306.61 o 
   3  29   7       24.21      170.39    306.83 o 
   4  29   7       20.97       77.38    287.41 o 
   5  29   7        3.96      179.56    296.84 o 
   0  30   7      146.25      323.99    478.78 o 
   1  30   7       29.93      177.84    325.05 o 
   2  30   7       29.11      104.63    319.16 o 
   3  30   7       12.21      237.69    336.92 o 
   4  30   7        4.67      167.67    299.07 o 
   1  31   7        0.00      184.79    350.30 o 
   2  31   7       98.05       25.77    331.42 o 
   0   0   8   194082.59   150142.64   9948.75 o 
   1   0   8    40758.48    44404.59   1741.72 o 
   2   0   8        8.84       29.18     79.59 o 
   3   0   8   115573.09   104727.90   4651.87 o 
   4   0   8    44006.75    55588.00   3235.27 o 
   5   0   8    24656.93    23998.32   1387.51 o 
   6   0   8      295.38       34.80    184.12 o 
   7   0   8    31538.03    33614.70   1703.15 o 
   8   0   8     9842.39     9543.17    510.83 o 
   9   0   8     8723.92     8748.20    544.52 o 
  10   0   8        2.78        7.64    295.06 o 
  11   0   8    12999.20    10555.59    800.49 o 
  12   0   8      936.70     1181.93    464.98 o 
  13   0   8      634.54      306.19    458.91 o 
  14   0   8       65.51       26.40    660.67 o 
  15   0   8     2514.52     2445.82    636.99 o 
   1   1   8    42672.64    43627.71   1672.76 o 
   2   1   8    16171.71    17796.49    733.93 o 
   3   1   8    74610.03    69315.95   2156.41 o 
   4   1   8       52.17       53.41     88.31 o 
   5   1   8    45478.25    46516.03   1490.25 o 
   6   1   8      674.38      917.35    152.91 o 
   7   1   8    12223.15    11706.57    432.99 o 
   8   1   8      219.80      113.41    176.61 o 
   9   1   8    24391.17    23622.53    826.92 o 
  10   1   8       54.08      101.08    191.58 o 
  11   1   8     3084.24     3533.96    337.10 o 
  12   1   8      116.57        5.16    320.93 o 
  13   1   8     4889.83     5572.78    493.50 o 
  14   1   8      245.81      200.33    354.88 o 
  15   1   8      524.96       53.53    563.47 o 
   0   2   8    32694.43    44280.04   5674.18 o 
   1   2   8    32823.32    37254.57   1410.39 o 
   2   2   8      102.72      245.53     81.34 o 
   3   2   8    75118.45    70610.96   1818.75 o 
   4   2   8      103.87      908.34    182.45 o 
   5   2   8    16402.16    16209.49    485.70 o 
   6   2   8      151.74      159.96    139.77 o 
   7   2   8    27562.64    27284.03    798.37 o 
   8   2   8      294.63      449.58    182.91 o 
   9   2   8     5170.38     4672.09    291.09 o 
  10   2   8      174.77      179.06    224.46 o 
  11   2   8     7010.79     7418.49    318.10 o 
  12   2   8       83.13      154.69    288.20 o 
  13   2   8     1085.47      452.58    386.82 o 
  14   2   8       36.19       49.60    353.16 o 
  15   2   8     2361.76     2808.96    447.45 o 
   1   3   8    33871.36    31763.92   1183.39 o 
   2   3   8    20220.72    16513.15    820.93 o 
   3   3   8    26334.36    25728.90    671.59 o 
   4   3   8       24.10       64.69     95.91 o 
   5   3   8    17753.34    18679.73    506.11 o 
   6   3   8     2216.20     2335.45    177.61 o 
   7   3   8     6015.83     5961.31    389.70 o 
   8   3   8      277.73      461.14    168.76 o 
   9   3   8    11730.28    12058.83    399.91 o 
  10   3   8     1298.67     1468.28    263.00 o 
  11   3   8     1146.86     1127.24    261.29 o 
  12   3   8       81.39      205.72    344.76 o 
  13   3   8     2845.21     3355.29    421.33 o 
  14   3   8        1.24      226.01    363.44 o 
  15   3   8      365.71      384.27    400.82 o 
   0   4   8    21530.48    17230.15    664.86 o 
   1   4   8    14689.57    13537.25    572.42 o 
   2   4   8      238.32     1028.45     94.15 o 
   3   4   8    19844.20    16476.79    535.39 o 
   4   4   8    37867.73    32118.38    683.49 o 
   5   4   8     3280.62     3724.72    176.22 o 
   6   4   8      720.62      756.76    141.25 o 
   7   4   8    11509.39     9161.25    421.91 o 
   8   4   8     2015.10     1782.72    232.76 o 
   9   4   8      993.53     1189.34    238.32 o 
  10   4   8      603.83      501.77    206.60 o 
  11   4   8     3887.55     4032.90    317.31 o 
  12   4   8      561.05      486.30    318.53 o 
  13   4   8      181.33      220.64    322.80 o 
  14   4   8      107.64       30.03    354.31 o 
   1   5   8    10761.92     8640.89    400.36 o 
   2   5   8    57432.46    48813.16    833.01 o 
   3   5   8     3513.80     3832.60    246.92 o 
   4   5   8      625.49      946.27    140.42 o 
   5   5   8     4527.40     4762.17    214.25 o 
   6   5   8    52515.20    46025.64   1360.28 o 
   7   5   8      197.57      161.60    149.58 o 
   8   5   8      108.48      149.56    176.10 o 
   9   5   8     2106.17     2738.34    256.89 o 
  10   5   8    18251.07    17889.92    612.53 o 
  11   5   8       31.74       41.95    216.16 o 
  12   5   8      313.05      320.07    275.96 o 
  13   5   8      825.27      628.75    340.76 o 
  14   5   8     1401.26      868.17    378.78 o 
   0   6   8    69449.42    83462.10   1999.21 o 
   1   6   8      539.02      366.35    106.35 o 
   2   6   8      345.14      478.81     92.33 o 
   3   6   8     1193.85     1063.96    111.09 o 
   4   6   8    82643.69    70136.43   1488.80 o 
   5   6   8       23.95       44.96     98.14 o 
   6   6   8      545.78      472.96    140.96 o 
   7   6   8      861.75      681.27    188.70 o 
   8   6   8    50621.10    46671.54   1573.83 o 
   9   6   8        8.23       41.96    182.11 o 
  10   6   8      874.66      925.96    226.18 o 
  11   6   8      349.73      232.60    221.79 o 
  12   6   8    10939.83    10682.51    449.57 o 
  13   6   8      194.47       11.03    316.58 o 
  14   6   8      296.05      120.96    370.12 o 
   1   7   8      182.01      166.70     72.08 o 
   2   7   8   274105.91   272681.47   7449.00 o 
   3   7   8       11.03       73.21     90.44 o 
   4   7   8      135.44       77.52    101.37 o 
   5   7   8      674.65      668.01    123.08 o 
   6   7   8   109232.50   104297.15   3350.98 o 
   7   7   8      675.96      457.47    164.54 o 
   8   7   8      350.57      456.94    186.05 o 
   9   7   8      475.79      171.43    192.44 o 
  10   7   8    21101.33    21433.57    717.42 o 
  11   7   8      253.14       32.60    247.49 o 
  12   7   8      177.49      385.63    284.91 o 
  13   7   8        0.61       11.22    336.32 o 
  14   7   8     3714.83     5042.90    631.52 o 
   0   8   8   290066.91   255191.19   9489.19 o 
   1   8   8     1673.32     1449.83    122.54 o 
   2   8   8       22.36      103.03     85.22 o 
   3   8   8       18.88       78.24     95.59 o 
   4   8   8   182245.84   166011.30   4896.96 o 
   5   8   8      975.45     1303.49    148.26 o 
   6   8   8      649.18      570.79    164.35 o 
   7   8   8      469.11      354.47    170.22 o 
   8   8   8    23863.24    19743.89    709.63 o 
   9   8   8      295.22      409.64    206.49 o 
  10   8   8      118.19      247.26    221.05 o 
  11   8   8      130.34       42.25    242.98 o 
  12   8   8    12199.06    12374.04    516.26 o 
  13   8   8      281.42      313.42    348.89 o 
  14   8   8      311.16      212.72    384.77 o 
   1   9   8     1581.07     1287.49    151.01 o 
   2   9   8    92061.35    84832.25   2231.27 o 
   3   9   8       32.82      189.76    115.97 o 
   4   9   8      946.32     1375.94    175.62 o 
   5   9   8       80.89       94.46    129.69 o 
   6   9   8    76245.16    71923.85   2335.98 o 
   7   9   8     2731.73     3060.21    261.69 o 
   8   9   8     1043.20      774.30    206.00 o 
   9   9   8       47.88       46.59    190.85 o 
  10   9   8    15672.67    12407.75    489.98 o 
  11   9   8      167.76      247.95    256.77 o 
  12   9   8      325.15      280.02    322.18 o 
  13   9   8       17.79       17.76    343.21 o 
  14   9   8     6737.35     7993.75    723.62 o 
   0  10   8   115963.73   103189.64   3692.34 o 
   1  10   8      261.71      214.01    100.58 o 
   2  10   8       51.28       83.41     98.47 o 
   3  10   8     1160.18     1055.28    134.16 o 
   4  10   8    86117.64    76599.16   2462.79 o 
   5  10   8      180.07      298.69    134.02 o 
   6  10   8     1280.02     1299.04    186.91 o 
   7  10   8      112.86       96.19    175.33 o 
   8  10   8    33816.68    30114.67    995.26 o 
   9  10   8      322.28      258.31    213.14 o 
  10  10   8      420.20      384.34    226.58 o 
  11  10   8       97.92       55.28    288.59 o 
  12  10   8     5628.86     6402.81    740.58 o 
  13  10   8      385.82      243.76    360.06 o 
  14  10   8      229.59      527.11    466.46 o 
   1  11   8      375.84      572.66    108.33 o 
   2  11   8    47411.79    41942.19   1089.97 o 
   3  11   8      152.61      164.52    115.07 o 
   4  11   8     1227.85     1024.99    148.61 o 
   5  11   8      497.40      629.47    152.16 o 
   6  11   8    48710.71    45561.75   1502.35 o 
   7  11   8       65.77      165.40    181.09 o 
   8  11   8      731.23      619.53    202.99 o 
   9  11   8      170.80      132.35    207.35 o 
  10  11   8     6518.19     6789.92    582.05 o 
  11  11   8       31.26       63.77    312.34 o 
  12  11   8      889.26      373.70    336.79 o 
  13  11   8      324.35      174.25    354.34 o 
  14  11   8     3905.09     4610.78    609.30 o 
   0  12   8    20584.93    19827.60    553.78 o 
   1  12   8     1573.07     1556.44    139.23 o 
   2  12   8        4.49       91.06    117.64 o 
   3  12   8     5644.88     4953.63    193.07 o 
   4  12   8    45110.98    39324.07   1228.63 o 
   5  12   8      589.55      793.63    163.43 o 
   6  12   8       42.42       36.78    162.95 o 
   7  12   8     5024.03     4560.63    389.77 o 
   8  12   8     8253.84    10057.27    396.30 o 
   9  12   8        2.22      118.33    209.31 o 
  10  12   8      639.53      262.66    266.98 o 
  11  12   8      956.15      799.27    357.79 o 
  12  12   8     4437.66     5896.81    543.86 o 
  13  12   8       20.09       48.87    367.35 o 
   1  13   8    10982.95    10918.79    355.44 o 
   2  13   8    39754.21    33157.14    963.69 o 
   3  13   8     3865.29     3530.37    186.98 o 
   4  13   8       62.22      236.18    140.65 o 
   5  13   8     4474.13     4209.20    238.02 o 
   6  13   8    14395.86    13075.22    448.72 o 
   7  13   8     2087.71     2393.88    257.56 o 
   8  13   8       11.73      148.84    207.13 o 
   9  13   8     1790.51     2381.25    298.05 o 
  10  13   8     2876.33     4218.08    452.56 o 
  11  13   8      258.51      225.86    321.52 o 
  12  13   8      227.96      506.05    365.68 o 
  13  13   8      656.66     1107.08    528.82 o 
   0  14   8     7807.07     6229.42    372.57 o 
   1  14   8    12999.06    14113.65    423.08 o 
   2  14   8      852.64      421.39    133.74 o 
   3  14   8     9898.60    10157.33    321.10 o 
   4  14   8     1845.09     2378.03    245.09 o 
   5  14   8     6769.96     5676.47    259.90 o 
   6  14   8       46.29      180.10    165.39 o 
   7  14   8     9614.43     8383.71    354.50 o 
   8  14   8      875.32     1045.14    351.18 o 
   9  14   8     1100.18      994.16    270.38 o 
  10  14   8      139.79      214.97    264.36 o 
  11  14   8     3156.71     3202.81    573.75 o 
  12  14   8       21.71       13.59    344.98 o 
  13  14   8      304.83      164.73    433.20 o 
   1  15   8    24709.87    24758.86    728.11 o 
   2  15   8     5226.96     4445.91    231.25 o 
   3  15   8     9672.33    10945.57    392.54 o 
   4  15   8      346.24      338.92    160.34 o 
   5  15   8    16396.69    14332.68    483.63 o 
   6  15   8     1303.73     1676.67    224.16 o 
   7  15   8     4777.38     4009.53    257.05 o 
   8  15   8        4.33       37.84    229.98 o 
   9  15   8     6604.01     5906.72    483.66 o 
  10  15   8      454.87      244.66    306.40 o 
  11  15   8      718.88      351.56    336.31 o 
  12  15   8        2.71      180.09    414.57 o 
  13  15   8     2182.99     2052.77    481.92 o 
   0  16   8     3372.48     2952.89    274.97 o 
   1  16   8    18873.53    20563.80    622.79 o 
   2  16   8       61.80       58.65    147.18 o 
   3  16   8    13221.51    13802.67    445.08 o 
   4  16   8     6652.46     6610.11    290.93 o 
   5  16   8     8381.15     8454.83    330.79 o 
   6  16   8       79.48      145.13    189.08 o 
   7  16   8    11498.88    10271.64    419.12 o 
   8  16   8       39.20      100.14    240.88 o 
   9  16   8     2954.83     3931.43    464.64 o 
  10  16   8      204.78      263.07    329.56 o 
  11  16   8     3642.93     4900.00    463.43 o 
  12  16   8       35.85      185.92    420.95 o 
   1  17   8    19228.18    17526.21    639.86 o 
   2  17   8     4001.55     3924.70    242.40 o 
   3  17   8     9339.80     8923.30    354.85 o 
   4  17   8        9.30       70.07    169.59 o 
   5  17   8    19034.40    16461.02    560.31 o 
   6  17   8     1788.66     2189.17    288.87 o 
   7  17   8     5118.99     4824.80    315.81 o 
   8  17   8      725.92      456.84    247.12 o 
   9  17   8     8766.48     8078.43    392.25 o 
  10  17   8        0.59      110.39    307.93 o 
  11  17   8      796.67      592.77    340.59 o 
  12  17   8      126.86        9.19    423.56 o 
   0  18   8     1104.17     2669.77    343.67 o 
   1  18   8    13713.83    14144.70    506.78 o 
   2  18   8       54.19       78.15    163.86 o 
   3  18   8    15256.20    14159.46    571.57 o 
   4  18   8      758.92      453.25    190.85 o 
   5  18   8     8140.61     8048.87    303.29 o 
   6  18   8       18.73        3.48    202.75 o 
   7  18   8     7564.59     7911.47    365.44 o 
   8  18   8      621.32      586.54    262.29 o 
   9  18   8     2247.37     1971.70    296.88 o 
  10  18   8       59.86       58.31    280.74 o 
  11  18   8     3333.72     4040.60    469.90 o 
  12  18   8      237.62      359.05    444.64 o 
   1  19   8     9291.55     9565.57    354.51 o 
   2  19   8     1487.77     2450.96    225.97 o 
   3  19   8     5640.81     5336.67    295.55 o 
   4  19   8        6.56       96.35    177.46 o 
   5  19   8     8051.06     7732.48    562.81 o 
   6  19   8       37.36      248.61    230.53 o 
   7  19   8     1777.50     1831.64    275.99 o 
   8  19   8       57.92      128.51    248.38 o 
   9  19   8     4615.52     6338.81    445.39 o 
  10  19   8       78.10       46.65    277.65 o 
  11  19   8      404.35      270.08    357.71 o 
   0  20   8     4457.63     3697.49    377.54 o 
   1  20   8     5596.95     5851.43    311.65 o 
   2  20   8        2.97       43.23    169.96 o 
   3  20   8     7236.44     6521.47    301.97 o 
   4  20   8      308.18      634.11    224.07 o 
   5  20   8     2963.06     3298.52    490.08 o 
   6  20   8       14.51      114.36    223.71 o 
   7  20   8     4030.70     5055.00    383.07 o 
   8  20   8     2386.04     3260.46    349.47 o 
   9  20   8      415.06      447.30    281.86 o 
  10  20   8        0.41       86.82    337.48 o 
  11  20   8     1752.18     1693.75    408.77 o 
   1  21   8     2741.84     3929.30    275.49 o 
   2  21   8     3242.37     3748.72    313.57 o 
   3  21   8     1597.40     1843.96    221.33 o 
   4  21   8      225.54      548.38    325.81 o 
   5  21   8     1884.17     2400.61    281.81 o 
   6  21   8     2520.65     3589.36    350.76 o 
   7  21   8      697.12      332.57    261.11 o 
   8  21   8        2.76       62.84    264.92 o 
   9  21   8      742.63      821.12    297.73 o 
  10  21   8      500.18      447.83    362.22 o 
  11  21   8       64.48       42.65    369.65 o 
   0  22   8     1613.88     3202.75    818.27 o 
   1  22   8      928.59      944.39    202.91 o 
   2  22   8       25.25       58.99    195.54 o 
   3  22   8      456.92      455.02    221.43 o 
   4  22   8     3842.96     4294.65    370.31 o 
   5  22   8       70.88      100.35    231.55 o 
   6  22   8      220.02      290.98    247.02 o 
   7  22   8     2059.19     1943.86    291.55 o 
   8  22   8     1600.00     2040.30    388.79 o 
   9  22   8        8.23       19.99    319.98 o 
  10  22   8       80.77      134.04    365.32 o 
   1  23   8      246.43      534.13    209.83 o 
   2  23   8     5455.36     5827.64    301.45 o 
   3  23   8        3.86      120.57    225.48 o 
   4  23   8        1.37      217.43    239.95 o 
   5  23   8      357.72      387.90    251.16 o 
   6  23   8     3752.74     4343.15    387.32 o 
   7  23   8        2.28       12.20    258.90 o 
   8  23   8      194.43      131.57    277.71 o 
   9  23   8       75.73      160.69    334.24 o 
  10  23   8     1595.94     1800.68    415.42 o 
   0  24   8     7052.61     7507.77    419.54 o 
   1  24   8        2.67       39.30    201.81 o 
   2  24   8        5.45      231.02    241.47 o 
   3  24   8       90.21      152.55    229.01 o 
   4  24   8    11716.98    11197.22    610.99 o 
   5  24   8       58.66       76.56    255.71 o 
   6  24   8      437.01      514.95    273.73 o 
   7  24   8       10.44       99.39    275.76 o 
   8  24   8     2605.90     3173.60    407.44 o 
   9  24   8      164.87      110.43    354.78 o 
   1  25   8        1.94       25.76    225.46 o 
   2  25   8    12632.68    15394.92    620.92 o 
   3  25   8      142.00      174.26    249.95 o 
   4  25   8      102.66      177.58    260.41 o 
   5  25   8       17.24      174.53    273.12 o 
   6  25   8     4577.32     5370.66    432.64 o 
   7  25   8      116.23       99.94    288.48 o 
   8  25   8      251.56      142.46    337.95 o 
   9  25   8        4.98      171.93    375.48 o 
   0  26   8    11161.74    11050.57    739.19 o 
   1  26   8       42.08       59.50    241.43 o 
   2  26   8       51.93      175.99    255.25 o 
   3  26   8       96.52       44.07    255.63 o 
   4  26   8     9250.57     9423.44    449.99 o 
   5  26   8      140.14      206.19    280.87 o 
   6  26   8       39.58      209.82    294.68 o 
   7  26   8       10.67       69.93    333.61 o 
   8  26   8     2637.21     4832.65    548.60 o 
   1  27   8       21.05       16.34    292.61 o 
   2  27   8     3360.44     5593.76    458.16 o 
   3  27   8       46.12      107.26    265.83 o 
   4  27   8        0.36       58.41    279.34 o 
   5  27   8      107.58      111.76    275.06 o 
   6  27   8     3895.43     5009.08    496.59 o 
   7  27   8       47.43      245.33    358.22 o 
   0  28   8      706.01      635.88    589.26 o 
   1  28   8       29.33        6.28    280.88 o 
   2  28   8       46.00      166.80    274.57 o 
   3  28   8      192.73      200.59    268.85 o 
   4  28   8     3015.02     5486.22    587.40 o 
   5  28   8        0.24      122.74    291.80 o 
   6  28   8        7.36      122.84    369.17 o 
   1  29   8      107.75      169.38    307.40 o 
   2  29   8     1560.88     2046.68    379.70 o 
   3  29   8      136.62       52.96    277.01 o 
   4  29   8       41.17      157.80    289.02 o 
   5  29   8      130.54      161.22    347.61 o 
   0  30   8      778.92     1462.94    770.54 o 
   1  30   8      190.43      271.12    313.54 o 
   2  30   8       51.25      115.89    320.45 o 
   3  30   8      516.88      246.19    341.43 o 
   4  30   8       45.67      120.26    330.93 o 
   1  31   8      594.54     1120.25    385.00 o 
   1   1   9     1346.22     5365.05    380.89 o 
   2   1   9        6.99      146.86     64.55 o 
   3   1   9      763.30     2595.68    484.13 o 
   4   1   9     2230.40     2857.69    220.18 o 
   5   1   9      307.48     1476.42    415.36 o 
   6   1   9      116.17      138.17    136.65 o 
   7   1   9       10.55      416.28    244.41 o 
   8   1   9     7326.67     6089.93    291.18 o 
   9   1   9      119.88     1741.90    367.17 o 
  10   1   9       16.78       83.76    194.32 o 
  11   1   9       92.31      300.79    266.47 o 
  12   1   9      985.11     1327.13    369.36 o 
  13   1   9       27.12      181.13    380.36 o 
  14   1   9        0.11       32.22    490.43 o 
   0   2   9      311.97       62.17     81.30 o 
   1   2   9     7140.38    12169.30    546.06 o 
   2   2   9    22051.56    26973.38    740.41 o 
   4   2   9       22.07       35.04     83.12 o 
   5   2   9     1956.49     6312.65    346.71 o 
   6   2   9    20283.89    18379.82    545.79 o 
   7   2   9     1720.18     5720.52    780.36 o 
   8   2   9       95.89      177.99    173.04 o 
   9   2   9      112.64      866.00    261.71 o 
  10   2   9       10.27      120.00    197.97 o 
  11   2   9       28.05     1081.16    307.38 o 
  12   2   9       93.79      182.22    294.35 o 
  13   2   9        5.03      156.86    403.80 o 
  14   2   9      156.75      265.36    360.24 o 
   1   3   9     8845.38    15571.89   1073.66 o 
   2   3   9        8.87       68.80     66.86 o 
   3   3   9     5178.20     7134.86    368.75 o 
   4   3   9     5319.20     5909.75    246.43 o 
   5   3   9     2939.95     3239.83    206.17 o 
   6   3   9       41.66      126.58    124.16 o 
   7   3   9      108.81      893.20    217.77 o 
   8   3   9      172.63      383.43    175.54 o 
   9   3   9      244.67      249.50    273.34 o 
  10   3   9        3.65       18.45    196.00 o 
  11   3   9      104.15      152.93    252.91 o 
  12   3   9      276.74      436.53    316.64 o 
  13   3   9        5.95      235.89    356.35 o 
  14   3   9       51.67       95.86    349.59 o 
   0   4   9       88.63      247.36     96.61 o 
   1   4   9     9212.71    11656.52    429.49 o 
   2   4   9      899.82     1142.25    101.77 o 
   3   4   9     4591.73     7359.53    423.69 o 
   4   4   9       28.00      146.64     83.69 o 
   5   4   9     3273.74     2096.18    148.99 o 
   6   4   9      169.58      631.31    138.75 o 
   7   4   9       16.05     1010.00    239.64 o 
   8   4   9      145.87       90.78    183.79 o 
   9   4   9      849.67     1536.26    193.15 o 
  10   4   9     2702.89     4055.27    315.22 o 
  11   4   9       76.22      389.31    246.63 o 
  12   4   9      100.03      123.42    267.38 o 
  13   4   9       30.01       70.03    323.07 o 
  14   4   9      682.01      634.83    374.63 o 
   1   5   9     3299.72     3085.59    179.69 o 
   2   5   9       16.94      189.06     71.87 o 
   3   5   9     1036.21      682.75    145.23 o 
   4   5   9     2397.37     3962.69    164.62 o 
   5   5   9     1560.66     1497.40    148.02 o 
   6   5   9      315.34      375.59    149.52 o 
   7   5   9       57.10      352.62    154.66 o 
   8   5   9     1386.77     2074.89    209.91 o 
   9   5   9      557.86      741.11    213.98 o 
  10   5   9       15.17      252.17    221.07 o 
  11   5   9      359.93      134.51    218.63 o 
  12   5   9       34.00      116.26    278.38 o 
  13   5   9      196.41       91.84    331.77 o 
  14   5   9       39.77      235.32    361.45 o 
   0   6   9      622.79      492.05    142.73 o 
   1   6   9      390.47     1167.38    115.64 o 
   2   6   9     7391.30     6327.68    249.18 o 
   3   6   9      344.63      328.24     87.89 o 
   4   6   9        2.91      190.75     97.89 o 
   5   6   9      468.00      148.44     97.87 o 
   6   6   9     4128.06     4418.40    208.69 o 
   7   6   9      142.07       86.02    168.55 o 
   8   6   9       20.59      124.83    183.50 o 
   9   6   9       74.22      155.19    190.40 o 
  10   6   9       12.93      266.34    217.93 o 
  11   6   9        6.25       87.39    222.35 o 
  12   6   9        0.90      117.97    296.43 o 
  13   6   9       70.09       19.82    326.64 o 
  14   6   9      264.35      257.53    366.79 o 
   1   7   9       99.85      151.81     71.58 o 
   2   7   9      122.98      298.57    119.09 o 
   3   7   9      364.44      208.25     84.16 o 
   4   7   9    12514.13    12568.30    411.80 o 
   5   7   9      659.49      801.93    157.13 o 
   6   7   9      236.82      424.76    140.60 o 
   7   7   9       65.28       78.30    167.01 o 
   8   7   9     5167.82     5385.73    320.92 o 
   9   7   9       20.83       85.72    194.33 o 
  10   7   9      283.01      803.48    314.14 o 
  11   7   9      166.98       55.58    219.07 o 
  12   7   9        0.71      201.57    282.76 o 
  13   7   9        1.12       83.23    338.23 o 
  14   7   9       36.90       62.09    382.38 o 
   0   8   9      321.01       87.71    125.67 o 
   1   8   9      425.84      160.16     76.46 o 
   2   8   9     7745.20     6909.01    409.28 o 
   3   8   9       43.04       48.04     91.60 o 
   4   8   9      664.39      973.56    162.18 o 
   5   8   9      617.58      943.93    162.53 o 
   6   8   9        7.82       65.18    144.05 o 
   7   8   9        0.72      323.38    169.20 o 
   8   8   9       57.21      192.03    200.19 o 
   9   8   9       25.38       62.15    197.62 o 
  10   8   9      196.47      369.68    235.77 o 
  11   8   9      221.17      110.32    224.70 o 
  12   8   9       52.54       35.88    295.91 o 
  13   8   9       37.69      180.72    347.82 o 
  14   8   9       19.27      425.66    456.64 o 
   1   9   9      351.77      223.87     81.99 o 
   2   9   9      260.87      454.56     98.70 o 
   3   9   9      102.79      197.21     97.29 o 
   4   9   9      205.52      320.81    133.88 o 
   5   9   9       91.22      188.07    141.76 o 
   6   9   9       49.46       96.08    202.84 o 
   7   9   9      242.59      322.96    183.14 o 
   8   9   9      339.86      497.12    213.73 o 
   9   9   9      162.28       54.21    195.40 o 
  10   9   9      114.10      425.42    226.85 o 
  11   9   9      164.19      107.95    257.84 o 
  12   9   9      510.76     1056.10    417.25 o 
  13   9   9        1.13      176.71    348.34 o 
  14   9   9       95.10      261.62    462.17 o 
   0  10   9      263.23      541.66    202.97 o 
   1  10   9      465.67      367.27     99.28 o 
   2  10   9      951.57      991.54    106.51 o 
   3  10   9        0.01      679.52    154.32 o 
   4  10   9       16.11      111.25    198.53 o 
   5  10   9      493.91      306.90    138.67 o 
   6  10   9     2132.69     3016.25    263.18 o 
   7  10   9        2.97      108.88    180.31 o 
   8  10   9       31.07      413.92    213.69 o 
   9  10   9       50.82       62.01    202.90 o 
  10  10   9       42.26      132.00    228.80 o 
  11  10   9       11.72       26.61    290.47 o 
  12  10   9       28.41       79.19    332.98 o 
  13  10   9        3.91      341.21    357.67 o 
  14  10   9        9.80      251.63    462.51 o 
   1  11   9     1235.96     1340.19    120.12 o 
   2  11   9       83.04      212.41    119.41 o 
   3  11   9      149.17      499.05    123.25 o 
   4  11   9     2227.65     3141.32    217.63 o 
   5  11   9      262.61      809.57    158.26 o 
   6  11   9      244.73      522.52    178.27 o 
   7  11   9      110.19      199.53    178.33 o 
   8  11   9      834.94     1106.30    246.49 o 
   9  11   9      135.20      165.71    215.21 o 
  10  11   9       72.51      313.09    233.39 o 
  11  11   9        8.88       15.15    304.21 o 
  12  11   9       64.60      347.60    353.03 o 
  13  11   9       20.90      140.20    397.86 o 
  14  11   9       16.31      248.42    461.65 o 
   0  12   9       45.27       85.51    161.17 o 
   1  12   9     1834.61     1433.95    149.07 o 
   2  12   9    14797.08    14277.96    692.28 o 
   3  12   9      736.08     1396.22    168.32 o 
   4  12   9      286.17      768.71    201.71 o 
   5  12   9       13.47      330.71    162.64 o 
   6  12   9      578.05      402.51    162.39 o 
   7  12   9      800.68      540.62    191.21 o 
   8  12   9      337.21      216.31    208.75 o 
   9  12   9        4.46       37.74    208.99 o 
  10  12   9      353.10      320.02    275.62 o 
  11  12   9       95.12      139.23    309.76 o 
  12  12   9        9.39       89.35    339.27 o 
  13  12   9        2.36      108.11    429.02 o 
   1  13   9      353.91     2026.00    201.86 o 
   2  13   9       47.73      216.01    131.01 o 
   3  13   9      436.15     1613.81    188.54 o 
   4  13   9     3321.46     3732.50    347.15 o 
   5  13   9      914.58     1209.00    187.52 o 
   6  13   9       25.36       86.03    159.22 o 
   7  13   9      156.60      344.53    176.80 o 
   8  13   9     1007.82     1765.06    250.15 o 
   9  13   9      383.71      543.39    265.02 o 
  10  13   9        0.74       71.51    260.36 o 
  11  13   9        0.01       47.45    307.28 o 
  12  13   9       17.76      173.54    396.42 o 
  13  13   9      181.32      516.13    449.59 o 
   0  14   9       54.25      111.09    185.53 o 
   1  14   9      663.22     1984.08    205.39 o 
   2  14   9     6728.21     6436.62    347.54 o 
   3  14   9     1128.38     1264.53    203.32 o 
   4  14   9       34.07       50.37    148.19 o 
   5  14   9      142.49      258.92    197.15 o 
   6  14   9      817.87     1409.18    209.12 o 
   7  14   9      840.09     1425.76    242.73 o 
   8  14   9        3.46      119.08    186.80 o 
   9  14   9        0.15      113.67    249.19 o 
  10  14   9      317.88      273.47    269.69 o 
  11  14   9      211.58      767.50    342.35 o 
  12  14   9        0.09      112.90    409.66 o 
  13  14   9       28.73      146.09    445.14 o 
   1  15   9     2133.37     6453.76    409.66 o 
   2  15   9        0.49       37.48    140.65 o 
   4  15   9     1371.72     1771.04    200.11 o 
   5  15   9     1059.59     4329.00    499.65 o 
   6  15   9        8.91       62.30    177.45 o 
   7  15   9      292.70      957.46    232.57 o 
   8  15   9      337.07      249.91    210.24 o 
   9  15   9      704.45     1122.47    257.83 o 
  10  15   9       21.86       46.15    261.67 o 
  11  15   9       22.34      289.44    322.70 o 
  12  15   9       72.61      160.99    440.01 o 
  13  15   9      322.18      379.08    467.21 o 
   0  16   9      544.60      855.62    230.49 o 
   1  16   9      503.84     1491.91    274.36 o 
   2  16   9     4451.45     5894.80    221.35 o 
   3  16   9       22.42      364.01    238.75 o 
   4  16   9      257.79      178.94    169.79 o 
   5  16   9      246.97     1038.30    264.76 o 
   6  16   9      589.30      849.27    219.00 o 
   7  16   9       21.97      919.66    327.54 o 
   8  16   9      232.00      201.57    236.05 o 
   9  16   9        9.66      221.09    276.16 o 
  10  16   9      313.72      322.87    280.17 o 
  11  16   9       20.80      480.04    441.76 o 
  12  16   9        5.20       35.66    418.69 o 
   1  17   9     2068.68     3362.88    277.77 o 
   2  17   9       21.32       85.88    160.50 o 
   3  17   9      980.84     1803.56    238.32 o 
   4  17   9        2.55       73.24    169.56 o 
   5  17   9      722.48     1591.66    258.96 o 
   6  17   9       53.66        9.00    190.37 o 
   7  17   9      337.61      622.59    254.55 o 
   8  17   9     1062.82     1464.15    277.60 o 
   9  17   9      215.91      787.86    332.70 o 
  10  17   9       25.89      106.26    282.78 o 
  11  17   9       60.76      203.66    341.59 o 
  12  17   9       17.13      310.28    370.06 o 
   0  18   9       35.88      228.18    247.07 o 
   1  18   9      328.04     1283.80    254.80 o 
   2  18   9        3.06       35.16    165.08 o 
   3  18   9       48.86      861.51    260.05 o 
   4  18   9       83.32      124.09    179.52 o 
   5  18   9      206.97     1055.00    270.49 o 
   6  18   9      502.94      444.63    224.73 o 
   7  18   9      117.34      522.15    312.59 o 
   8  18   9       11.95       43.43    247.58 o 
   9  18   9      161.47      287.68    276.05 o 
  10  18   9        7.74       30.00    314.39 o 
  11  18   9       46.75      198.74    384.69 o 
  12  18   9       16.94       40.25    367.69 o 
   1  19   9     1749.83     2732.45    252.16 o 
   2  19   9      123.40       67.35    174.02 o 
   3  19   9     1226.87     1724.00    245.43 o 
   4  19   9     1827.20     1887.16    254.58 o 
   5  19   9     1437.67     2705.58    297.31 o 
   6  19   9      120.79       40.94    216.76 o 
   7  19   9      675.87      610.28    262.37 o 
   8  19   9        7.72       28.32    247.55 o 
   9  19   9      170.88      818.75    308.34 o 
  10  19   9        4.20       48.03    328.63 o 
  11  19   9      134.85      302.77    361.13 o 
   0  20   9      187.29      144.41    260.50 o 
   1  20   9        0.95     1576.08    332.56 o 
   2  20   9      160.85      264.46    189.26 o 
   3  20   9      345.31      945.91    233.17 o 
   4  20   9      156.13      147.65    187.99 o 
   5  20   9      358.84      869.22    310.44 o 
   6  20   9       13.01      110.41    228.11 o 
   7  20   9       87.19      313.93    273.91 o 
   8  20   9        1.43      127.86    257.27 o 
   9  20   9      105.72       55.85    309.76 o 
  10  20   9       92.09       64.32    340.61 o 
  11  20   9      210.98      263.03    371.88 o 
   1  21   9      361.66      564.53    217.20 o 
   2  21   9       11.79      198.65    197.85 o 
   3  21   9      266.71      387.61    200.58 o 
   4  21   9       46.79      174.18    225.66 o 
   5  21   9      243.48      453.37    235.81 o 
   6  21   9       11.01       52.61    246.88 o 
   7  21   9      141.55      227.81    255.44 o 
   8  21   9      290.49      252.97    277.37 o 
   9  21   9       34.82      219.01    338.63 o 
  10  21   9       18.68       10.01    339.26 o 
  11  21   9        1.54      222.88    381.53 o 
   0  22   9        4.28      150.20    264.01 o 
   1  22   9       52.82      118.20    195.54 o 
   2  22   9     1784.03     1897.57    277.88 o 
   3  22   9        5.07       80.33    214.72 o 
   4  22   9       24.63      203.90    227.01 o 
   5  22   9        0.79       76.26    228.83 o 
   6  22   9      436.62      507.73    265.28 o 
   7  22   9       63.82       53.32    267.31 o 
   8  22   9       43.43      158.06    297.91 o 
   9  22   9       15.71      180.41    329.06 o 
  10  22   9       14.80       26.95    360.97 o 
   1  23   9       10.18      255.66    200.42 o 
   2  23   9       67.86      209.58    208.76 o 
   3  23   9       34.37       67.04    222.39 o 
   4  23   9       18.18      187.30    231.44 o 
   5  23   9       57.80      227.44    258.92 o 
   6  23   9       19.04       76.94    258.20 o 
   7  23   9        1.33       60.55    262.69 o 
   8  23   9      125.13      107.39    321.78 o 
   9  23   9       16.14       31.86    335.77 o 
  10  23   9       32.26      129.38    374.39 o 
   0  24   9      571.27      129.24    291.61 o 
   1  24   9      146.39      203.11    212.73 o 
   2  24   9      137.35      118.42    241.18 o 
   3  24   9        0.25       37.44    233.91 o 
   4  24   9      599.41      567.22    286.43 o 
   5  24   9        0.17       23.23    257.42 o 
   6  24   9      135.34      230.77    280.00 o 
   7  24   9        0.15       68.10    319.81 o 
   8  24   9      211.17        5.86    332.63 o 
   9  24   9        0.50        4.57    348.50 o 
   1  25   9       32.53      161.18    239.31 o 
   2  25   9      642.69      228.44    253.74 o 
   3  25   9       10.08       46.23    242.84 o 
   4  25   9       51.70      449.98    272.39 o 
   5  25   9        1.10       36.63    261.30 o 
   6  25   9       91.97      128.81    272.72 o 
   7  25   9        9.47       11.39    315.34 o 
   8  25   9       13.99       46.73    349.93 o 
   0  26   9      835.39      980.00    532.60 o 
   1  26   9        0.73       12.85    242.74 o 
   2  26   9      176.53      283.68    257.81 o 
   3  26   9       54.30      169.08    257.19 o 
   4  26   9      252.78      505.38    275.18 o 
   5  26   9       60.58      133.09    287.03 o 
   6  26   9        0.09       39.59    317.98 o 
   7  26   9       72.67      211.48    332.28 o 
   8  26   9      328.05      256.95    358.77 o 
   1  27   9        3.60       67.72    262.25 o 
   2  27   9      113.11       27.88    260.64 o 
   3  27   9        0.64      162.85    275.47 o 
   4  27   9        6.90      143.85    284.05 o 
   5  27   9       12.87      111.55    321.44 o 
   6  27   9      246.09      245.07    331.03 o 
   7  27   9       16.85       21.90    339.27 o 
   0  28   9        4.69       63.70    433.67 o 
   1  28   9        0.63       89.36    295.70 o 
   2  28   9       11.30      136.04    267.02 o 
   3  28   9        2.67       69.20    278.12 o 
   4  28   9       14.35      273.86    283.14 o 
   5  28   9        5.14      195.82    323.04 o 
   6  28   9        1.86      222.07    360.21 o 
   1  29   9       43.49        5.28    306.15 o 
   2  29   9       19.47       64.06    297.42 o 
   3  29   9       24.16       34.42    276.87 o 
   4  29   9       48.52       73.41    329.64 o 
   5  29   9        5.14      156.63    349.15 o 
   0  30   9       50.02      178.09    471.52 o 
   1  30   9       25.62      197.52    326.57 o 
   2  30   9       80.59      228.47    329.17 o 
   3  30   9       50.46      188.22    363.93 o 
   1   0  10    41409.93    49430.18   1476.50 o 
   2   0  10        2.62      187.82     84.83 o 
   3   0  10   108602.15    98062.06   3425.16 o 
   4   0  10    41945.61    47172.23   2574.78 o 
   5   0  10    39976.52    37855.09   1545.15 o 
   6   0  10      304.97       70.21    195.60 o 
   7   0  10    25724.11    24911.28   1410.86 o 
   8   0  10    10134.84     9381.13    401.43 o 
   9   0  10    11214.51     9299.28    687.25 o 
  10   0  10      190.12       44.95    293.39 o 
  11   0  10     8427.37     9228.74    601.46 o 
  12   0  10      816.03      423.97    341.47 o 
  13   0  10     1337.36      357.45    656.30 o 
  14   0  10        0.19      169.63    504.45 o 
   1   1  10    53777.55    57397.92   1206.16 o 
   2   1  10    10300.05     7307.56    162.66 o 
   3   1  10    63840.70    58160.30   1466.24 o 
   4   1  10       26.58      117.93     94.37 o 
   5   1  10    60741.94    57268.99   1673.58 o 
   6   1  10      117.65      115.46    135.33 o 
   7   1  10     8217.33     8664.50    340.83 o 
   8   1  10      584.80      637.98    185.61 o 
   9   1  10    34378.31    33114.64   1206.38 o 
  10   1  10      569.38      304.43    192.49 o 
  11   1  10     1715.24     1668.72    275.84 o 
  12   1  10      209.53      107.67    262.09 o 
  13   1  10     5160.03     6896.80    522.33 o 
  14   1  10      343.35       46.51    498.76 o 
   0   2  10     5551.65     2847.47    322.78 o 
   1   2  10    39059.38    41822.41    778.26 o 
   2   2  10       61.29      133.09     74.94 o 
   3   2  10    77413.25    70498.79   1561.75 o 
   4   2  10     3218.76     3942.79    214.03 o 
   5   2  10    21348.37    22231.21    584.94 o 
   6   2  10      295.74      163.19    124.84 o 
   7   2  10    24234.66    24613.68    761.56 o 
   8   2  10     8153.48     8986.70    376.04 o 
   9   2  10     7953.43     6377.51    455.61 o 
  10   2  10      284.69      335.95    206.30 o 
  11   2  10     9887.21    10098.99    398.71 o 
  12   2  10       97.79       64.25    260.30 o 
  13   2  10     1375.00     1391.05    437.37 o 
  14   2  10       36.85      213.26    359.53 o 
   1   3  10    41713.89    36905.94    650.17 o 
   2   3  10    18047.73    13406.11    645.55 o 
   3   3  10    28238.00    29811.42    659.69 o 
   4   3  10      586.44      780.55    117.36 o 
   5   3  10    21373.60    22111.01    578.10 o 
   6   3  10     7563.42     7547.39    298.20 o 
   7   3  10     6902.93     5857.97    258.26 o 
   8   3  10      222.75      367.30    179.36 o 
   9   3  10    11971.52    11729.57    444.34 o 
  10   3  10    10841.25     8440.13    394.92 o 
  11   3  10     1908.80     1938.75    369.79 o 
  12   3  10       67.51      131.23    310.79 o 
  13   3  10     5217.34     6451.25    667.78 o 
  14   3  10       14.26       81.40    355.34 o 
   0   4  10   125762.81    84946.30   4336.47 o 
   1   4  10    24246.32    24357.54    444.63 o 
   2   4  10      394.20      844.02     80.35 o 
   3   4  10    25568.42    24995.98    566.79 o 
   4   4  10    58558.63    57403.28   1598.90 o 
   5   4  10     4794.91     4907.69    159.85 o 
   6   4  10      201.77      321.27    125.27 o 
   7   4  10    22664.63    20084.07    651.37 o 
   8   4  10    14309.53    14854.68    602.11 o 
   9   4  10     1039.98     1769.77    214.54 o 
  10   4  10      772.24      509.05    225.64 o 
  11   4  10     4381.30     4808.01    317.97 o 
  12   4  10      895.63     1512.46    326.84 o 
  13   4  10      262.21      259.23    325.72 o 
  14   4  10      421.74      231.16    364.17 o 
   1   5  10    15716.62    11915.92    359.21 o 
   2   5  10    38009.80    28044.38    510.07 o 
   3   5  10     3297.50     3775.76    215.32 o 
   4   5  10      380.93      589.94     95.53 o 
   5   5  10     4146.18     5217.06    225.69 o 
   6   5  10    70340.91    64458.46   1733.07 o 
   7   5  10     2514.48     2091.69    188.73 o 
   8   5  10      526.46      637.06    174.89 o 
   9   5  10     2865.18     3513.28    284.08 o 
  10   5  10     7110.71     6002.26    339.86 o 
  11   5  10       64.70      118.16    216.27 o 
  12   5  10      322.77      458.69    283.08 o 
  13   5  10      528.39      885.99    317.83 o 
  14   5  10     3398.72     3720.35    461.88 o 
   0   6  10    63734.06    59499.63   2075.02 o 
   1   6  10     2712.49     2411.75    120.71 o 
   2   6  10     1137.18     1492.93    173.16 o 
   3   6  10     1271.56     1380.81    104.66 o 
   4   6  10    98573.10    90574.34   2452.49 o 
   5   6  10        3.56      172.68    101.45 o 
   6   6  10     1517.75     1633.68    146.19 o 
   7   6  10     5254.82     5492.85    310.13 o 
   8   6  10    12497.26    10562.57    401.63 o 
   9   6  10      254.49      176.37    196.11 o 
  10   6  10      457.06      261.24    218.59 o 
  11   6  10      402.20      471.01    232.26 o 
  12   6  10     8258.94     8202.90    415.71 o 
  13   6  10      204.53      143.51    299.89 o 
  14   6  10      302.03      210.71    436.25 o 
   1   7  10     1092.83      792.99     90.88 o 
   2   7  10   289223.19   278266.59   8359.23 o 
   3   7  10       36.82      345.56     85.88 o 
   4   7  10     1106.80      718.89    126.26 o 
   5   7  10      621.99      903.08    135.00 o 
   6   7  10    67499.27    67541.99   1872.90 o 
   7   7  10      116.33      104.71    135.24 o 
   8   7  10      593.45      696.43    190.95 o 
   9   7  10      135.74      165.99    204.91 o 
  10   7  10    11238.41    12678.10    510.97 o 
  11   7  10       83.10       78.78    230.72 o 
  12   7  10      792.90      467.83    285.40 o 
  13   7  10       99.30       93.05    296.75 o 
  14   7  10     4002.38     3913.82    539.25 o 
   0   8  10   257251.00   272946.47  11194.44 o 
   1   8  10      334.36      274.62     75.69 o 
   2   8  10       10.28       97.39     87.60 o 
   3   8  10      227.23      120.94     93.23 o 
   4   8  10   181393.59   176160.70   5253.76 o 
   5   8  10     1713.85     1584.42    142.65 o 
   6   8  10     1039.14      791.39    137.12 o 
   7   8  10        3.29       61.32    170.79 o 
   8   8  10    43756.38    39017.74   1455.40 o 
   9   8  10      231.27      156.92    205.12 o 
  10   8  10       46.18      160.61    218.49 o 
  11   8  10      250.01      188.74    233.67 o 
  12   8  10    16220.30    13794.39    587.47 o 
  13   8  10      151.23      114.53    408.42 o 
  14   8  10      365.87      430.60    444.31 o 
   1   9  10      374.77      217.02     72.26 o 
   2   9  10    60461.17    53838.19   2114.06 o 
   3   9  10       84.48       45.54     97.49 o 
   4   9  10      924.03     1063.12    140.07 o 
   5   9  10      522.29      603.57    137.09 o 
   6   9  10   127745.47   127538.48   3957.68 o 
   7   9  10     1040.97      669.32    192.60 o 
   8   9  10      716.00      939.62    221.78 o 
   9   9  10       52.00       63.44    203.61 o 
  10   9  10    25906.88    26214.64    898.25 o 
  11   9  10       36.59       43.57    232.42 o 
  12   9  10      502.86      817.46    343.50 o 
  13   9  10       64.65        3.90    396.39 o 
  14   9  10     6715.09     7807.18    586.94 o 
   0  10  10   139250.31   119584.95   6267.92 o 
   1  10  10       98.58       30.60     92.16 o 
   2  10  10       29.46       91.41    101.28 o 
   3  10  10     3279.74     3495.16    174.90 o 
   4  10  10   161326.98   152277.38   4888.87 o 
   5  10  10        1.70       90.12    136.12 o 
   6  10  10      959.42     1029.30    173.79 o 
   7  10  10      259.78       59.10    160.61 o 
   8  10  10    44180.09    38364.67   1400.32 o 
   9  10  10       23.16       31.49    203.80 o 
  10  10  10      942.49      771.17    237.82 o 
  11  10  10      182.40       70.46    260.15 o 
  12  10  10    11851.42    12240.83    594.23 o 
  13  10  10      350.44      261.04    412.30 o 
  14  10  10      539.80      391.26    463.49 o 
   1  11  10      411.10      446.90    142.34 o 
   2  11  10    83302.95    77745.39   2824.72 o 
   3  11  10     1368.12     1521.98    139.56 o 
   4  11  10      234.09      356.76    137.88 o 
   5  11  10     2617.90     3286.98    212.43 o 
   6  11  10    40071.77    36929.11   1170.28 o 
   7  11  10       98.87      123.34    165.24 o 
   8  11  10      449.81      566.83    216.48 o 
   9  11  10     1209.43     1621.26    250.85 o 
  10  11  10     4478.38     6807.68    439.65 o 
  11  11  10       61.05       68.97    311.42 o 
  12  11  10      477.46      563.66    409.66 o 
  13  11  10       35.13       92.82    409.65 o 
   0  12  10    20576.25    18601.44    899.20 o 
   1  12  10     3328.75     3904.84    248.97 o 
   2  12  10      636.12     1176.47    154.83 o 
   3  12  10     7613.82     6742.51    333.03 o 
   4  12  10    37666.49    30915.76   1025.54 o 
   5  12  10     1354.71     1803.73    202.04 o 
   6  12  10        8.45      157.29    162.08 o 
   7  12  10     2828.33     3275.45    231.87 o 
   8  12  10     6376.01     5862.45    312.51 o 
   9  12  10      169.33       45.86    211.98 o 
  10  12  10      983.81      455.90    264.61 o 
  11  12  10     1339.19     1325.28    358.73 o 
  12  12  10     1930.94     3017.95    471.43 o 
  13  12  10        3.47      242.88    433.89 o 
   1  13  10    10553.25    13340.38    624.50 o 
   2  13  10    25875.06    23074.89   1016.33 o 
   3  13  10     5377.23     4655.24    259.46 o 
   4  13  10     1474.31     1080.56    177.70 o 
   5  13  10     6483.79     5443.69    266.78 o 
   6  13  10     5279.97     4822.55    252.83 o 
   7  13  10     1312.44     1273.36    197.34 o 
   8  13  10       13.63       48.54    187.74 o 
   9  13  10     3307.50     4236.65    305.72 o 
  10  13  10     4742.18     4960.36    390.90 o 
  11  13  10      458.07      233.72    377.13 o 
  12  13  10      251.42      375.46    422.14 o 
  13  13  10     1324.49      943.07    454.05 o 
   0  14  10     9776.67     7451.07    847.32 o 
   1  14  10    12016.74    12508.15    492.66 o 
   2  14  10     1118.90     1141.51    160.57 o 
   3  14  10    13734.13    13089.39    564.36 o 
   4  14  10     3495.76     2592.53    223.02 o 
   5  14  10     5401.17     5522.09    240.21 o 
   6  14  10      181.02      101.75    164.99 o 
   7  14  10     9126.61     9757.67    364.58 o 
   8  14  10     3074.72     4086.88    279.35 o 
   9  14  10      639.53      733.27    238.61 o 
  10  14  10      505.42      285.68    239.87 o 
  11  14  10     4051.66     4539.62    572.62 o 
  12  14  10      157.61      225.38    426.05 o 
  13  14  10      358.42       61.09    442.72 o 
   1  15  10    24020.79    26123.50    956.87 o 
   2  15  10     5101.72     3681.95    295.89 o 
   3  15  10    12668.30    12869.75    486.50 o 
   4  15  10      209.14       89.64    152.18 o 
   5  15  10    16482.79    14703.43    505.51 o 
   6  15  10      391.53      364.76    185.81 o 
   7  15  10     8296.52     7854.21    379.53 o 
   8  15  10      389.99      208.80    217.44 o 
   9  15  10     6593.32     6575.43    315.18 o 
  10  15  10      416.41      334.52    250.49 o 
  11  15  10     1119.06      576.43    350.95 o 
  12  15  10       37.42      153.91    360.53 o 
  13  15  10     2610.18     1754.29    425.05 o 
   0  16  10     2499.12     2577.74    290.28 o 
   1  16  10    16916.78    15767.23    627.26 o 
   2  16  10        1.52       37.95    151.65 o 
   3  16  10    20485.29    19384.97    697.39 o 
   4  16  10       91.57      418.05    176.59 o 
   5  16  10     8683.40     7684.53    345.73 o 
   6  16  10        3.20       79.59    189.38 o 
   7  16  10    14885.79    14790.34    562.24 o 
   8  16  10      676.86      450.31    235.40 o 
   9  16  10     2011.47     2745.64    285.24 o 
  10  16  10      284.33       94.32    286.61 o 
  11  16  10     4490.06     5984.39    546.09 o 
  12  16  10        0.08       22.68    351.38 o 
   1  17  10    21131.46    18916.21    750.09 o 
   2  17  10      282.76      400.80    172.58 o 
   3  17  10    12582.36    12077.25    436.57 o 
   4  17  10        0.11      125.79    170.52 o 
   5  17  10    18500.31    15443.93    560.08 o 
   6  17  10     3175.47     3223.83    259.35 o 
   7  17  10     6235.56     6150.30    335.03 o 
   8  17  10      561.24      849.73    260.05 o 
   9  17  10     7992.80     7328.51    362.24 o 
  10  17  10      299.20      361.64    330.14 o 
  11  17  10     1133.83     1002.70    374.04 o 
  12  17  10       38.41       17.83    367.65 o 
   0  18  10    13001.57    12584.64   1017.87 o 
   1  18  10    16042.25    17067.98    619.37 o 
   2  18  10       22.70       12.30    165.06 o 
   3  18  10    13964.16    12732.50    524.59 o 
   4  18  10      898.33     1511.83    221.80 o 
   5  18  10     7615.08     7631.93    337.29 o 
   6  18  10      219.67      282.07    223.94 o 
   7  18  10     9526.76     8967.44    435.90 o 
   8  18  10        5.16       11.37    245.62 o 
   9  18  10     2117.85     1789.31    438.25 o 
  10  18  10       12.32        9.37    325.30 o 
  11  18  10     3157.81     4559.60    480.74 o 
  12  18  10      477.66      334.03    378.80 o 
   1  19  10    11391.56    11983.37    470.70 o 
   2  19  10      108.42      122.08    178.82 o 
   3  19  10     5735.97     5584.43    284.44 o 
   4  19  10      246.24      264.95    200.24 o 
   5  19  10     9873.93     8888.09    380.47 o 
   6  19  10      248.79      199.29    219.24 o 
   7  19  10     1846.21     1523.68    279.78 o 
   8  19  10       51.09      127.51    245.56 o 
   9  19  10     5490.03     5663.12    568.38 o 
  10  19  10        4.32       57.91    339.27 o 
  11  19  10      623.40      461.20    367.32 o 
   0  20  10        4.56      260.28    257.89 o 
   1  20  10     5851.27     6170.72    295.72 o 
   2  20  10       84.83       90.24    188.06 o 
   3  20  10     5099.33     4626.61    241.68 o 
   4  20  10      245.73      274.16    196.31 o 
   5  20  10     2988.49     2609.46    290.90 o 
   6  20  10      109.04       29.76    227.01 o 
   7  20  10     4239.38     4614.24    398.00 o 
   8  20  10     2163.00     2971.26    404.13 o 
   9  20  10      714.20      679.20    337.37 o 
  10  20  10       12.82      333.42    349.68 o 
  11  20  10     1844.47     1578.26    409.93 o 
   1  21  10     4415.76     5944.36    313.11 o 
   2  21  10     9798.29     9688.94    385.34 o 
   3  21  10     1858.51     1896.53    228.21 o 
   4  21  10       13.19       62.42    214.91 o 
   5  21  10     3687.91     4692.88    504.17 o 
   6  21  10     7833.85     6425.45    329.56 o 
   7  21  10      824.55      346.24    256.04 o 
   8  21  10      365.35      145.48    307.49 o 
   9  21  10     1619.58     1549.69    366.71 o 
  10  21  10      529.26      403.96    371.59 o 
   0  22  10     6229.73     7586.37    420.66 o 
   1  22  10     1125.74      813.61    207.33 o 
   2  22  10      165.71      421.25    202.85 o 
   3  22  10     1277.07     1259.50    225.41 o 
   4  22  10    10786.26    10228.99    422.33 o 
   5  22  10      616.83      258.75    237.22 o 
   6  22  10      211.78      238.33    242.09 o 
   7  22  10     1100.46     1474.47    336.34 o 
   8  22  10     1396.09     1564.72    369.08 o 
   9  22  10        0.09      112.54    332.84 o 
  10  22  10      110.99      182.28    376.50 o 
   1  23  10      440.82      500.48    201.99 o 
   2  23  10    14378.85    15322.88    503.36 o 
   3  23  10       30.34       56.10    219.27 o 
   4  23  10       39.19      131.04    236.94 o 
   5  23  10      657.36      610.72    253.45 o 
   6  23  10     3881.33     5936.14    401.06 o 
   7  23  10        0.96      119.18    312.25 o 
   8  23  10        1.37      210.74    315.28 o 
   9  23  10       80.07      126.16    339.62 o 
   0  24  10     9664.67     9465.49    438.18 o 
   1  24  10      205.18      153.38    208.48 o 
   2  24  10       15.59      239.93    236.32 o 
   3  24  10       15.66       74.89    230.34 o 
   4  24  10     8600.42     9481.69    400.45 o 
   5  24  10       13.21       94.89    249.21 o 
   6  24  10      482.82      836.28    404.70 o 
   7  24  10      131.66      188.37    316.36 o 
   8  24  10     3646.24     3994.56    795.48 o 
   9  24  10       24.52      186.07    357.43 o 
   1  25  10       16.53       66.85    236.54 o 
   2  25  10     7939.52     9366.61    402.93 o 
   3  25  10       34.91      109.48    243.15 o 
   4  25  10      247.94      438.25    265.82 o 
   5  25  10      162.19        9.30    296.89 o 
   6  25  10     6334.23     6885.84    422.51 o 
   7  25  10      165.94      163.23    318.38 o 
   8  25  10      338.05      429.39    365.75 o 
   0  26  10     3525.51     4267.31    511.66 o 
   1  26  10       42.93      306.68    260.18 o 
   2  26  10       87.24      164.22    263.89 o 
   3  26  10        7.40       98.43    259.53 o 
   4  26  10    11532.17    11454.76    509.93 o 
   5  26  10       59.47       79.31    317.93 o 
   6  26  10       45.38      269.01    324.31 o 
   7  26  10        1.07       10.30    331.85 o 
   8  26  10     2721.38     3118.97    500.32 o 
   1  27  10       67.93        6.52    264.34 o 
   2  27  10     6342.54     6601.50    352.74 o 
   3  27  10        3.53       87.23    271.19 o 
   4  27  10        4.72      231.48    320.32 o 
   5  27  10       87.34      221.07    331.14 o 
   6  27  10     4497.62     4877.00    508.54 o 
   7  27  10       23.99      208.25    356.59 o 
   0  28  10     4812.02     5466.87    817.74 o 
   1  28  10      107.89      143.79    297.63 o 
   2  28  10        1.95       98.16    260.45 o 
   3  28  10      386.55      307.93    276.76 o 
   4  28  10     3853.87     4829.81    512.67 o 
   5  28  10       35.49      208.38    327.48 o 
   6  28  10       33.66       77.76    363.36 o 
   1  29  10      272.79      520.57    308.50 o 
   2  29  10     3434.17     5159.45    740.66 o 
   3  29  10      226.84      287.80    324.26 o 
   4  29  10       48.76      246.77    340.98 o 
   5  29  10      171.81      227.23    355.11 o 
   0  30  10     1184.68     1063.33    523.13 o 
   1  30  10      418.87      258.06    315.98 o 
   2  30  10      170.35       22.78    345.97 o 
   3  30  10      588.87      558.94    373.03 o 
   1   1  11       58.56     1812.38    515.23 o 
   2   1  11        5.77       40.01     71.97 o 
   3   1  11        6.92     2386.02    398.69 o 
   4   1  11    45510.60    44071.23   1062.27 o 
   5   1  11      573.36     3510.73    564.13 o 
   6   1  11       21.30       50.56    115.86 o 
   7   1  11      547.96      561.30    190.93 o 
   8   1  11      659.42     1456.50    212.09 o 
   9   1  11     1175.79     3439.49    353.79 o 
  10   1  11       68.14       68.91    209.09 o 
  11   1  11       68.44      124.28    242.67 o 
  12   1  11     1410.54     1280.35    270.54 o 
  13   1  11       96.60      193.73    384.65 o 
  14   1  11        1.68       21.70    492.50 o 
   0   2  11       63.07      194.95     75.48 o 
   2   2  11    51635.33    49379.23   1023.15 o 
   4   2  11      157.45      164.62     89.55 o 
   6   2  11      639.09      895.40    131.70 o 
   8   2  11        0.02      199.23    171.53 o 
   9   2  11      703.65     2424.11    254.92 o 
  10   2  11     4490.31     4969.71    324.92 o 
  11   2  11       20.42      756.97    258.23 o 
  12   2  11       18.07      107.46    244.15 o 
  13   2  11      279.78      494.09    422.14 o 
  14   2  11     2179.53     1993.36    396.42 o 
   1   3  11      736.81     2880.15    290.31 o 
   2   3  11       70.92      139.82     82.72 o 
   3   3  11        6.86      254.26    205.81 o 
   4   3  11    16712.24    12615.44    418.58 o 
   5   3  11       54.71      216.06    187.22 o 
   6   3  11       12.32      108.12    109.25 o 
   7   3  11     1083.88     1841.89    193.03 o 
   8   3  11      988.30     1880.58    218.32 o 
   9   3  11        5.42      181.89    253.59 o 
  10   3  11       87.36      203.91    199.72 o 
  11   3  11        2.99      152.76    259.72 o 
  12   3  11        4.12      190.24    246.73 o 
  13   3  11      162.14      361.00    351.39 o 
  14   3  11      145.85       79.75    422.75 o 
   0   4  11        1.89       25.56     99.02 o 
   1   4  11     5048.12     7579.71    332.48 o 
   2   4  11     7210.39     7873.10    150.06 o 
   3   4  11      995.01     1524.07    155.09 o 
   4   4  11      201.36      325.75     91.26 o 
   5   4  11      564.29      683.76    127.63 o 
   6   4  11     1559.45     1402.28    171.47 o 
   7   4  11      613.97     1953.46    210.81 o 
   8   4  11        4.39       69.75    168.93 o 
   9   4  11        2.56      156.44    182.12 o 
  10   4  11       10.50      145.32    199.08 o 
  11   4  11      309.93      280.42    238.24 o 
  12   4  11      139.69      247.81    271.32 o 
  13   4  11       75.00      142.43    294.83 o 
  14   4  11       20.73       76.77    428.21 o 
   1   5  11      986.08      858.93    169.78 o 
   2   5  11      248.75     1000.32    161.49 o 
   3   5  11       13.68      286.74     92.81 o 
   4   5  11     1533.91     1637.85    102.92 o 
   5   5  11       89.32      760.54    119.13 o 
   6   5  11       51.72      285.64    135.32 o 
   7   5  11       65.96      224.13    133.51 o 
   8   5  11     4873.66     5750.77    242.44 o 
   9   5  11      185.53      379.71    185.80 o 
  10   5  11      511.36      458.95    213.40 o 
  11   5  11       35.58       30.29    214.36 o 
  12   5  11      912.22     1081.69    310.89 o 
  13   5  11       41.87      275.98    294.72 o 
  14   5  11        3.95      325.92    423.29 o 
   0   6  11      248.35      169.18    108.33 o 
   1   6  11      987.89      742.87     91.87 o 
   2   6  11    56435.71    62625.18   2032.67 o 
   3   6  11      191.37      141.67     84.34 o 
   4   6  11      317.39      830.85    101.85 o 
   5   6  11      513.58      426.45    129.32 o 
   6   6  11     2500.64     5112.33    184.07 o 
   7   6  11       68.95      212.37    147.92 o 
   8   6  11       35.79      127.48    175.15 o 
   9   6  11       79.50      127.13    197.64 o 
  10   6  11     1282.35     1419.91    238.55 o 
  11   6  11      106.91      102.53    230.63 o 
  12   6  11        7.77      300.96    280.93 o 
  13   6  11        4.57       28.04    341.89 o 
  14   6  11       26.47       13.95    429.12 o 
   1   7  11       65.24      127.05     77.35 o 
   2   7  11     1199.53     1054.18    140.28 o 
   3   7  11      130.04      174.12     90.03 o 
   4   7  11      308.60      650.52    153.06 o 
   5   7  11        1.37      264.56    105.49 o 
   6   7  11        5.95      346.42    177.69 o 
   7   7  11      148.86      143.33    129.45 o 
   8   7  11     1267.41     1339.20    207.62 o 
   9   7  11      463.14       44.22    191.48 o 
  10   7  11      107.51      201.57    217.86 o 
  11   7  11      326.56      135.83    230.26 o 
  12   7  11     2889.29     3419.43    375.22 o 
  13   7  11       90.94       95.36    330.82 o 
  14   7  11       73.30      511.02    449.56 o 
   0   8  11     1456.40      798.67    176.03 o 
   1   8  11      226.12       83.14     75.22 o 
   2   8  11    12485.30     9373.43    212.50 o 
   3   8  11        7.16       81.62     94.61 o 
   4   8  11      289.21      102.45    158.23 o 
   5   8  11       28.26       66.35    131.74 o 
   6   8  11     3417.39     3873.71    228.07 o 
   7   8  11      252.79       57.06    143.14 o 
   8   8  11       20.90      207.57    208.25 o 
   9   8  11      245.36      127.45    200.43 o 
  10   8  11     1830.66     2167.87    322.54 o 
  11   8  11       74.11      250.90    238.29 o 
  12   8  11       16.41      150.37    291.74 o 
  13   8  11      106.22      147.79    419.11 o 
  14   8  11       69.02      250.03    467.44 o 
   1   9  11      391.22      261.95     82.23 o 
   2   9  11       42.28      227.61    112.32 o 
   3   9  11      711.13      563.83    122.20 o 
   4   9  11      492.48      781.52    139.93 o 
   5   9  11      126.80       49.73    124.88 o 
   6   9  11      970.33     1540.97    218.00 o 
   7   9  11      160.03      179.01    165.02 o 
   8   9  11      144.92      213.68    197.76 o 
   9   9  11       98.99      160.40    204.98 o 
  10   9  11        1.10      343.23    237.62 o 
  11   9  11      285.70      179.68    238.86 o 
  12   9  11        7.50      210.41    344.65 o 
  13   9  11      151.32       47.00    413.15 o 
  14   9  11       42.71      163.62    470.06 o 
   0  10  11       34.56      108.77    143.45 o 
   1  10  11       98.78      140.92     82.47 o 
   2  10  11     5147.94     3972.65    144.63 o 
   3  10  11      126.76      745.26    120.84 o 
   4  10  11      415.05      537.82    174.55 o 
   5  10  11      177.56      200.51    137.14 o 
   6  10  11     1399.85     1371.76    200.52 o 
   7  10  11      206.60       98.50    161.22 o 
   8  10  11      595.49      874.16    205.53 o 
   9  10  11        3.31       39.29    208.45 o 
  10  10  11      270.73      313.79    241.73 o 
  11  10  11     1039.10      361.96    245.10 o 
  12  10  11       78.26      231.94    394.31 o 
  13  10  11        0.29      203.40    420.88 o 
  14  10  11        0.61       91.51    460.71 o 
   1  11  11        0.43      134.42    106.66 o 
   2  11  11      243.51      417.54    127.95 o 
   3  11  11     1509.24     1510.31    145.71 o 
   4  11  11      263.01      735.24    155.76 o 
   5  11  11     1512.88     1253.96    171.95 o 
   6  11  11      302.63      459.33    167.37 o 
   7  11  11        0.44       32.64    171.95 o 
   8  11  11     4816.84     5788.07    454.13 o 
   9  11  11      109.41      240.32    200.69 o 
  10  11  11       39.28      312.05    234.34 o 
  11  11  11       49.49       99.85    313.43 o 
  12  11  11      152.65      335.63    403.52 o 
  13  11  11      407.62      353.25    420.60 o 
   0  12  11      131.40       56.24    173.13 o 
   1  12  11     2130.76     3589.30    296.21 o 
   2  12  11     3846.88     4955.88    190.80 o 
   3  12  11      592.25     1489.35    157.82 o 
   4  12  11      409.73      308.49    150.30 o 
   5  12  11      121.43      229.29    155.11 o 
   6  12  11      177.33      367.08    169.46 o 
   7  12  11      401.12      529.37    186.51 o 
   8  12  11       15.48      138.69    189.45 o 
   9  12  11      102.63      164.36    200.70 o 
  10  12  11      277.44      982.92    241.37 o 
  11  12  11      281.93       28.05    376.58 o 
  12  12  11      221.01      378.04    420.60 o 
  13  12  11       32.50       48.35    407.07 o 
   1  13  11       59.13      794.92    188.36 o 
   2  13  11      242.47      158.62    136.77 o 
   3  13  11      936.43     1242.70    157.74 o 
   4  13  11    16091.58    17598.70    637.80 o 
   5  13  11      892.20     1747.94    225.82 o 
   6  13  11        2.06       79.59    164.71 o 
   7  13  11      181.44      147.20    174.98 o 
   8  13  11     1303.98     1370.88    229.96 o 
   9  13  11        1.96      562.70    229.46 o 
  10  13  11      126.78       74.57    266.25 o 
  11  13  11       88.45      112.02    306.68 o 
  12  13  11      411.38      408.17    354.17 o 
  13  13  11      132.81      124.95    369.07 o 
   0  14  11      762.61      715.42    217.56 o 
   1  14  11     5201.18     5460.81    362.66 o 
   2  14  11     5619.26     5162.69    231.40 o 
   3  14  11     2302.84     2827.72    210.26 o 
   4  14  11      285.88      182.52    148.73 o 
   5  14  11      667.26     1683.88    223.59 o 
   6  14  11     1094.76     1434.82    203.10 o 
   7  14  11     1281.95     1833.59    254.06 o 
   8  14  11       53.62      224.19    194.93 o 
   9  14  11      160.56      319.78    226.79 o 
  10  14  11      216.59      207.28    289.25 o 
  11  14  11       23.63      355.07    341.39 o 
  12  14  11       23.28       96.10    357.71 o 
  13  14  11       43.23      225.24    385.30 o 
   1  15  11     1731.23     5222.59    395.37 o 
   2  15  11      537.49      528.32    161.34 o 
   3  15  11      715.89     3154.14    221.94 o 
   4  15  11     1404.74     1564.85    202.56 o 
   5  15  11     2227.03     2949.74    219.46 o 
   6  15  11      381.52      294.52    174.06 o 
   7  15  11      701.30     2129.54    243.60 o 
   8  15  11     2733.19     3156.33    268.20 o 
   9  15  11     1356.46     2182.57    271.00 o 
  10  15  11       11.69       20.52    264.49 o 
  11  15  11      190.47      177.74    335.39 o 
  12  15  11       51.59       67.37    367.10 o 
   0  16  11      142.75      259.34    232.30 o 
   1  16  11     2749.71     4732.38    330.90 o 
   2  16  11     1491.37     1822.55    220.51 o 
   3  16  11     1724.58     4056.10    236.89 o 
   4  16  11        1.93       36.29    161.56 o 
   5  16  11     1181.89     3322.94    252.53 o 
   6  16  11     2203.34     1436.69    237.56 o 
   7  16  11     1298.17     3230.20    271.28 o 
   8  16  11      201.76      206.90    221.98 o 
   9  16  11      172.92      333.61    268.16 o 
  10  16  11      186.28      136.64    285.49 o 
  11  16  11      286.51      780.53    387.07 o 
  12  16  11       46.50       33.35    366.50 o 
   1  17  11     4007.68     6003.77    444.16 o 
   2  17  11       27.45      136.07    161.83 o 
   3  17  11     1917.95     3487.32    252.37 o 
   4  17  11      176.76      209.34    169.43 o 
   5  17  11     2244.92     4118.11    290.29 o 
   6  17  11       91.12       14.13    191.83 o 
   7  17  11     1434.64     2679.88    287.56 o 
   8  17  11     2979.34     4120.16    418.85 o 
   9  17  11      649.04     1596.97    367.91 o 
  10  17  11      137.49      219.01    326.46 o 
  11  17  11      246.43      162.85    353.34 o 
  12  17  11      179.47       88.20    367.16 o 
   0  18  11      557.37      470.97    249.98 o 
   2  18  11      444.34      333.65    184.62 o 
   3  18  11      416.63      998.21    255.46 o 
   4  18  11       68.08       50.58    187.95 o 
   5  18  11      967.57     1632.59    226.03 o 
   6  18  11     2013.72     1844.48    273.09 o 
   7  18  11      224.28     1425.73    320.64 o 
   8  18  11       16.49       10.55    288.52 o 
   9  18  11      360.57      727.13    319.29 o 
  10  18  11        0.27      123.43    329.70 o 
  11  18  11      402.53      445.85    378.56 o 
  12  18  11       13.06      114.35    384.22 o 
   1  19  11     2335.63     3136.75    285.78 o 
   2  19  11      157.71      130.84    176.58 o 
   3  19  11     1952.45     2239.13    237.58 o 
   4  19  11       21.41       54.25    186.05 o 
   5  19  11     1056.37     2370.99    261.08 o 
   6  19  11      112.69       62.08    224.38 o 
   7  19  11     1068.80      820.72    255.44 o 
   8  19  11      405.21      478.39    321.34 o 
   9  19  11      413.32     1604.53    391.79 o 
  10  19  11        8.54       23.94    334.99 o 
  11  19  11      144.89      327.97    360.26 o 
   0  20  11      126.05      151.55    249.80 o 
   1  20  11     1561.48     2675.41    236.08 o 
   2  20  11     2234.28     3083.84    252.66 o 
   3  20  11      564.94     1038.23    205.49 o 
   4  20  11       51.92       28.48    188.56 o 
   5  20  11      575.87      902.14    242.52 o 
   6  20  11      650.54      862.90    263.62 o 
   7  20  11       46.40       89.86    306.60 o 
   8  20  11      149.72      233.33    314.33 o 
   9  20  11      274.13      276.61    321.03 o 
  10  20  11        9.60       16.34    342.44 o 
  11  20  11      106.75      255.22    386.09 o 
   1  21  11      800.04     1232.49    221.80 o 
   2  21  11      350.81      422.08    202.10 o 
   3  21  11      494.41      729.88    224.71 o 
   4  21  11        8.45      112.87    201.75 o 
   5  21  11      371.05     1112.78    250.49 o 
   6  21  11      349.04      392.18    245.49 o 
   7  21  11      420.71      204.03    277.04 o 
   8  21  11      153.48      324.99    317.63 o 
   9  21  11       63.18      244.98    347.96 o 
  10  21  11      281.76      204.83    358.34 o 
   0  22  11      618.82      254.46    269.16 o 
   1  22  11      820.43      763.87    200.58 o 
   2  22  11      762.27      876.18    223.05 o 
   3  22  11      296.25      301.46    202.14 o 
   4  22  11     1235.75      596.79    236.05 o 
   5  22  11      201.35      194.66    231.70 o 
   6  22  11      857.73      730.78    303.12 o 
   7  22  11      329.85      394.70    307.58 o 
   8  22  11      229.24       51.79    304.76 o 
   9  22  11      252.44       86.31    337.00 o 
  10  22  11      241.93      193.61    366.84 o 
   1  23  11        0.62      171.41    206.03 o 
   2  23  11      833.82      647.73    214.42 o 
   3  23  11        1.43      183.07    224.95 o 
   4  23  11      543.25      567.50    246.28 o 
   5  23  11      132.66      147.99    288.87 o 
   6  23  11       48.26      506.29    297.76 o 
   7  23  11      103.81       93.50    295.57 o 
   8  23  11      258.94       85.36    323.88 o 
   9  23  11       12.59      120.47    356.19 o 
   0  24  11      969.68      360.24    292.88 o 
   1  24  11       23.88       32.68    206.48 o 
   2  24  11       51.30      138.70    240.02 o 
   3  24  11       20.26      132.00    246.44 o 
   4  24  11      303.27      736.68    257.33 o 
   5  24  11      200.31      281.30    292.52 o 
   6  24  11      652.38      758.89    321.82 o 
   7  24  11        1.49      103.60    319.46 o 
   8  24  11      427.09      504.00    347.36 o 
   9  24  11       21.89       11.21    357.25 o 
   1  25  11       50.31      244.91    225.75 o 
   2  25  11      820.64      475.98    248.73 o 
   3  25  11       67.06      114.88    248.32 o 
   4  25  11      408.28      494.30    320.78 o 
   5  25  11        0.98       20.80    294.28 o 
   6  25  11      691.28      280.22    325.68 o 
   7  25  11       13.85       44.76    331.43 o 
   8  25  11       64.12      277.99    342.44 o 
   0  26  11      322.03      159.63    320.41 o 
   1  26  11        9.40      108.76    254.67 o 
   2  26  11       53.70       72.99    256.14 o 
   3  26  11       17.01      125.81    260.09 o 
   4  26  11     1230.30     1265.70    349.72 o 
   5  26  11      101.69      172.39    306.11 o 
   6  26  11      141.42      161.17    332.80 o 
   7  26  11       75.07      140.97    345.54 o 
   1  27  11      390.09      205.10    264.34 o 
   2  27  11      630.42      371.50    271.14 o 
   3  27  11       42.15       64.88    303.84 o 
   4  27  11      397.07      688.25    340.78 o 
   5  27  11       50.65      113.39    319.55 o 
   6  27  11      350.01      293.12    352.56 o 
   7  27  11        1.85      122.01    357.05 o 
   0  28  11      680.60      436.50    441.16 o 
   1  28  11       31.25       36.74    277.95 o 
   2  28  11      147.13      186.57    305.30 o 
   3  28  11      153.04      225.49    316.09 o 
   4  28  11      402.11       73.14    317.14 o 
   5  28  11       81.71      126.47    327.22 o 
   6  28  11        0.05      116.39    353.94 o 
   1  29  11       42.18       99.68    305.60 o 
   2  29  11      469.14      589.47    327.63 o 
   3  29  11      107.07       84.28    310.53 o 
   4  29  11       17.51      248.96    332.27 o 
   0  30  11      229.99       56.20    469.04 o 
   1  30  11       98.79      129.60    354.85 o 
   2  30  11      246.50      679.91    370.97 o 
   3  30  11      152.56      373.53    334.13 o 
   0   0  12   486970.94   503165.09  21642.59 o 
   1   0  12    36459.32    44145.30   2667.21 o 
   2   0  12       17.95      228.26     90.43 o 
   3   0  12    68471.88    63470.04   2661.83 o 
   4   0  12     5358.26     6161.80    419.84 o 
   5   0  12    37051.53    38116.55   1419.54 o 
   6   0  12       21.31      113.65    167.28 o 
   7   0  12    11633.50    11483.84    442.97 o 
   8   0  12      769.21      388.42    232.45 o 
   9   0  12    10842.54     8838.96    478.19 o 
  10   0  12      315.71      298.71    298.65 o 
  11   0  12     8401.85     8930.83    479.82 o 
  12   0  12      138.13        5.78    337.65 o 
  13   0  12     3668.95     3469.73    869.80 o 
  14   0  12       93.84      434.85    519.34 o 
   1   1  12    47125.79    50749.21   2023.89 o 
   2   1  12     1110.90     2216.36    362.00 o 
   3   1  12    39271.70    38234.49   1098.10 o 
   4   1  12        0.23      166.79    109.05 o 
   5   1  12    49998.89    49342.57   1505.71 o 
   6   1  12        5.97      209.69    124.06 o 
   7   1  12     4550.34     5383.82    235.51 o 
   8   1  12      211.94      114.27    164.29 o 
   9   1  12    24209.99    23921.64    839.31 o 
  10   1  12      217.65      237.87    212.47 o 
  11   1  12     2085.62     2308.86    262.29 o 
  12   1  12       81.05      105.95    243.34 o 
  13   1  12     6167.21     7285.88    617.69 o 
  14   1  12      779.06      544.68    420.28 o 
   0   2  12    60740.15    64954.04   3689.56 o 
   1   2  12    28238.33    31890.44   1392.84 o 
   2   2  12      155.77      274.48     86.64 o 
   3   2  12    43981.59    41697.25   1111.08 o 
   4   2  12     9642.96     6439.21    470.54 o 
   5   2  12    20003.27    17349.24    533.46 o 
   6   2  12       50.79      145.19    118.31 o 
   7   2  12    18166.90    16739.37    400.60 o 
   8   2  12     1178.85      748.90    163.69 o 
   9   2  12     4820.56     5661.23    304.73 o 
  10   2  12      240.80      355.74    201.75 o 
  11   2  12     5633.64     6450.10    335.91 o 
  12   2  12     3420.43     2776.01    325.18 o 
  13   2  12      671.46      482.60    407.13 o 
  14   2  12       42.82       23.28    433.54 o 
   1   3  12    26850.69    28308.55    987.49 o 
   2   3  12     1638.46     2523.71    626.19 o 
   3   3  12    11895.87    11978.65    390.08 o 
   4   3  12      488.30     1082.73    124.40 o 
   5   3  12    11072.56    11042.83    303.89 o 
   6   3  12      369.80      393.73    124.70 o 
   7   3  12     6703.67     5820.48    212.55 o 
   8   3  12      394.59      554.18    154.39 o 
   9   3  12     7742.74     8053.09    273.98 o 
  10   3  12      925.76      692.47    221.60 o 
  11   3  12       68.76      167.73    232.71 o 
  12   3  12       23.57      150.07    246.00 o 
  13   3  12      795.30     1237.77    311.42 o 
  14   3  12        9.11       12.79    425.00 o 
   0   4  12    99820.91   111147.80   5812.77 o 
   1   4  12    14128.47    17255.98    608.15 o 
   2   4  12        1.52      103.06     87.65 o 
   3   4  12     9079.92    10305.26    320.03 o 
   4   4  12       18.84      936.00    142.52 o 
   5   4  12     1243.59     1431.93    122.18 o 
   6   4  12      274.59      331.94    118.96 o 
   7   4  12    15126.04    12686.89    339.79 o 
   8   4  12     8497.59     7767.88    252.78 o 
   9   4  12      252.98       79.76    164.12 o 
  10   4  12      184.41      300.82    203.13 o 
  11   4  12     1554.80     1867.14    271.99 o 
  12   4  12      720.70      487.65    257.56 o 
  13   4  12        2.65       43.27    334.95 o 
  14   4  12      121.55      156.69    439.95 o 
   1   5  12     7852.53     7187.15    410.78 o 
   2   5  12   141645.70   143922.03   4276.06 o 
   3   5  12      422.41      797.53    121.59 o 
   4   5  12      330.87      456.42     99.52 o 
   5   5  12      953.45      975.61    118.00 o 
   6   5  12     6642.84     7812.63    221.12 o 
   7   5  12     1637.51     1329.05    155.41 o 
   8   5  12      293.12      263.78    154.88 o 
   9   5  12      345.51      419.34    195.09 o 
  10   5  12    14941.79    14097.22    455.30 o 
  11   5  12      513.54      173.53    221.20 o 
  12   5  12       69.13       84.83    264.93 o 
  13   5  12     1027.20      969.19    370.47 o 
  14   5  12      238.97      367.06    438.09 o 
   0   6  12    93186.39    89592.28   3413.90 o 
   1   6  12     1279.14     1601.61    123.90 o 
   2   6  12      462.91      707.19    143.88 o 
   3   6  12       26.29      145.11     98.20 o 
   4   6  12   123590.84   125667.30   3427.56 o 
   5   6  12      250.49      328.74    108.41 o 
   6   6  12      597.20      708.38    132.40 o 
   7   6  12     3559.80     3648.92    204.23 o 
   8   6  12    14542.02    13788.34    380.28 o 
   9   6  12       60.07      231.54    184.34 o 
  10   6  12        5.60       97.79    215.98 o 
  11   6  12      371.37       91.29    223.62 o 
  12   6  12     7783.08     6597.08    413.57 o 
  13   6  12       14.61        8.04    346.20 o 
  14   6  12      297.53      614.96    461.20 o 
   1   7  12      325.37      244.89     80.44 o 
   2   7  12     4015.16     5065.72    377.13 o 
   3   7  12      831.44      719.78     88.21 o 
   4   7  12      628.96      740.08    107.78 o 
   5   7  12       49.62      109.13     99.94 o 
   6   7  12   152124.22   158186.00   4118.73 o 
   7   7  12       55.19      141.02    147.26 o 
   8   7  12      456.81      265.97    165.10 o 
   9   7  12       12.44       61.76    182.20 o 
  10   7  12     5538.23     4842.61    283.88 o 
  11   7  12      371.69      269.14    232.50 o 
  12   7  12     1190.33     1327.56    343.51 o 
  13   7  12       15.51      161.72    344.54 o 
  14   7  12    11172.02    11761.13    696.38 o 
   0   8  12    16382.14    19928.24   1198.61 o 
   1   8  12      469.37      894.05     96.59 o 
   2   8  12      677.98      411.93     84.37 o 
   3   8  12      274.49      538.26    105.97 o 
   4   8  12   171824.13   163545.53   4528.25 o 
   5   8  12      701.85     1180.18    191.87 o 
   6   8  12     1588.85     1272.06    171.69 o 
   7   8  12       31.87      114.05    153.28 o 
   8   8  12    26594.38    27362.87    781.23 o 
   9   8  12     1267.49      588.63    201.07 o 
  10   8  12      431.19      465.07    227.78 o 
  11   8  12       15.94       49.69    232.50 o 
  12   8  12     9827.48     8673.38    469.03 o 
  13   8  12      444.70      322.09    415.42 o 
  14   8  12      458.24      241.57    451.25 o 
   1   9  12      839.56      841.12    111.58 o 
   2   9  12   136344.78   127986.13   3271.10 o 
   3   9  12      183.80      307.22    104.51 o 
   4   9  12      900.83      817.63    150.18 o 
   5   9  12       34.62       93.06    130.49 o 
   6   9  12    47946.06    47479.05   1376.76 o 
   7   9  12     1190.61      974.90    183.73 o 
   8   9  12      349.45      581.35    198.42 o 
   9   9  12      265.49      142.91    194.79 o 
  10   9  12     2222.73     3653.19    286.25 o 
  11   9  12     1130.24      641.02    285.47 o 
  12   9  12      579.52      277.81    334.36 o 
  13   9  12      155.11      175.98    412.69 o 
  14   9  12     2628.90     3027.27    445.46 o 
   0  10  12   123309.02   109746.96   4867.04 o 
   1  10  12      357.45      436.47     97.30 o 
   2  10  12      551.94      339.92     88.24 o 
   3  10  12      120.18       61.86    108.79 o 
   4  10  12    89721.01    88728.14   2350.72 o 
   5  10  12     1064.99      751.39    155.15 o 
   6  10  12       11.81       78.09    158.22 o 
   7  10  12      280.14       70.43    162.03 o 
   8  10  12    15123.02    14494.50    439.40 o 
   9  10  12      242.84      376.17    209.25 o 
  10  10  12      303.54      303.45    213.14 o 
  11  10  12       18.52       97.33    242.27 o 
  12  10  12     7347.25     6591.58    514.97 o 
  13  10  12      231.52      137.99    355.30 o 
   1  11  12       59.47       90.12     98.75 o 
   2  11  12    58747.18    59057.53   1531.61 o 
   3  11  12      306.94      401.79    114.99 o 
   4  11  12      603.19     1163.48    152.15 o 
   5  11  12      201.52      331.18    152.83 o 
   6  11  12    16427.55    13156.11    456.04 o 
   7  11  12      866.41      725.89    212.79 o 
   8  11  12       28.28       85.61    187.92 o 
   9  11  12      280.96      400.71    204.70 o 
  10  11  12    22829.13    21723.80    777.57 o 
  11  11  12       15.48      108.30    250.53 o 
  12  11  12       44.80      188.33    345.93 o 
  13  11  12        4.12       53.21    356.76 o 
   0  12  12    69914.93    67897.55   2605.77 o 
   1  12  12     2721.30     3279.50    183.22 o 
   2  12  12      450.16      903.77    144.88 o 
   3  12  12     2699.07     3384.18    184.04 o 
   4  12  12    13043.82    12055.44    290.17 o 
   5  12  12      444.05      649.00    158.55 o 
   6  12  12      470.04      424.06    167.61 o 
   7  12  12      630.51      618.37    188.68 o 
   8  12  12    18465.11    16538.91    590.57 o 
   9  12  12      509.23      464.94    208.18 o 
  10  12  12      622.58      498.43    250.24 o 
  11  12  12      732.03      372.06    286.71 o 
  12  12  12     2442.08     2684.35    417.08 o 
  13  12  12       23.69      479.05    389.27 o 
   1  13  12     3860.99     5234.71    329.81 o 
   2  13  12    17334.59    17398.48    403.29 o 
   3  13  12     4148.34     4067.32    204.97 o 
   4  13  12      142.99      116.85    145.59 o 
   5  13  12     6388.55     5696.53    239.33 o 
   6  13  12     5206.64     4981.93    414.36 o 
   7  13  12     1563.87     1839.46    288.80 o 
   8  13  12      543.80      342.94    193.39 o 
   9  13  12     3657.19     4402.66    363.14 o 
  10  13  12      388.25      479.76    277.18 o 
  11  13  12      210.59      145.35    287.44 o 
  12  13  12       72.23      238.39    352.50 o 
  13  13  12      695.87      577.49    374.09 o 
   0  14  12    10756.10    13668.35    665.34 o 
   1  14  12     5218.02     5438.65    206.70 o 
   2  14  12       27.47      104.88    139.03 o 
   3  14  12    12645.49    11967.23    401.77 o 
   4  14  12     5355.74     5098.44    221.88 o 
   5  14  12     3093.11     4088.49    234.02 o 
   6  14  12        0.27      105.74    164.55 o 
   7  14  12     5844.32     6095.48    272.28 o 
   8  14  12        3.02       70.32    184.84 o 
   9  14  12      617.76      601.15    242.58 o 
  10  14  12      712.25      225.78    280.78 o 
  11  14  12     1996.03     2400.07    392.97 o 
  12  14  12      340.33      370.95    358.25 o 
  13  14  12       47.01      131.03    382.25 o 
   1  15  12    13688.46    15440.48    426.99 o 
   2  15  12     4131.58     2959.02    234.30 o 
   3  15  12     9381.04     9080.37    331.75 o 
   4  15  12       53.37       52.89    161.48 o 
   5  15  12    10618.01     9732.39    330.46 o 
   6  15  12     2421.05     2523.90    236.62 o 
   7  15  12     4329.83     4586.10    269.08 o 
   8  15  12      694.64      541.39    237.19 o 
   9  15  12     3390.70     3636.64    338.44 o 
  10  15  12       64.30       48.69    276.11 o 
  11  15  12     1053.23     1178.15    364.69 o 
  12  15  12       51.73      178.30    357.56 o 
   0  16  12    18628.14    17426.94    726.76 o 
   1  16  12    11185.06    12127.33    398.26 o 
   2  16  12      211.09      147.73    153.91 o 
   3  16  12    16635.88    15192.38    464.58 o 
   4  16  12      176.62      521.56    178.88 o 
   5  16  12     6921.70     6998.41    305.04 o 
   6  16  12      145.07      284.91    188.78 o 
   7  16  12     7890.39     8023.83    312.07 o 
   8  16  12      110.46      357.42    261.85 o 
   9  16  12      737.04      279.86    275.44 o 
  10  16  12       40.42      153.99    286.01 o 
  11  16  12     3208.14     4271.46    474.33 o 
  12  16  12     1642.59     2425.31    501.45 o 
   1  17  12    14861.32    15692.39    494.18 o 
   2  17  12       72.78      517.23    186.10 o 
   3  17  12     9566.88     9558.75    324.21 o 
   4  17  12        5.90       24.19    175.14 o 
   5  17  12     9350.21     8986.75    367.12 o 
   6  17  12      115.82      309.31    201.52 o 
   7  17  12     4598.25     4181.24    354.39 o 
   8  17  12       22.40      182.16    279.35 o 
   9  17  12     4947.22     5635.78    422.30 o 
  10  17  12      608.67      760.34    319.38 o 
  11  17  12     1097.88      219.16    355.86 o 
  12  17  12        2.14       22.94    370.72 o 
   0  18  12     1523.42     1795.66    276.36 o 
   1  18  12    11228.85    11879.67    429.15 o 
   2  18  12      294.57      275.44    181.31 o 
   3  18  12     8273.64     7228.18    300.97 o 
   4  18  12     4872.63     4411.30    265.76 o 
   5  18  12     4383.80     4634.24    277.12 o 
   6  18  12       75.40      122.90    204.27 o 
   7  18  12     8222.33     9670.60    465.51 o 
   8  18  12     2720.45     3363.51    471.99 o 
   9  18  12     1694.36     1677.69    363.51 o 
  10  18  12        1.13       50.94    327.02 o 
  11  18  12     2543.84     2716.14    445.51 o 
   1  19  12     8639.24     8437.22    339.85 o 
   2  19  12      519.72      362.29    188.93 o 
   3  19  12     5816.35     5591.32    297.77 o 
   4  19  12       12.33       45.44    188.38 o 
   5  19  12     6883.82     6132.70    296.86 o 
   6  19  12      175.76      121.57    259.04 o 
   7  19  12     2954.73     2430.78    455.38 o 
   8  19  12      439.62      369.90    311.20 o 
   9  19  12     3688.84     4098.46    451.97 o 
  10  19  12      312.36      256.68    347.64 o 
  11  19  12      414.72      452.76    358.59 o 
   0  20  12      789.49      348.72    245.68 o 
   1  20  12     3831.93     4661.69    303.09 o 
   2  20  12      249.10      179.37    196.62 o 
   3  20  12     2679.10     2613.27    243.21 o 
   4  20  12       64.15       84.06    193.54 o 
   5  20  12     2339.57     2045.23    244.68 o 
   6  20  12      559.77      414.29    275.85 o 
   7  20  12     2656.74     3397.23    373.35 o 
   8  20  12      260.79      600.31    408.08 o 
   9  20  12      489.41      565.65    335.57 o 
  10  20  12       18.21       19.89    351.17 o 
  11  20  12     1179.76      430.05    387.53 o 
   1  21  12     2159.04     2314.26    241.28 o 
   2  21  12     2751.17     3089.40    306.11 o 
   3  21  12      553.74      615.80    204.98 o 
   4  21  12      119.43      126.50    199.58 o 
   5  21  12     2751.99     2907.66    343.13 o 
   6  21  12      521.08      362.63    297.31 o 
   7  21  12      123.57      227.47    287.95 o 
   8  21  12       24.12      114.51    319.45 o 
   9  21  12      820.44      981.86    452.06 o 
  10  21  12      344.83      384.97    366.06 o 
   0  22  12     1294.29      958.35    342.24 o 
   1  22  12      369.15      355.22    203.47 o 
   2  22  12        2.39      122.34    196.99 o 
   3  22  12      497.18      602.71    214.09 o 
   4  22  12     2202.11     2945.55    300.06 o 
   5  22  12      164.83      155.68    261.74 o 
   6  22  12      386.35      427.71    300.92 o 
   7  22  12      175.36       77.77    294.59 o 
   8  22  12     1924.48     1797.32    370.88 o 
   9  22  12       32.71        4.41    342.92 o 
  10  22  12       24.99      215.61    363.16 o 
   1  23  12       47.63      176.79    203.44 o 
   2  23  12     9722.26     8940.65    359.69 o 
   3  23  12       23.05       74.40    229.34 o 
   4  23  12      153.56      486.31    276.24 o 
   5  23  12      390.35      250.00    286.69 o 
   6  23  12    10037.67     8306.56    457.40 o 
   7  23  12        1.58      273.89    307.79 o 
   8  23  12      160.26      221.26    330.08 o 
   9  23  12       73.55       30.19    338.10 o 
   0  24  12     5105.14     5758.71    529.29 o 
   1  24  12       67.91       59.60    209.37 o 
   2  24  12        6.48      137.33    214.16 o 
   3  24  12       22.90      167.79    236.50 o 
   4  24  12    20012.94    18201.73    836.32 o 
   5  24  12        0.72      124.98    282.22 o 
   6  24  12        0.75      142.80    298.99 o 
   7  24  12        4.46      132.22    319.39 o 
   8  24  12     2063.47     1572.99    395.31 o 
   9  24  12        5.33       36.60    372.35 o 
   1  25  12       33.60       27.53    218.84 o 
   2  25  12     9795.72     8410.03    392.07 o 
   3  25  12       48.87       95.85    280.90 o 
   4  25  12        3.64      136.43    309.59 o 
   5  25  12       20.43       47.46    302.43 o 
   6  25  12     4712.03     6665.39    520.76 o 
   7  25  12      216.86      405.57    336.94 o 
   8  25  12        2.86      238.83    361.26 o 
   0  26  12     6512.53     5530.94    441.73 o 
   1  26  12       33.93       42.00    250.78 o 
   2  26  12        1.69      255.82    258.53 o 
   3  26  12       22.40        9.91    295.44 o 
   4  26  12     3653.28     5432.27    676.25 o 
   5  26  12       63.39      245.64    314.13 o 
   6  26  12      144.06      204.50    336.96 o 
   7  26  12       19.59       13.26    327.43 o 
   1  27  12       19.40       16.39    263.39 o 
   2  27  12     5074.78     5774.48    476.99 o 
   3  27  12        0.36      107.84    303.85 o 
   4  27  12      225.27      134.47    315.18 o 
   5  27  12       13.50       66.46    332.27 o 
   6  27  12     2203.33     2514.12    409.38 o 
   0  28  12     1818.08     2894.83    527.06 o 
   1  28  12        6.40      115.78    299.88 o 
   2  28  12      245.26      203.04    306.98 o 
   3  28  12       68.93       29.99    308.88 o 
   4  28  12     1548.96     1814.43    390.22 o 
   5  28  12       21.30      319.89    339.50 o 
   1  29  12      214.42      156.73    340.29 o 
   2  29  12      810.86      994.81    343.15 o 
   3  29  12       24.89      115.20    310.29 o 
   4  29  12        0.50      194.29    349.82 o 
   0  30  12      774.66      488.79    642.06 o 
   1  30  12      401.63      293.03    361.53 o 
   2  30  12       45.02       86.25    356.12 o 
   1   1  13      160.16     1217.53    433.68 o 
   2   1  13       97.00      237.57     91.62 o 
   3   1  13      295.25      571.00    172.01 o 
   4   1  13    56621.41    55840.02   1736.21 o 
   5   1  13      837.34     1744.28    286.35 o 
   6   1  13      197.00       67.60    119.69 o 
   7   1  13      572.06      860.09    176.22 o 
   8   1  13     1241.71     1220.84    185.02 o 
   9   1  13      399.81     2133.09    224.44 o 
  10   1  13        0.62       13.83    167.43 o 
  11   1  13      144.24      117.25    214.91 o 
  12   1  13     3390.80     3926.52    321.59 o 
  13   1  13        4.30      161.24    412.50 o 
  14   1  13       81.66       60.74    499.23 o 
   0   2  13      133.53        3.22    149.40 o 
   2   2  13     3143.90     3327.35    226.72 o 
   4   2  13      353.11      220.79     99.14 o 
   5   2  13     2011.72     3692.02    179.52 o 
   6   2  13     2059.47     3373.38    261.76 o 
   7   2  13       57.27      440.95    189.30 o 
   8   2  13      176.02       75.83    147.12 o 
   9   2  13      458.27      982.18    186.74 o 
  10   2  13      133.47      374.07    175.86 o 
  11   2  13      425.25      489.91    224.73 o 
  12   2  13      193.13       96.61    248.87 o 
  13   2  13       51.44      266.18    344.65 o 
  14   2  13      495.81      938.91    826.21 o 
   1   3  13        6.10      556.03    203.32 o 
   2   3  13       67.99      199.79     83.42 o 
   3   3  13     3086.76     2554.67    131.04 o 
   4   3  13     9952.25    11136.89    381.04 o 
   5   3  13     2253.40     1502.98    168.02 o 
   6   3  13       27.39      156.71    115.25 o 
   7   3  13     2749.19     3931.23    201.38 o 
   8   3  13        0.52      133.97    152.01 o 
   9   3  13       50.81      285.54    179.46 o 
  10   3  13        1.57       72.70    194.02 o 
  11   3  13        9.67      115.07    235.11 o 
  12   3  13      369.72      357.43    251.86 o 
  13   3  13       39.40      237.54    337.93 o 
  14   3  13        4.34      110.96    433.95 o 
   0   4  13      525.61      134.19    115.19 o 
   1   4  13      435.50     2122.81    426.24 o 
   2   4  13      997.37     2404.42    111.73 o 
   3   4  13     1241.12      373.56    118.81 o 
   4   4  13       28.86       48.85     92.72 o 
   5   4  13      898.88     1560.04    175.05 o 
   6   4  13       79.96      140.93    124.62 o 
   7   4  13     1055.06     2212.77    201.04 o 
   8   4  13        6.42       79.76    142.53 o 
   9   4  13      251.47       97.07    170.81 o 
  10   4  13       99.08      184.35    189.01 o 
  11   4  13      329.80      369.33    201.13 o 
  12   4  13       61.11      179.05    274.10 o 
  13   4  13      332.86      286.40    301.40 o 
  14   4  13     1500.45      815.75    448.07 o 
   1   5  13      800.18     1695.84    214.96 o 
   2   5  13      922.16      362.44    135.58 o 
   3   5  13      209.25      480.20     81.80 o 
   4   5  13    11677.59    11506.44    344.48 o 
   5   5  13      118.88      262.37    111.84 o 
   6   5  13      199.39      241.02    124.65 o 
   7   5  13     1975.22     1329.89    174.03 o 
   8   5  13     4514.34     4406.54    283.98 o 
   9   5  13      237.46      162.05    166.28 o 
  10   5  13      113.11      166.20    183.67 o 
  11   5  13       95.24       99.39    210.29 o 
  12   5  13     5656.83     7098.85    402.08 o 
  13   5  13      262.11       42.62    299.48 o 
  14   5  13        0.05      221.63    332.99 o 
   0   6  13      147.52       75.33    110.94 o 
   1   6  13      316.27      391.54     68.72 o 
   2   6  13    27278.56    32232.47   1194.71 o 
   3   6  13      215.99      360.79     87.35 o 
   4   6  13      142.05      129.96    109.25 o 
   5   6  13      599.81      455.12    123.32 o 
   6   6  13      199.62      367.65    127.04 o 
   7   6  13      532.11      614.14    138.61 o 
   8   6  13        4.57      169.66    161.40 o 
   9   6  13       31.79      143.85    177.60 o 
  10   6  13     1202.94     1202.91    217.43 o 
  11   6  13      107.19       25.91    226.68 o 
  12   6  13        7.94      198.91    255.28 o 
  13   6  13      179.09      134.24    305.64 o 
  14   6  13       65.40      104.76    336.31 o 
   1   7  13      113.80      386.56     80.13 o 
   2   7  13        0.89      188.79     79.37 o 
   3   7  13      187.58      418.09    111.66 o 
   4   7  13       62.60       66.32     96.38 o 
   5   7  13      310.46      338.78    108.85 o 
   6   7  13      743.72     1018.75    233.33 o 
   7   7  13       48.85      215.84    163.82 o 
   8   7  13      127.48       84.23    161.14 o 
   9   7  13      603.72      391.10    189.99 o 
  10   7  13       49.11      101.02    197.88 o 
  11   7  13       24.10       39.17    241.74 o 
  12   7  13      227.49      263.58    284.25 o 
  13   7  13        0.87      160.53    300.99 o 
  14   7  13      163.84      276.26    383.48 o 
   0   8  13       77.10      255.47    124.74 o 
   1   8  13       82.56      622.91     98.21 o 
   2   8  13     8221.14     7372.52    226.67 o 
   3   8  13      147.25      869.52    131.80 o 
   4   8  13     1363.40     1135.35    164.83 o 
   5   8  13      538.55      514.72    133.44 o 
   6   8  13     2799.09     4530.80    220.28 o 
   7   8  13        8.42       96.99    153.86 o 
   8   8  13      323.40      447.53    172.52 o 
   9   8  13      192.99       96.59    191.47 o 
  10   8  13     2102.46     2748.82    316.69 o 
  11   8  13       70.85       82.70    239.70 o 
  12   8  13      195.47      403.75    300.89 o 
  13   8  13        1.16      234.78    315.52 o 
  14   8  13        3.07       70.51    387.18 o 
   1   9  13       72.34      135.24    100.87 o 
   2   9  13      221.81      106.88    100.23 o 
   3   9  13       28.19       99.67    124.47 o 
   4   9  13     6385.28     5285.72    199.58 o 
   5   9  13      183.26      203.38    135.66 o 
   6   9  13      272.45      475.80    153.12 o 
   7   9  13       11.31      339.23    171.91 o 
   8   9  13     9391.08     9521.58    341.86 o 
   9   9  13       38.74      187.26    188.78 o 
  10   9  13        7.41       62.06    229.60 o 
  11   9  13      139.53      396.13    253.83 o 
  12   9  13       43.22      134.49    289.10 o 
  13   9  13      131.41       23.43    356.19 o 
   0  10  13      625.48      739.98    167.77 o 
   1  10  13        0.47       23.95     98.23 o 
   2  10  13     9388.84     9534.84    358.24 o 
   3  10  13        5.23      149.69    114.23 o 
   4  10  13     1554.14     1579.23    368.62 o 
   5  10  13        9.58       60.65    143.24 o 
   6  10  13     2869.61     3289.21    242.26 o 
   7  10  13       28.48       75.11    174.85 o 
   8  10  13      128.02      277.24    193.27 o 
   9  10  13       56.00      230.66    203.07 o 
  10  10  13      204.00      168.70    238.93 o 
  11  10  13        7.48       55.73    241.53 o 
  12  10  13      257.79      252.68    324.95 o 
  13  10  13        0.13       24.48    348.73 o 
   1  11  13      522.22      730.74    106.67 o 
   2  11  13      526.34      544.51    119.21 o 
   3  11  13      789.02      877.21    131.51 o 
   4  11  13     4339.63     3566.60    217.06 o 
   5  11  13      697.01      721.20    161.11 o 
   6  11  13       17.40      179.81    160.86 o 
   7  11  13      232.20      159.43    173.97 o 
   8  11  13    11243.58     9545.62    351.74 o 
   9  11  13        0.29       42.91    219.54 o 
  10  11  13      567.65      608.09    281.93 o 
  11  11  13       95.82       60.67    256.87 o 
  12  11  13      431.91      527.67    363.35 o 
  13  11  13       71.25       40.76    363.17 o 
   0  12  13     2304.09     1915.72    323.21 o 
   1  12  13      437.52      513.25    111.63 o 
   2  12  13     1242.52     2842.00    205.16 o 
   3  12  13      564.41      830.06    140.78 o 
   4  12  13      165.57      117.54    142.52 o 
   5  12  13       87.03       87.87    150.76 o 
   6  12  13       57.62      109.66    168.89 o 
   7  12  13      227.89       56.33    174.71 o 
   8  12  13      179.85      288.01    198.75 o 
   9  12  13      222.18       30.78    224.15 o 
  10  12  13        6.73      154.93    254.57 o 
  11  12  13      110.92      181.63    283.21 o 
  12  12  13       77.92       63.95    340.73 o 
  13  12  13        1.84        5.10    368.03 o 
   1  13  13        1.54      159.00    138.05 o 
   2  13  13     1084.22     1304.64    213.91 o 
   3  13  13      541.96      758.81    146.18 o 
   4  13  13      616.21      709.68    171.17 o 
   5  13  13     2510.79     2131.06    195.67 o 
   6  13  13      414.07      140.58    173.54 o 
   7  13  13       11.06       95.07    173.31 o 
   8  13  13      470.86      611.72    226.83 o 
   9  13  13      468.27      800.90    238.55 o 
  10  13  13      122.89      172.47    247.43 o 
  11  13  13        6.68       49.84    290.49 o 
  12  13  13      165.73      112.76    349.61 o 
  13  13  13      369.05       36.85    375.82 o 
   0  14  13      569.99      646.66    242.20 o 
   1  14  13     4297.28     5090.70    256.61 o 
   2  14  13       61.12      247.37    167.32 o 
   3  14  13     1584.83     2552.16    195.36 o 
   4  14  13      808.83      613.03    161.61 o 
   5  14  13      169.62      434.41    168.68 o 
   6  14  13       43.71       49.96    164.63 o 
   7  14  13     1765.96     1912.01    228.12 o 
   8  14  13      139.02      150.62    222.30 o 
   9  14  13      220.26      261.41    243.42 o 
  10  14  13     3292.03     4567.49    402.13 o 
  11  14  13      815.21      405.30    305.73 o 
  12  14  13       91.77      241.50    368.46 o 
   1  15  13      803.79     1729.94    205.93 o 
   2  15  13       30.95      129.48    154.27 o 
   3  15  13     2135.41     3105.08    360.45 o 
   4  15  13     3068.09     3642.47    229.65 o 
   5  15  13     1731.70     2124.02    198.46 o 
   6  15  13       35.58       98.40    170.34 o 
   7  15  13      561.09     1159.05    277.23 o 
   8  15  13     7020.10     7005.78    580.48 o 
   9  15  13      167.74      630.44    285.38 o 
  10  15  13       44.57      101.65    282.89 o 
  11  15  13      140.06      188.94    349.32 o 
  12  15  13      255.20      380.59    373.65 o 
   0  16  13      607.78     1255.73    283.62 o 
   1  16  13     4464.47     4017.06    219.76 o 
   2  16  13        0.43      116.75    163.55 o 
   3  16  13     2907.12     4102.58    223.56 o 
   4  16  13      216.06      167.85    173.02 o 
   5  16  13     1673.90     1383.08    212.48 o 
   6  16  13     2020.81     2370.70    230.33 o 
   7  16  13      839.49     2052.18    249.35 o 
   8  16  13      265.90      136.22    233.02 o 
   9  16  13      375.95      354.45    279.51 o 
  10  16  13       80.99      101.00    287.06 o 
  11  16  13      678.70      887.53    367.57 o 
  12  16  13        3.62      105.88    369.28 o 
   1  17  13     2784.63     3614.15    238.96 o 
   2  17  13      331.14      621.48    184.06 o 
   3  17  13     1682.00     3123.78    222.05 o 
   4  17  13      102.85       71.68    183.25 o 
   5  17  13     1167.28     2354.20    274.52 o 
   6  17  13       87.20      224.28    237.08 o 
   7  17  13     2057.48     2270.87    313.62 o 
   8  17  13     1305.80     1215.34    286.29 o 
   9  17  13      901.68     1484.15    511.71 o 
  10  17  13       11.45      127.60    293.22 o 
  11  17  13      407.90       13.68    357.27 o 
  12  17  13        0.06       11.61    376.77 o 
   0  18  13      966.14      925.78    247.80 o 
   1  18  13     2826.59     4373.97    255.45 o 
   2  18  13     2113.46     2632.39    261.29 o 
   3  18  13     1855.69     2270.40    268.97 o 
   4  18  13      157.39      165.56    190.96 o 
   5  18  13     1318.65     1626.74    213.70 o 
   6  18  13     5502.98     6223.71    391.20 o 
   7  18  13      713.91     1327.84    337.71 o 
   8  18  13      170.75      553.52    313.34 o 
   9  18  13      519.08      647.37    316.17 o 
  10  18  13      153.58      275.46    320.18 o 
  11  18  13      164.98      571.35    384.85 o 
   1  19  13     1760.92     2884.65    291.46 o 
   2  19  13      194.59      403.86    205.07 o 
   3  19  13      290.05     1016.25    206.31 o 
   4  19  13      170.85      210.55    190.31 o 
   5  19  13      882.82     1091.50    246.84 o 
   6  19  13      203.57       98.58    230.00 o 
   7  19  13      980.40     1223.06    314.95 o 
   8  19  13      117.43      196.45    328.83 o 
   9  19  13      290.13      637.45    335.63 o 
  10  19  13      290.00      459.52    350.81 o 
  11  19  13      224.72      431.35    372.79 o 
   0  20  13      429.64       47.76    249.94 o 
   1  20  13     1768.98     2241.67    324.18 o 
   2  20  13     2272.89     3570.83    313.84 o 
   3  20  13      536.99      642.43    197.70 o 
   4  20  13      118.58      159.01    191.06 o 
   5  20  13      618.87      412.87    235.30 o 
   6  20  13      445.07      314.96    269.55 o 
   7  20  13      541.56      574.94    298.95 o 
   8  20  13       21.52      193.73    312.19 o 
   9  20  13      488.98      578.30    346.08 o 
  10  20  13       44.64       37.61    345.38 o 
   1  21  13       31.59      317.65    202.92 o 
   2  21  13      236.10      151.64    194.62 o 
   3  21  13      272.05      298.71    192.89 o 
   4  21  13       80.51      148.54    228.11 o 
   5  21  13      106.35      264.79    258.59 o 
   6  21  13      280.12      295.12    275.91 o 
   7  21  13      326.76      252.83    301.16 o 
   8  21  13       10.57      148.70    314.33 o 
   9  21  13       98.47      243.79    340.06 o 
  10  21  13      151.79       20.42    354.71 o 
   0  22  13      652.51      245.70    267.91 o 
   1  22  13      675.51      703.97    236.14 o 
   2  22  13      248.16      462.84    213.28 o 
   3  22  13      335.90      305.00    205.82 o 
   4  22  13      316.79      122.66    262.32 o 
   5  22  13      976.91      808.51    284.69 o 
   6  22  13      855.67      925.60    376.42 o 
   7  22  13       12.24      101.94    300.34 o 
   8  22  13      263.29      146.76    321.01 o 
   9  22  13      167.07        8.13    342.62 o 
  10  22  13        5.55      222.15    381.68 o 
   1  23  13      165.10      144.86    208.52 o 
   2  23  13     1312.15      749.73    220.10 o 
   3  23  13      376.65      240.99    249.51 o 
   4  23  13       81.87      541.32    295.50 o 
   5  23  13       68.47       61.10    284.48 o 
   6  23  13      918.16      690.58    311.68 o 
   7  23  13      236.60      219.08    316.32 o 
   8  23  13       20.67      254.25    330.79 o 
   9  23  13        4.86       61.84    354.97 o 
   0  24  13      404.78      166.93    289.41 o 
   1  24  13        2.60       65.94    208.78 o 
   2  24  13       63.65      122.43    223.12 o 
   3  24  13       26.20      106.84    272.01 o 
   4  24  13     2458.74     2880.59    359.12 o 
   5  24  13      155.05      121.57    292.39 o 
   6  24  13      579.87      651.26    313.32 o 
   7  24  13      124.06       79.76    315.95 o 
   8  24  13      239.84      352.81    350.70 o 
   1  25  13      352.34      375.69    230.80 o 
   2  25  13     1547.09     1179.24    306.82 o 
   3  25  13       44.44      244.93    294.25 o 
   4  25  13      817.43      617.77    314.10 o 
   5  25  13      112.25      211.76    307.84 o 
   6  25  13      390.51      450.24    327.63 o 
   7  25  13        4.52       35.29    319.28 o 
   8  25  13      310.81      185.41    358.35 o 
   0  26  13      771.08      131.45    332.91 o 
   1  26  13       14.87      296.89    260.99 o 
   2  26  13       34.27      154.31    291.12 o 
   3  26  13        3.04      149.94    297.00 o 
   4  26  13      265.24      315.41    318.09 o 
   5  26  13        3.85      129.56    327.88 o 
   6  26  13      213.07      389.82    354.81 o 
   7  26  13        2.05       69.20    346.06 o 
   1  27  13       15.88       22.35    285.26 o 
   2  27  13      540.21      590.05    325.16 o 
   3  27  13       93.77      246.31    313.86 o 
   4  27  13      269.47      341.64    324.92 o 
   5  27  13        0.73      119.69    327.13 o 
   6  27  13      634.65      361.28    349.53 o 
   0  28  13      503.54      235.69    638.82 o 
   1  28  13       15.65      100.06    308.62 o 
   2  28  13     1280.70     1471.75    354.17 o 
   3  28  13       36.44      136.12    310.58 o 
   4  28  13      593.69      538.78    335.14 o 
   5  28  13       48.75       58.16    333.37 o 
   1  29  13      153.26      305.52    412.48 o 
   2  29  13      379.59      377.62    323.41 o 
   3  29  13      184.52      222.58    319.48 o 
   4  29  13        1.46      153.74    355.95 o 
   0  30  13      209.33       50.23    612.39 o 
   1  30  13      258.77      199.38    426.78 o 
   0   0  14     6608.73     5888.97    197.82 o 
   1   0  14    21963.24    25739.83    665.39 o 
   2   0  14       51.44       81.90     87.55 o 
   3   0  14    15254.21    16494.91    616.02 o 
   4   0  14    43286.81    41912.29   2730.21 o 
   5   0  14    10882.77     7534.17    699.76 o 
   6   0  14       39.78       84.73    183.20 o 
   7   0  14     8100.21     6738.49    415.39 o 
   8   0  14     8001.48     8178.30    458.88 o 
   9   0  14     3941.11     3932.94    363.80 o 
  10   0  14       83.61      127.07    290.52 o 
  11   0  14     2421.13     2944.85    344.10 o 
  12   0  14    15356.38    16508.44    719.66 o 
  13   0  14      637.33      711.63    487.70 o 
  14   0  14       63.93       45.72    726.35 o 
   1   1  14    22295.26    22528.78    416.16 o 
   2   1  14    13986.29     7579.90    836.32 o 
   3   1  14    10360.02    11539.41    369.24 o 
   4   1  14      208.74      156.83    115.46 o 
   5   1  14    15435.22    14444.91    380.19 o 
   6   1  14    26863.81    22992.10    657.17 o 
   7   1  14     4309.91     4073.90    202.34 o 
   8   1  14       21.69       50.61    155.43 o 
   9   1  14     6168.30     5904.62    234.43 o 
  10   1  14     3684.46     4074.45    272.64 o 
  11   1  14      823.07      421.46    207.89 o 
  12   1  14      110.44      270.99    259.50 o 
  13   1  14     1104.25     1721.36    446.28 o 
  14   1  14     3011.58     2599.70    640.29 o 
   0   2  14    91824.88    61215.58   4176.46 o 
   1   2  14    12280.45    12830.67    303.94 o 
   2   2  14      327.62      401.47     86.01 o 
   3   2  14    13871.21    12501.55    297.34 o 
   4   2  14    16476.79    11174.36    467.34 o 
   5   2  14     8576.30     6926.57    248.48 o 
   6   2  14       65.58      230.63    124.26 o 
   7   2  14     7628.57     5887.48    246.57 o 
   8   2  14     4717.05     4110.23    232.87 o 
   9   2  14     1612.01     1714.46    189.71 o 
  10   2  14       68.53       85.72    167.03 o 
  11   2  14     2737.45     2934.30    234.51 o 
  12   2  14      142.56      214.07    240.63 o 
  13   2  14      562.67      614.09    420.01 o 
  14   2  14       72.33       11.59    739.88 o 
   1   3  14     8384.89     8736.99    283.41 o 
   2   3  14      661.37       19.52    121.27 o 
   3   3  14     5469.72     5234.65    149.49 o 
   4   3  14        9.24      251.92     98.33 o 
   5   3  14     7487.63     7643.94    224.49 o 
   6   3  14     7138.85     6091.65    182.98 o 
   7   3  14     2497.66     3237.00    203.11 o 
   8   3  14       84.80      267.03    153.00 o 
   9   3  14     1918.85     2196.79    189.24 o 
  10   3  14     1340.15     1256.03    230.64 o 
  11   3  14     1318.75     1252.11    238.68 o 
  12   3  14        1.61       70.03    252.67 o 
  13   3  14     2173.94     1268.54    335.75 o 
  14   3  14      115.63       36.39    537.47 o 
   0   4  14       64.20      631.95    139.19 o 
   1   4  14     1085.61      893.53     86.55 o 
   2   4  14       30.70      159.19     92.07 o 
   3   4  14     1037.66     1590.59    154.67 o 
   4   4  14       26.25      267.71    101.24 o 
   5   4  14     1275.63     2181.53    140.54 o 
   6   4  14      126.98      173.85    123.60 o 
   7   4  14     2569.70     3134.71    200.57 o 
   8   4  14        0.34      160.20    149.89 o 
   9   4  14       45.46      110.31    169.92 o 
  10   4  14       66.47       79.65    185.51 o 
  11   4  14      744.77      509.43    221.61 o 
  12   4  14        1.75      206.03    261.34 o 
  13   4  14      105.88      143.64    301.10 o 
  14   4  14       90.36      312.56    438.68 o 
   1   5  14      425.80      571.99     84.72 o 
   2   5  14      440.67      309.26    226.79 o 
   3   5  14     1296.71     1365.15    129.04 o 
   4   5  14     1014.13      968.03    105.83 o 
   5   5  14      345.86      428.65    111.62 o 
   6   5  14    22126.28    23431.82    589.62 o 
   7   5  14      103.19      315.20    143.09 o 
   8   5  14        0.08      119.27    161.11 o 
   9   5  14        7.73       11.06    166.01 o 
  10   5  14     1115.79      938.03    214.82 o 
  11   5  14      106.67      194.44    237.14 o 
  12   5  14      420.92      256.38    248.67 o 
  13   5  14       30.74       42.30    296.73 o 
  14   5  14     2047.24     2728.66    423.66 o 
   0   6  14    29649.11    25332.66    497.76 o 
   1   6  14       92.35      177.87     89.18 o 
   2   6  14      270.12      138.27     99.73 o 
   3   6  14     3879.65     3961.45    157.83 o 
   4   6  14    35119.93    38793.43    845.94 o 
   5   6  14     1910.64     2468.95    142.42 o 
   6   6  14      249.37      354.68    131.24 o 
   7   6  14      340.56      279.01    136.77 o 
   8   6  14     5838.70     7258.58    420.14 o 
   9   6  14     1311.05     1310.37    208.48 o 
  10   6  14        8.83       76.15    200.59 o 
  11   6  14      873.05      505.16    250.26 o 
  12   6  14      197.89      193.59    254.46 o 
  13   6  14      229.91      449.36    306.90 o 
  14   6  14      140.24      233.40    333.98 o 
   1   7  14     1899.67     2399.35    128.29 o 
   2   7  14    59141.23    59206.06   1287.01 o 
   3   7  14     6049.33     6575.08    244.70 o 
   4   7  14       69.68      219.58    106.19 o 
   5   7  14     3723.20     4105.33    164.39 o 
   6   7  14    10736.45    10870.33    303.86 o 
   7   7  14     1897.74     2672.00    208.22 o 
   8   7  14      181.23      101.95    162.79 o 
   9   7  14     2367.05     2921.36    273.01 o 
  10   7  14     6728.50     8197.83    387.26 o 
  11   7  14     1117.14     1580.80    269.37 o 
  12   7  14        2.09       48.35    266.17 o 
  13   7  14      635.87      295.39    308.27 o 
  14   7  14      283.49       67.02    369.86 o 
   0   8  14    79334.48    86256.16   2618.28 o 
   1   8  14     4241.12     4166.63    158.19 o 
   2   8  14      139.50      134.80     88.77 o 
   3   8  14     6805.70     6899.60    270.66 o 
   4   8  14    55294.65    55238.80   1364.56 o 
   5   8  14     4201.00     5855.21    247.02 o 
   6   8  14        4.54       73.95    145.15 o 
   7   8  14     1486.25     1944.05    201.55 o 
   8   8  14    12789.68    11577.00    380.81 o 
   9   8  14     1159.71     1340.35    238.75 o 
  10   8  14       43.67       67.81    220.84 o 
  11   8  14     1122.56     1639.60    268.90 o 
  12   8  14     8145.04     7194.98    352.50 o 
  13   8  14      435.35      359.73    323.73 o 
   1   9  14     4982.57     4224.39    156.35 o 
   2   9  14    40938.78    41394.54   1064.67 o 
   3   9  14     4933.69     5723.64    226.69 o 
   4   9  14        9.48      112.72    119.08 o 
   5   9  14     2839.55     2456.68    177.94 o 
   6   9  14    25767.22    26514.52    697.56 o 
   7   9  14     1770.30     1952.83    230.99 o 
   8   9  14       49.93      115.94    171.36 o 
   9   9  14     1133.10     1131.18    238.91 o 
  10   9  14    11502.52    12095.48    377.12 o 
  11   9  14      731.87      596.77    265.94 o 
  12   9  14      303.02      209.63    291.95 o 
  13   9  14      441.97      644.39    368.30 o 
   0  10  14    11286.80     8523.20    234.51 o 
   1  10  14     2929.84     3166.00    169.19 o 
   2  10  14      739.65      512.71    113.46 o 
   3  10  14     3764.81     4057.18    197.70 o 
   4  10  14    19611.37    19117.56    608.42 o 
   5  10  14     2264.82     2807.98    197.91 o 
   6  10  14      248.52      100.50    148.57 o 
   7  10  14     1484.88      803.48    199.41 o 
   8  10  14    11510.81    11110.71    391.86 o 
   9  10  14      189.60       47.13    217.07 o 
  10  10  14      128.56       71.50    231.38 o 
  11  10  14      200.58      266.95    258.81 o 
  12  10  14     4179.80     5460.17    433.12 o 
  13  10  14      191.39      160.51    363.70 o 
   1  11  14     2269.62     2133.74    162.46 o 
   2  11  14    19076.56    19007.31    516.35 o 
   3  11  14      467.15      699.78    130.17 o 
   4  11  14      282.18      665.88    142.31 o 
   5  11  14      477.09      550.36    142.11 o 
   6  11  14    13771.86    12964.36    349.72 o 
   7  11  14      409.11      421.67    178.99 o 
   8  11  14      229.84      376.20    227.11 o 
   9  11  14      237.77      133.78    230.44 o 
  10  11  14      165.43      327.48    244.73 o 
  11  11  14      390.59      182.74    262.09 o 
  12  11  14       90.81       40.81    343.23 o 
  13  11  14       44.67       35.76    373.51 o 
   0  12  14     8913.26     8592.33    563.16 o 
   1  12  14       48.98       63.95    100.86 o 
   2  12  14      484.54      560.89    118.29 o 
   3  12  14      126.63       89.66    130.65 o 
   4  12  14    17120.85    16393.28    446.12 o 
   5  12  14      159.40       94.74    144.61 o 
   6  12  14      209.03      136.44    168.80 o 
   7  12  14      374.05      134.33    202.01 o 
   8  12  14       57.35       92.72    216.21 o 
   9  12  14      223.39      192.49    235.57 o 
  10  12  14      247.05       84.96    246.81 o 
  11  12  14       11.23       64.45    276.47 o 
  12  12  14      621.39      158.04    343.83 o 
  13  12  14      134.03       18.62    372.99 o 
   1  13  14      489.78      880.71    166.25 o 
   2  13  14       20.31      312.79    150.89 o 
   3  13  14     1077.74     1289.34    176.99 o 
   4  13  14       36.36      225.18    150.77 o 
   5  13  14      890.39      708.37    181.83 o 
   6  13  14     1179.23     1951.04    211.80 o 
   7  13  14       79.37       59.10    200.53 o 
   8  13  14       96.91       79.37    214.26 o 
   9  13  14      148.20      189.98    231.42 o 
  10  13  14     1073.89     1014.42    269.99 o 
  11  13  14       87.54      117.70    295.58 o 
  12  13  14        4.26      149.44    354.51 o 
  13  13  14        0.86       10.69    385.56 o 
   0  14  14    24968.23    25071.42   1448.80 o 
   1  14  14     2470.94     3064.14    212.73 o 
   2  14  14       32.15       83.67    155.26 o 
   3  14  14     4042.41     4054.74    223.23 o 
   4  14  14     1187.69     1669.06    195.56 o 
   5  14  14     1600.61     2236.45    236.82 o 
   6  14  14      113.08       87.97    188.51 o 
   7  14  14      564.68      941.01    275.45 o 
   8  14  14      202.89      305.42    220.47 o 
   9  14  14      589.60      190.42    237.12 o 
  10  14  14        0.02       22.30    274.59 o 
  11  14  14      338.02      479.58    313.47 o 
  12  14  14      662.92     1214.61    593.31 o 
   1  15  14     3111.18     3578.21    224.49 o 
   2  15  14     2380.85     2646.02    192.26 o 
   3  15  14     3831.75     3450.07    231.00 o 
   4  15  14      226.36      343.59    163.59 o 
   5  15  14     3543.25     3845.30    262.63 o 
   6  15  14      437.77      685.06    215.84 o 
   7  15  14     1992.65     1771.42    248.26 o 
   8  15  14       44.86       91.41    228.79 o 
   9  15  14     2839.07     3868.15    376.44 o 
  10  15  14     1164.88     1786.83    397.26 o 
  11  15  14      540.51      236.57    310.74 o 
  12  15  14       26.45       39.06    363.86 o 
   0  16  14     2729.82     7063.23    978.08 o 
   1  16  14     4902.28     4699.75    242.38 o 
   2  16  14       68.76      176.06    166.67 o 
   3  16  14     4939.06     5278.87    245.23 o 
   4  16  14     9944.76     9380.60    371.16 o 
   5  16  14     2901.32     3291.72    264.65 o 
   6  16  14       60.38      124.48    209.55 o 
   7  16  14     3623.70     4000.91    311.79 o 
   8  16  14      148.30      266.34    244.49 o 
   9  16  14     1477.89      972.79    323.03 o 
  10  16  14        0.19       80.09    288.64 o 
  11  16  14     1751.72     1754.85    359.13 o 
  12  16  14      635.11      585.98    386.70 o 
   1  17  14     5391.65     6052.62    279.14 o 
   2  17  14     9412.05    11464.75    408.11 o 
   3  17  14     5054.23     4746.87    235.00 o 
   4  17  14       10.29       62.68    181.21 o 
   5  17  14     3566.88     4623.36    332.65 o 
   6  17  14     5590.08     5961.67    319.62 o 
   7  17  14     2658.57     3138.58    415.93 o 
   8  17  14      430.69      442.82    272.18 o 
   9  17  14     1664.15     1721.14    298.15 o 
  10  17  14      466.24      391.92    308.03 o 
  11  17  14      647.10      579.25    386.45 o 
   0  18  14     6382.52     9114.85    510.68 o 
   1  18  14     3550.18     4561.33    274.29 o 
   2  18  14       78.24      135.96    186.06 o 
   3  18  14     4795.79     4437.08    245.94 o 
   4  18  14    10642.30    10153.99    451.04 o 
   5  18  14     2504.66     2572.54    267.58 o 
   6  18  14      686.28      635.45    236.21 o 
   7  18  14     3220.07     3056.72    359.76 o 
   8  18  14     2821.65     5413.75    518.33 o 
   9  18  14      376.97      434.80    329.93 o 
  10  18  14       23.58       17.98    334.94 o 
  11  18  14     1117.19      248.24    373.07 o 
   1  19  14     3727.83     3721.82    258.36 o 
   2  19  14     1499.56     3138.55    326.58 o 
   3  19  14     1962.12     2168.82    242.42 o 
   4  19  14        2.17       25.67    209.11 o 
   5  19  14     2658.33     2566.66    278.44 o 
   6  19  14     1119.38     2630.00    319.88 o 
   7  19  14     1151.65     1190.56    323.91 o 
   8  19  14       13.65      123.69    299.39 o 
   9  19  14      597.69      376.50    323.50 o 
  10  19  14     1327.90     2141.83    427.82 o 
  11  19  14      268.29      316.48    376.50 o 
   0  20  14      525.13      500.81    312.92 o 
   1  20  14     1615.56     1916.52    256.29 o 
   2  20  14       10.39      128.83    193.28 o 
   3  20  14     1372.13      826.83    231.90 o 
   4  20  14      329.05      297.80    252.86 o 
   5  20  14      540.80      424.42    230.46 o 
   6  20  14       91.67      183.51    270.36 o 
   7  20  14      790.65      824.73    316.82 o 
   8  20  14        2.19       14.37    309.48 o 
   9  20  14      325.17       16.01    330.20 o 
  10  20  14        9.45       53.92    363.18 o 
   1  21  14      224.29      312.54    192.34 o 
   2  21  14     1391.15     2196.78    254.67 o 
   3  21  14      308.96      216.42    223.75 o 
   4  21  14       47.88      154.30    231.50 o 
   5  21  14      310.72      305.40    273.17 o 
   6  21  14     1993.16     1794.84    336.94 o 
   7  21  14      274.41      224.62    296.71 o 
   8  21  14       11.74        4.04    322.30 o 
   9  21  14      114.89      206.80    356.18 o 
  10  21  14        1.00      333.12    375.92 o 
   0  22  14      374.69      407.06    289.95 o 
   1  22  14        6.05      100.06    202.57 o 
   2  22  14        0.16      150.37    225.63 o 
   3  22  14       23.16      107.87    223.89 o 
   4  22  14     7382.05     6488.42    423.87 o 
   5  22  14       65.29       92.90    264.08 o 
   6  22  14       28.24      196.88    292.50 o 
   7  22  14      101.24       56.48    296.95 o 
   8  22  14      131.09      136.88    325.59 o 
   9  22  14       32.92       19.80    336.04 o 
   1  23  14      301.96      482.85    218.76 o 
   2  23  14     1397.76      842.15    254.82 o 
   3  23  14      132.82      131.59    243.68 o 
   4  23  14      241.04       46.55    271.87 o 
   5  23  14      167.13      116.69    289.30 o 
   6  23  14      737.26      310.05    304.44 o 
   7  23  14      455.16      411.43    307.97 o 
   8  23  14        8.15      111.47    328.66 o 
   9  23  14       13.69      264.99    374.75 o 
   0  24  14     2462.28     3492.71    574.68 o 
   1  24  14      604.99      545.94    295.77 o 
   2  24  14        4.07       36.03    241.12 o 
   3  24  14      167.68      113.06    283.09 o 
   4  24  14      178.75      220.12    297.47 o 
   5  24  14      443.85      454.93    318.75 o 
   6  24  14      171.33      134.31    301.01 o 
   7  24  14      425.25      533.42    335.17 o 
   8  24  14     1927.81     1669.07    382.34 o 
   1  25  14      540.28      779.54    261.85 o 
   2  25  14     3423.01     3487.39    350.59 o 
   3  25  14      156.56      364.01    305.90 o 
   4  25  14       39.34      129.23    296.37 o 
   5  25  14      353.08      731.03    326.51 o 
   6  25  14     2717.44     2250.50    386.98 o 
   7  25  14      215.64      220.69    350.51 o 
   8  25  14       58.53      198.30    362.33 o 
   0  26  14     2134.41     1869.83    463.07 o 
   1  26  14      376.08      307.03    272.89 o 
   2  26  14       37.05       87.78    296.83 o 
   3  26  14      112.91      194.91    304.79 o 
   4  26  14     5450.63     6645.78    535.76 o 
   5  26  14      333.25      487.82    325.38 o 
   6  26  14       22.08      147.28    334.39 o 
   7  26  14      132.15      168.94    342.65 o 
   1  27  14       79.11       35.21    338.97 o 
   2  27  14     4270.71     4226.54    438.56 o 
   3  27  14       57.68      112.45    306.52 o 
   4  27  14        8.62      176.56    324.15 o 
   5  27  14      348.96      496.26    351.49 o 
   6  27  14     2617.06     2566.93    417.28 o 
   0  28  14     2120.78     1822.24    660.23 o 
   1  28  14       54.02       86.87    352.26 o 
   2  28  14       83.59      149.04    295.18 o 
   3  28  14       58.81       21.12    315.97 o 
   4  28  14     2256.59     2169.25    402.15 o 
   5  28  14        1.46      175.90    329.63 o 
   1  29  14        0.79       19.41    401.01 o 
   2  29  14      310.55      157.83    358.82 o 
   3  29  14        3.81      214.89    325.22 o 
   0  30  14      306.54       72.12    643.95 o 
   1   1  15     1692.63     1066.74    156.31 o 
   2   1  15       17.88      110.83     86.40 o 
   3   1  15     1025.54     1045.42    102.28 o 
   4   1  15    25604.28    26640.13    586.50 o 
   5   1  15      603.27     1357.76    168.12 o 
   6   1  15       72.11      209.08    143.18 o 
   7   1  15      101.41      414.25    168.77 o 
   8   1  15      177.81      170.15    158.66 o 
   9   1  15      360.97      428.18    175.03 o 
  10   1  15      224.76      245.41    177.44 o 
  11   1  15       94.29      221.95    222.08 o 
  12   1  15     4907.05     5818.38    471.57 o 
  13   1  15       93.67      270.21    323.36 o 
  14   1  15        1.77      218.24    525.26 o 
   0   2  15        9.41       14.17    133.29 o 
   1   2  15     2611.73     3848.39    217.50 o 
   2   2  15    11537.40    11737.02    315.08 o 
   3   2  15     1338.42     1929.55    203.00 o 
   4   2  15      109.90      575.72    131.20 o 
   5   2  15     1715.01     1845.34    149.51 o 
   6   2  15       64.33      118.61    125.36 o 
   7   2  15      823.56      944.53    153.58 o 
   8   2  15       81.88       96.04    151.05 o 
   9   2  15      184.27      336.04    182.19 o 
  10   2  15     1230.37     1150.42    205.95 o 
  11   2  15      250.86      163.95    219.84 o 
  12   2  15       49.22       61.08    258.97 o 
  13   2  15      180.48      441.59    402.47 o 
  14   2  15      410.63       14.84    510.21 o 
   1   3  15      312.98      488.19     79.84 o 
   2   3  15       71.78      190.98     86.28 o 
   3   3  15     1708.61     1075.43    140.13 o 
   4   3  15     8179.54     6704.67    231.62 o 
   5   3  15     1460.27     1052.36    136.12 o 
   6   3  15       17.58       66.08    119.99 o 
   7   3  15     2486.86     2617.28    197.86 o 
   8   3  15     3922.77     5097.12    273.07 o 
   9   3  15       50.31       96.26    179.62 o 
  10   3  15       97.11      219.80    205.61 o 
  11   3  15       17.48       18.74    215.73 o 
  12   3  15      842.72      849.23    256.93 o 
  13   3  15      160.38      164.62    396.27 o 
  14   3  15        1.57       27.04    520.46 o 
   0   4  15      130.61      147.05    138.83 o 
   1   4  15      254.69       74.66     86.98 o 
   2   4  15      380.26      292.69    124.14 o 
   3   4  15     2549.33     3127.69    174.58 o 
   4   4  15        2.86       68.10     84.33 o 
   5   4  15     1617.70     1899.72    121.17 o 
   6   4  15    10806.75    12879.21    392.69 o 
   7   4  15      791.80      773.26    156.74 o 
   8   4  15        5.06       85.38    148.08 o 
   9   4  15      102.51      217.24    174.28 o 
  10   4  15       96.43      201.05    206.50 o 
  11   4  15        8.90      108.44    217.99 o 
  12   4  15        0.47        7.01    252.74 o 
  13   4  15      202.82      302.37    328.83 o 
  14   4  15      463.45      205.09    444.12 o 
   1   5  15     2039.75     1863.73    144.22 o 
   2   5  15      175.50       95.77     90.36 o 
   3   5  15      287.67      618.06    152.87 o 
   4   5  15     1170.43      962.79    150.44 o 
   5   5  15      386.85      166.80    111.64 o 
   6   5  15      268.18      542.79    129.03 o 
   7   5  15     2174.22     2930.33    311.91 o 
   8   5  15     1619.68     2061.57    197.62 o 
   9   5  15      169.15      186.82    171.99 o 
  10   5  15        3.02       91.73    203.57 o 
  11   5  15        0.36       80.88    219.34 o 
  12   5  15       81.82       66.64    258.51 o 
  13   5  15        2.22      213.68    344.44 o 
  14   5  15       83.79      342.77    442.31 o 
   0   6  15       99.60      161.59    111.30 o 
   1   6  15      795.27      800.36    130.23 o 
   2   6  15      606.23      673.22    114.88 o 
   3   6  15     1226.49     1824.25    158.19 o 
   4   6  15      335.23      329.49     97.65 o 
   5   6  15        2.95       35.12    131.45 o 
   6   6  15      203.58      304.73    126.62 o 
   7   6  15      155.25      289.79    156.97 o 
   8   6  15      107.06       58.21    160.00 o 
   9   6  15       18.81      112.92    198.35 o 
  10   6  15      563.82      873.75    221.76 o 
  11   6  15      106.90      116.43    244.07 o 
  12   6  15       20.77      166.01    261.42 o 
  13   6  15      107.53       73.01    322.45 o 
  14   6  15      159.06      101.19    381.39 o 
   1   7  15      624.48     1409.38    145.38 o 
   2   7  15      137.25      274.52    107.75 o 
   3   7  15      622.12     1896.55    174.43 o 
   4   7  15     5323.26     5224.76    192.96 o 
   5   7  15      724.33     1575.00    176.46 o 
   6   7  15      193.56      178.33    143.42 o 
   7   7  15       15.36       35.22    182.60 o 
   8   7  15     2676.14     3074.04    280.74 o 
   9   7  15       39.91       59.97    210.55 o 
  10   7  15       19.69       59.94    207.26 o 
  11   7  15      288.40       58.13    246.89 o 
  12   7  15      998.58     1013.63    286.69 o 
  13   7  15       50.11      119.03    321.74 o 
   0   8  15      186.07      265.01    129.94 o 
   1   8  15      823.25     1798.12    134.03 o 
   2   8  15    27732.28    28809.36    593.34 o 
   3   8  15      200.43     2087.21    296.54 o 
   4   8  15     1009.64      679.48    128.97 o 
   5   8  15      780.15      646.13    189.36 o 
   6   8  15     1656.41     1552.94    168.49 o 
   7   8  15      685.75     1499.35    184.11 o 
   8   8  15       71.20      238.10    192.61 o 
   9   8  15      510.02      386.96    211.41 o 
  10   8  15     3537.14     3613.03    320.26 o 
  11   8  15      657.93      545.46    256.66 o 
  12   8  15      320.21      168.50    273.57 o 
  13   8  15       36.36      151.62    319.35 o 
   1   9  15      293.88      928.40    130.56 o 
   2   9  15      476.49      230.87    103.00 o 
   3   9  15     1528.96     3242.71    299.18 o 
   4   9  15     4064.77     4935.04    224.02 o 
   5   9  15     1310.26     1982.83    245.91 o 
   6   9  15        0.83      193.17    150.71 o 
   7   9  15      121.78      310.46    198.02 o 
   8   9  15     6824.89     6481.93    261.38 o 
   9   9  15       25.14       99.88    235.58 o 
  10   9  15      262.14      242.16    237.42 o 
  11   9  15       68.90      322.51    266.96 o 
  12   9  15      210.21      316.54    279.25 o 
  13   9  15      101.09      184.67    356.23 o 
   0  10  15      434.59      322.00    127.97 o 
   1  10  15     1338.86     2297.86    126.81 o 
   2  10  15     2229.08     1879.68    136.89 o 
   3  10  15      134.67      464.86    190.89 o 
   4  10  15     1049.98      710.40    127.04 o 
   5  10  15        9.25      265.21    214.51 o 
   6  10  15      126.45      270.68    159.55 o 
   7  10  15       31.76      276.47    195.90 o 
   8  10  15       67.21      193.13    212.72 o 
   9  10  15      308.74      533.03    227.51 o 
  10  10  15      404.40      614.09    256.71 o 
  11  10  15       13.78      155.45    260.77 o 
  12  10  15      450.19      349.97    271.90 o 
  13  10  15       99.83       27.69    364.24 o 
   1  11  15       84.54      262.71    111.23 o 
   2  11  15      203.42      266.42    101.52 o 
   3  11  15       17.32      335.87    150.34 o 
   4  11  15     4043.05     4305.14    209.71 o 
   5  11  15      538.09      567.70    152.48 o 
   6  11  15      508.90      214.25    170.64 o 
   7  11  15      360.97      171.27    202.55 o 
   8  11  15      933.68     1027.07    249.61 o 
   9  11  15      156.67      236.92    231.41 o 
  10  11  15      166.81      181.13    245.45 o 
  11  11  15       17.43      104.39    258.87 o 
  12  11  15      233.77       45.80    334.47 o 
  13  11  15      384.80      139.42    375.21 o 
   0  12  15       48.38      133.70    143.51 o 
   1  12  15      172.55      147.58    115.00 o 
   2  12  15     3895.82     4613.78    295.47 o 
   3  12  15       36.43      141.58    124.38 o 
   4  12  15     1236.97     1087.77    184.57 o 
   5  12  15       39.89      227.18    140.32 o 
   6  12  15     1821.56     2194.29    265.83 o 
   7  12  15      178.42      244.07    202.16 o 
   8  12  15        9.92       21.51    206.68 o 
   9  12  15       45.75       51.93    231.41 o 
  10  12  15     6730.44     6901.16    551.69 o 
  11  12  15      402.65      170.16    272.26 o 
  12  12  15       14.27       61.06    344.13 o 
  13  12  15       40.55       55.95    374.24 o 
   1  13  15      245.95      332.60    127.07 o 
   2  13  15      453.43      809.63    142.11 o 
   3  13  15     1285.11     1087.11    156.25 o 
   4  13  15      506.26      646.98    170.26 o 
   5  13  15      990.90      720.39    194.62 o 
   6  13  15       39.58       67.40    183.49 o 
   7  13  15       12.72      100.77    204.93 o 
   8  13  15       46.10      101.01    208.16 o 
   9  13  15       91.61      229.27    235.85 o 
  10  13  15      204.19      301.28    258.42 o 
  11  13  15       89.78       90.90    302.39 o 
  12  13  15     1250.26     1187.04    390.57 o 
   0  14  15      629.94      694.35    247.37 o 
   1  14  15      960.80      960.51    177.22 o 
   2  14  15       81.13      233.36    151.47 o 
   3  14  15      359.10      183.43    159.26 o 
   4  14  15        1.39      184.56    166.23 o 
   5  14  15        5.98       98.55    185.92 o 
   6  14  15     2004.18     1926.57    224.38 o 
   7  14  15      139.03      136.03    205.60 o 
   8  14  15      283.09      133.03    222.72 o 
   9  14  15      457.70      603.04    261.29 o 
  10  14  15        0.64      106.08    270.75 o 
  11  14  15      248.59      121.92    314.61 o 
  12  14  15        1.62       13.59    360.81 o 
   1  15  15      266.05      421.56    158.64 o 
   2  15  15      262.49      272.40    172.39 o 
   3  15  15      889.72      877.15    230.27 o 
   4  15  15        0.50       33.54    156.38 o 
   5  15  15      825.55      670.70    191.48 o 
   6  15  15       83.11      344.21    209.50 o 
   7  15  15      478.35      380.58    228.80 o 
   8  15  15      116.68      213.31    233.43 o 
   9  15  15       88.51      141.95    243.97 o 
  10  15  15       24.08      251.55    284.90 o 
  11  15  15      125.22       65.93    303.86 o 
  12  15  15        8.20      102.93    376.49 o 
   0  16  15      483.29      594.14    269.42 o 
   1  16  15     2258.23     1858.44    252.31 o 
   2  16  15     4872.52     5985.96    255.91 o 
   3  16  15     1644.08     1086.16    202.32 o 
   4  16  15        2.33      213.30    228.48 o 
   5  16  15      154.77      279.71    203.90 o 
   6  16  15      829.81     1195.70    245.80 o 
   7  16  15     1029.49      581.55    227.15 o 
   8  16  15      206.91      367.48    246.68 o 
   9  16  15      250.86      441.60    291.70 o 
  10  16  15        0.23       11.69    286.50 o 
  11  16  15      493.95      137.76    317.53 o 
  12  16  15        4.87      177.32    385.44 o 
   1  17  15      506.32      755.68    192.09 o 
   2  17  15        8.35      203.65    180.48 o 
   3  17  15      171.28      578.92    187.38 o 
   4  17  15       13.67      177.35    205.23 o 
   5  17  15      992.86      699.24    223.46 o 
   6  17  15        7.15      220.84    219.90 o 
   7  17  15      755.38     1149.38    248.43 o 
   8  17  15     3229.39     3435.55    389.29 o 
   9  17  15      153.85      287.28    281.86 o 
  10  17  15       29.33       31.61    305.06 o 
  11  17  15       62.86      290.05    338.61 o 
   0  18  15        0.17      179.66    262.21 o 
   1  18  15     3104.03     1488.01    228.26 o 
   2  18  15      976.07     1196.85    209.06 o 
   3  18  15     1945.52     1350.05    243.89 o 
   4  18  15      259.91      207.65    210.38 o 
   5  18  15     1270.07      731.27    248.02 o 
   6  18  15     2298.60     2718.97    320.74 o 
   7  18  15      586.33      220.06    248.47 o 
   8  18  15       53.47       93.09    277.48 o 
   9  18  15      146.71      203.00    284.87 o 
  10  18  15      142.76        7.56    298.17 o 
  11  18  15      270.82      495.66    370.64 o 
   1  19  15      144.88      163.50    197.78 o 
   2  19  15        9.94      188.26    201.05 o 
   3  19  15      190.81      411.29    219.16 o 
   4  19  15      560.89      475.93    228.74 o 
   5  19  15        2.66      134.40    222.55 o 
   6  19  15      216.13      270.09    234.40 o 
   7  19  15      761.98      560.24    301.47 o 
   8  19  15        2.13       40.44    308.62 o 
   9  19  15      314.49      149.05    324.30 o 
  10  19  15        0.03       32.26    339.79 o 
  11  19  15      201.77       66.32    390.30 o 
   0  20  15      777.84      767.00    322.12 o 
   1  20  15     1368.97     1145.09    209.05 o 
   2  20  15       23.41      130.10    223.86 o 
   3  20  15      357.88      261.33    214.25 o 
   4  20  15        2.72       67.35    216.08 o 
   5  20  15     1368.54      886.96    264.88 o 
   6  20  15      201.27      248.25    286.94 o 
   7  20  15      147.35       90.97    295.41 o 
   8  20  15       22.03       13.99    307.91 o 
   9  20  15      536.43      112.61    335.21 o 
  10  20  15      157.05      411.99    374.61 o 
   1  21  15      100.44      181.71    200.35 o 
   2  21  15      360.68      403.99    243.40 o 
   3  21  15       19.67       51.19    215.32 o 
   4  21  15      208.36       79.62    228.52 o 
   5  21  15        6.34       20.13    232.49 o 
   6  21  15      352.43      552.96    302.45 o 
   7  21  15      190.09       60.11    298.12 o 
   8  21  15       12.67       92.36    313.10 o 
   9  21  15        1.21       29.66    342.76 o 
  10  21  15       20.46       39.54    369.56 o 
   0  22  15      129.02       22.18    272.41 o 
   1  22  15       12.43      141.41    212.94 o 
   2  22  15     2512.37     3719.15    305.23 o 
   3  22  15        8.99       84.66    235.56 o 
   4  22  15      691.85      951.86    268.60 o 
   5  22  15      107.49      188.12    282.89 o 
   6  22  15       65.11       58.82    288.72 o 
   7  22  15       17.39      100.64    303.26 o 
   8  22  15       66.50       40.61    318.65 o 
   9  22  15       75.96      357.60    355.44 o 
   1  23  15       32.33      140.19    234.04 o 
   2  23  15      414.51      127.67    238.99 o 
   3  23  15       74.73      248.02    258.23 o 
   4  23  15        4.25       71.87    271.28 o 
   5  23  15        0.04       10.45    280.19 o 
   6  23  15      250.99       77.53    296.98 o 
   7  23  15        2.32      102.33    315.98 o 
   8  23  15        3.02      114.73    340.00 o 
   9  23  15        0.10       71.92    368.97 o 
   0  24  15      277.14       37.82    359.85 o 
   1  24  15      265.15      326.79    239.70 o 
   2  24  15      180.35      301.64    248.00 o 
   3  24  15       21.50      298.98    268.62 o 
   4  24  15      116.74      220.37    290.41 o 
   5  24  15        3.39       95.91    315.84 o 
   6  24  15      514.44      587.13    319.55 o 
   7  24  15       78.54      223.65    324.68 o 
   8  24  15      449.08      382.81    366.77 o 
   1  25  15       11.78      413.05    280.44 o 
   2  25  15      623.63      418.09    262.91 o 
   3  25  15       43.70      191.99    304.70 o 
   4  25  15       63.30       38.65    297.06 o 
   5  25  15       54.65      478.00    324.26 o 
   6  25  15      490.25      254.63    320.40 o 
   7  25  15        0.58       83.56    335.00 o 
   0  26  15      262.04       82.81    388.91 o 
   1  26  15       41.72      179.32    296.01 o 
   2  26  15     1790.56     2568.17    362.28 o 
   3  26  15       59.70      322.00    317.44 o 
   4  26  15     1154.92      822.71    320.44 o 
   5  26  15        0.02      179.34    330.31 o 
   6  26  15      120.94      305.54    344.55 o 
   1  27  15        1.98      128.82    341.07 o 
   2  27  15     1124.92      776.24    344.21 o 
   3  27  15       22.15       20.50    308.55 o 
   4  27  15        0.18       50.87    323.33 o 
   5  27  15       10.18       62.60    332.67 o 
   6  27  15      249.67      406.30    364.32 o 
   0  28  15      490.10       82.43    586.01 o 
   1  28  15       12.87        6.47    332.17 o 
   2  28  15      160.40      218.46    356.08 o 
   3  28  15       80.99      145.26    358.97 o 
   4  28  15      363.71      135.57    336.60 o 
   1  29  15        1.07      140.31    369.03 o 
   2  29  15       22.80       20.74    358.92 o 
   3  29  15       53.86       81.31    362.41 o 
   0   0  16     5950.64     5877.74    324.27 o 
   1   0  16     9034.73     8600.44    390.37 o 
   2   0  16      328.95       62.61    142.97 o 
   3   0  16     2546.09     3689.12    216.49 o 
   4   0  16    43574.29    42244.79   1793.33 o 
   5   0  16     2560.63     2495.34    246.75 o 
   6   0  16      473.23      810.77    201.38 o 
   7   0  16     8083.96     6984.09    380.62 o 
   8   0  16    23706.60    22441.15   1037.83 o 
   9   0  16      582.89      914.45    266.36 o 
  10   0  16       10.34       12.17    303.23 o 
  11   0  16     3616.77     2427.53    456.90 o 
  12   0  16     3950.08     4067.94    924.35 o 
  13   0  16      147.35      236.51    409.29 o 
  14   0  16       90.30       30.26    736.01 o 
   1   1  16     4172.96     3172.15    197.09 o 
   2   1  16    75535.32    63643.23   1610.20 o 
   3   1  16     2617.13     3148.86    131.02 o 
   4   1  16       94.80      122.96    113.55 o 
   5   1  16     2116.81     1798.96    164.56 o 
   6   1  16    93287.75    88454.39   2469.01 o 
   7   1  16     4952.15     5305.18    217.83 o 
   8   1  16       48.23      149.77    149.42 o 
   9   1  16       53.86      267.78    172.41 o 
  10   1  16     2599.19     2963.10    302.12 o 
  11   1  16     1750.50     1755.26    314.65 o 
  12   1  16      557.35      192.77    251.89 o 
  13   1  16      657.21      102.10    271.45 o 
  14   1  16     3339.72     3374.11    657.31 o 
   0   2  16   156927.39   177897.89   6039.15 o 
   1   2  16     2014.51     1758.29    102.66 o 
   2   2  16        3.18       79.41     95.15 o 
   3   2  16      166.34      254.94     92.57 o 
   4   2  16    43598.39    40128.12    846.95 o 
   5   2  16      781.22     1018.29    144.97 o 
   6   2  16       49.94      147.20    131.07 o 
   7   2  16     1070.11      717.46    154.44 o 
   8   2  16     8172.63     7822.19    236.06 o 
   9   2  16      100.45      408.85    188.08 o 
  10   2  16      138.63      102.92    205.97 o 
  11   2  16      211.96       87.47    245.76 o 
  12   2  16     5475.16     7863.44    508.04 o 
  13   2  16      168.14      157.03    348.40 o 
  14   2  16      124.12      164.38    421.73 o 
   1   3  16      270.48      508.49     94.03 o 
   2   3  16    58444.62    55360.86   1253.02 o 
   3   3  16      103.08      345.06     93.66 o 
   4   3  16      143.44      142.11     90.47 o 
   5   3  16      231.00      219.47    126.47 o 
   6   3  16      675.13     1485.88    217.21 o 
   7   3  16       42.13      183.06    157.96 o 
   8   3  16      230.07      377.82    173.57 o 
   9   3  16       80.66      119.94    193.18 o 
  10   3  16    22191.55    20473.02    618.45 o 
  11   3  16       24.04      143.70    225.08 o 
  12   3  16        9.88      244.48    263.94 o 
  13   3  16       33.37       13.76    392.28 o 
  14   3  16      564.62      146.83    547.80 o 
   0   4  16    56444.04    42204.56   1839.22 o 
   1   4  16     1502.36     1847.51    141.92 o 
   2   4  16      237.19      444.00    113.24 o 
   3   4  16     1421.22     2531.10    145.58 o 
   4   4  16       82.39      208.94     91.10 o 
   5   4  16        4.61      139.91    117.27 o 
   6   4  16      311.29      776.19    142.12 o 
   7   4  16     2682.43     3284.12    211.47 o 
   8   4  16     9043.71     9667.51    297.80 o 
   9   4  16      219.95      358.87    204.62 o 
  10   4  16      221.11      490.60    214.22 o 
  11   4  16      722.05      403.59    225.42 o 
  12   4  16     2134.79     2490.18    329.84 o 
  13   4  16       37.50       89.79    342.73 o 
  14   4  16       27.92      135.94    446.76 o 
   1   5  16     3868.09     4770.87    249.96 o 
   2   5  16      419.89     1034.35    135.88 o 
   3   5  16     2991.13     3705.52    155.56 o 
   4   5  16      262.66      264.26    104.08 o 
   5   5  16     1377.49     2452.82    217.48 o 
   6   5  16     1452.47     1862.29    175.11 o 
   7   5  16     2292.94     2634.19    197.78 o 
   8   5  16        0.99       99.85    178.82 o 
   9   5  16     1185.91     1391.84    212.26 o 
  10   5  16      295.14      390.04    227.16 o 
  11   5  16      198.40       47.97    227.84 o 
  12   5  16       42.28       21.34    288.37 o 
  13   5  16      313.03       80.38    337.34 o 
  14   5  16        1.52       58.81    438.46 o 
   0   6  16    24539.19    23326.99    697.92 o 
   1   6  16     8368.33     9739.16    281.05 o 
   2   6  16       12.79      134.73    102.56 o 
   3   6  16     9838.99     9504.47    265.22 o 
   4   6  16      172.36      202.94    102.09 o 
   5   6  16     2255.67     3190.78    181.69 o 
   6   6  16        8.50       94.93    125.41 o 
   7   6  16     5454.62     5207.95    220.16 o 
   8   6  16     3691.96     4632.07    314.66 o 
   9   6  16      859.27     1200.68    208.25 o 
  10   6  16        4.55       67.02    210.65 o 
  11   6  16     1508.85     1448.84    252.15 o 
  12   6  16     1283.45     2171.51    315.11 o 
  13   6  16      355.62      445.11    368.04 o 
   1   7  16    12636.25    14120.30    425.04 o 
   2   7  16    14808.45    12289.96    350.00 o 
   3   7  16    12894.93    13730.72    397.13 o 
   4   7  16      334.51      362.10    112.70 o 
   5   7  16    14755.90    14426.88    421.97 o 
   6   7  16     1887.46     1955.55    182.39 o 
   7   7  16     2253.34     3144.39    226.69 o 
   8   7  16      223.67      209.21    182.93 o 
   9   7  16     2356.20     3008.84    274.79 o 
  10   7  16     2079.40     2666.72    309.13 o 
  11   7  16     1453.92     1129.11    267.73 o 
  12   7  16       11.11      132.47    271.75 o 
  13   7  16     1337.04     1547.66    406.38 o 
   0   8  16     2397.07     2138.06    231.34 o 
   1   8  16    10918.66    11400.17    314.01 o 
   2   8  16      481.11      586.32    199.53 o 
   3   8  16    21661.17    24155.91    728.55 o 
   4   8  16      803.25     1152.67    122.34 o 
   5   8  16     9913.95    10386.51    400.77 o 
   6   8  16        0.42       37.11    163.36 o 
   7   8  16     6934.72     5961.25    258.52 o 
   8   8  16     5030.74     4805.11    268.24 o 
   9   8  16     1765.00     1623.04    230.83 o 
  10   8  16       12.11       77.55    213.35 o 
  11   8  16     3507.95     3995.83    341.49 o 
  12   8  16      793.97     1321.61    313.56 o 
  13   8  16      715.85      555.80    374.88 o 
   1   9  16    11864.83    12469.32    374.32 o 
   2   9  16     2315.14     2322.19    141.96 o 
   3   9  16    15780.81    17306.24    509.52 o 
   4   9  16       45.61      225.27    128.84 o 
   5   9  16    14645.65    15054.16    488.24 o 
   6   9  16     3222.97     2840.83    234.21 o 
   7   9  16     4082.13     4486.62    267.36 o 
   8   9  16       22.10       95.10    197.75 o 
   9   9  16     6379.55     6678.44    300.61 o 
  10   9  16     3940.65     4284.25    371.24 o 
  11   9  16     1629.44     1714.19    351.17 o 
  12   9  16        3.26       75.35    271.44 o 
  13   9  16     2171.15     1820.36    362.49 o 
   0  10  16     2558.31     3550.63    218.59 o 
   1  10  16     8643.61     7338.25    310.53 o 
   2  10  16        6.04      109.26    103.30 o 
   3  10  16    11892.05    14605.06    448.96 o 
   4  10  16    11868.50    10705.98    352.66 o 
   5  10  16     6629.14     6661.74    273.77 o 
   6  10  16        0.36      120.68    169.41 o 
   7  10  16     6195.59     6718.67    271.18 o 
   8  10  16       64.26       53.85    184.48 o 
   9  10  16     2567.61     2264.34    272.77 o 
  10  10  16        0.96      150.45    241.55 o 
  11  10  16     3683.37     3067.44    337.78 o 
  12  10  16      739.30      359.45    283.84 o 
  13  10  16      503.59      528.53    391.05 o 
   1  11  16     5030.07     4457.64    168.57 o 
   2  11  16    18515.43    13628.12    348.47 o 
   3  11  16     3713.16     3965.05    181.14 o 
   4  11  16      529.73      634.83    137.90 o 
   5  11  16     4090.50     3951.22    227.56 o 
   6  11  16      573.76      236.14    173.73 o 
   7  11  16     1929.39     1584.30    209.42 o 
   8  11  16       35.82      273.20    222.35 o 
   9  11  16     3570.31     3563.98    315.07 o 
  10  11  16       36.57      113.88    240.62 o 
  11  11  16      444.10      621.24    273.75 o 
  12  11  16       26.73      140.07    302.32 o 
  13  11  16      910.53      397.16    387.81 o 
   0  12  16     2074.61      805.64    166.55 o 
   1  12  16     2667.04     2962.54    201.15 o 
   2  12  16       49.47      177.17    126.70 o 
   3  12  16     2653.29     2964.67    203.68 o 
   4  12  16      767.26     1101.11    179.40 o 
   5  12  16      895.68      882.83    179.37 o 
   6  12  16      212.38      204.46    179.51 o 
   7  12  16     1376.29      820.81    224.96 o 
   8  12  16        4.85       76.84    214.05 o 
   9  12  16      313.55      241.31    239.66 o 
  10  12  16      227.94       67.35    245.62 o 
  11  12  16      584.91      699.97    278.54 o 
  12  12  16        0.24       49.62    342.39 o 
   1  13  16     1916.37     2129.22    191.84 o 
   2  13  16    17459.51    19084.33    621.26 o 
   3  13  16      145.74      357.75    140.35 o 
   4  13  16        3.26      170.81    163.96 o 
   5  13  16      304.05      494.85    193.13 o 
   6  13  16      196.16       81.97    193.56 o 
   7  13  16       17.33        9.27    198.97 o 
   8  13  16        0.48       75.68    219.39 o 
   9  13  16       43.25       41.99    235.90 o 
  10  13  16      108.72      344.41    266.34 o 
  11  13  16       97.00       84.91    310.56 o 
  12  13  16       63.63      246.09    352.93 o 
   0  14  16    12276.60    13176.37    846.40 o 
   1  14  16       49.85      140.23    148.72 o 
   2  14  16        0.16      154.17    152.76 o 
   3  14  16       14.48      107.77    146.80 o 
   4  14  16    16489.60    15797.72    532.36 o 
   5  14  16      193.02      152.81    182.08 o 
   6  14  16      170.34      133.24    194.29 o 
   7  14  16      156.47      103.64    209.00 o 
   8  14  16     1689.24     1836.50    349.03 o 
   9  14  16      228.04      369.49    249.78 o 
  10  14  16       23.98       18.44    263.58 o 
  11  14  16      101.77        2.62    307.73 o 
  12  14  16     1110.48      960.27    392.28 o 
   1  15  16      314.76      231.69    158.41 o 
   2  15  16    16924.64    16009.57    590.24 o 
   3  15  16      693.15      501.02    185.08 o 
   4  15  16       40.58      150.67    184.42 o 
   5  15  16      408.64      213.14    197.23 o 
   6  15  16    20703.71    17194.91    622.79 o 
   7  15  16        1.36       63.85    213.42 o 
   8  15  16        9.51       99.18    226.30 o 
   9  15  16      282.57      177.06    245.28 o 
  10  15  16     1125.43     1259.58    328.76 o 
  11  15  16      180.02      237.81    319.54 o 
  12  15  16      161.03      234.52    374.95 o 
   0  16  16    12824.00    13531.01   1245.50 o 
   1  16  16     1524.18     1782.04    194.57 o 
   2  16  16      347.23      532.25    174.37 o 
   3  16  16     1359.20     1191.55    224.15 o 
   4  16  16    43130.74    40952.30   1325.84 o 
   5  16  16      809.27     1329.47    226.13 o 
   6  16  16       44.49      282.03    212.32 o 
   7  16  16      184.85      208.07    225.00 o 
   8  16  16     7558.73     7278.49    665.77 o 
   9  16  16      929.01      610.68    295.18 o 
  10  16  16       43.28       22.98    283.25 o 
  11  16  16       28.05       18.28    317.35 o 
   1  17  16     1406.23     1429.13    200.57 o 
   2  17  16     7351.55     7798.84    395.55 o 
   3  17  16     1634.39     2160.75    239.01 o 
   4  17  16       19.51       69.19    216.23 o 
   5  17  16     1106.65     1213.05    312.15 o 
   6  17  16     4756.22     5721.99    320.62 o 
   7  17  16      983.57      785.63    237.24 o 
   8  17  16      250.50      343.77    247.37 o 
   9  17  16      276.43      237.96    284.44 o 
  10  17  16     7987.57     7242.58    420.86 o 
  11  17  16      333.80      249.12    334.82 o 
   0  18  16     9535.20     9739.30   1000.81 o 
   1  18  16     1031.68      872.83    196.83 o 
   2  18  16       20.50      191.01    212.22 o 
   3  18  16     1221.38     1242.52    236.93 o 
   4  18  16     2461.30     1795.17    297.61 o 
   5  18  16     1168.11     1218.98    236.60 o 
   6  18  16      291.77      373.63    238.04 o 
   7  18  16      429.44      601.50    244.34 o 
   8  18  16     5593.13     7005.99    522.35 o 
   9  18  16      400.07        9.68    288.88 o 
  10  18  16      117.43       29.85    303.16 o 
  11  18  16      133.26      121.95    330.69 o 
   1  19  16       66.52      198.90    188.71 o 
   2  19  16     9513.16     9369.80    467.86 o 
   3  19  16      258.05      315.41    221.71 o 
   4  19  16      103.46      203.66    220.14 o 
   5  19  16       32.82      262.95    228.55 o 
   6  19  16     1683.89     2482.22    312.99 o 
   7  19  16      659.90      964.87    315.93 o 
   8  19  16       43.94      191.22    305.45 o 
   9  19  16        5.66      173.45    344.09 o 
  10  19  16     1634.83     1097.72    387.63 o 
   0  20  16    14312.85    16434.03    834.44 o 
   1  20  16        4.38      255.93    219.56 o 
   2  20  16        3.87      136.80    226.44 o 
   3  20  16       94.23      174.28    221.55 o 
   4  20  16     1401.54     1578.50    263.30 o 
   5  20  16       82.05      103.94    230.35 o 
   6  20  16       51.90       52.52    242.02 o 
   7  20  16        7.31      168.89    298.69 o 
   8  20  16      421.08      829.59    341.47 o 
   9  20  16       42.18      104.76    329.66 o 
  10  20  16        1.12       16.44    356.98 o 
   1  21  16      234.34      361.54    228.58 o 
   2  21  16     5350.46     6556.35    392.38 o 
   3  21  16       33.29       84.38    223.58 o 
   4  21  16       63.69      160.25    233.41 o 
   5  21  16      429.72      391.54    245.84 o 
   6  21  16     3061.69     4328.26    413.09 o 
   7  21  16       80.27      132.37    308.04 o 
   8  21  16        0.18        1.96    317.17 o 
   9  21  16       34.80       53.52    346.26 o 
   0  22  16     2853.67     1929.54    476.98 o 
   1  22  16      169.81      258.89    220.59 o 
   2  22  16      119.07      255.83    232.22 o 
   3  22  16      357.33      572.75    251.93 o 
   4  22  16     1324.21     2532.86    397.12 o 
   5  22  16      331.07      346.06    287.21 o 
   6  22  16       23.65       90.19    297.54 o 
   7  22  16      506.61      117.65    301.12 o 
   8  22  16      122.20      303.88    335.50 o 
   9  22  16       30.54       80.34    357.35 o 
   1  23  16      912.95      888.82    272.93 o 
   2  23  16      645.04      769.13    267.53 o 
   3  23  16      220.07      299.49    250.12 o 
   4  23  16       67.67      117.70    256.53 o 
   5  23  16     1121.54     1039.23    321.32 o 
   6  23  16      261.45      349.05    319.05 o 
   7  23  16      150.44      384.30    319.22 o 
   8  23  16       53.96       59.99    340.82 o 
   0  24  16      253.23      159.39    370.06 o 
   1  24  16     2058.42     1564.47    282.06 o 
   2  24  16        0.90      108.48    249.17 o 
   3  24  16     1115.41      823.34    301.37 o 
   4  24  16     3606.18     4160.31    749.17 o 
   5  24  16      596.66      595.03    311.81 o 
   6  24  16       11.38      139.90    313.46 o 
   7  24  16     1354.12     1118.02    350.70 o 
   8  24  16      349.66      170.39    356.18 o 
   1  25  16     1307.48     1783.29    319.73 o 
   2  25  16     2168.90     1881.60    323.72 o 
   3  25  16      725.09      643.33    296.56 o 
   4  25  16        3.72       32.09    306.11 o 
   5  25  16     2073.76     1505.57    357.38 o 
   6  25  16     1955.87     1901.01    362.10 o 
   7  25  16      262.74      453.19    349.63 o 
   0  26  16     1057.34     1142.30    479.38 o 
   1  26  16     1885.64     2017.51    327.89 o 
   2  26  16       33.78      208.60    331.64 o 
   3  26  16     1095.94      470.89    354.37 o 
   4  26  16      349.98      703.75    323.43 o 
   5  26  16      925.55      960.03    364.94 o 
   6  26  16        4.22       22.71    327.32 o 
   1  27  16     1088.37     1352.33    343.33 o 
   2  27  16       21.69      235.68    343.41 o 
   3  27  16      744.91      673.40    368.09 o 
   4  27  16        3.10       13.09    354.40 o 
   5  27  16      769.64      595.11    349.59 o 
   0  28  16      152.42       83.62    431.14 o 
   1  28  16      252.26      573.26    371.35 o 
   2  28  16       23.38       14.38    341.95 o 
   3  28  16      606.44      698.55    362.67 o 
   4  28  16        5.55      103.43    387.86 o 
   1  29  16       69.64       97.34    373.43 o 
   2  29  16       50.32       11.46    344.71 o 
   1   1  17      659.91      640.89    117.29 o 
   2   1  17        2.52      254.08    140.20 o 
   3   1  17        1.06      238.73     93.11 o 
   4   1  17      168.22      203.61     91.82 o 
   5   1  17       42.42       92.28    121.15 o 
   6   1  17        2.02      100.89    203.70 o 
   7   1  17      293.71     1125.44    164.65 o 
   8   1  17     1362.77     1985.13    194.35 o 
   9   1  17      294.04      144.53    187.93 o 
  10   1  17      265.90       80.85    253.35 o 
  11   1  17       25.77      133.54    250.69 o 
  12   1  17       44.26       59.60    260.97 o 
  13   1  17      103.23      189.45    283.84 o 
  14   1  17        8.98       42.88    429.46 o 
   1   2  17     2845.03     2616.67    171.49 o 
   2   2  17     5449.14     5820.71    146.76 o 
   3   2  17       30.78      134.58     94.97 o 
   4   2  17      319.18      163.83    109.45 o 
   5   2  17       56.07      142.38    109.96 o 
   6   2  17    23550.56    23620.25    598.89 o 
   7   2  17      103.49      166.60    144.45 o 
   8   2  17       30.27      192.72    170.27 o 
   9   2  17       34.78      116.35    181.48 o 
  10   2  17      596.28      558.79    243.84 o 
  11   2  17       43.33       10.15    238.33 o 
  12   2  17       87.31      122.78    323.46 o 
  13   2  17        1.32      148.85    279.34 o 
  14   2  17        9.44        8.17    427.29 o 
   1   3  17     1706.74     1279.92     94.75 o 
   2   3  17       26.51      172.86    157.77 o 
   3   3  17       73.48      335.33     90.88 o 
   4   3  17     6455.75     6472.98    303.74 o 
   5   3  17      139.25      358.29    112.27 o 
   6   3  17      308.71      291.63    150.97 o 
   7   3  17      378.73      301.26    156.75 o 
   8   3  17     3399.34     4251.69    285.87 o 
   9   3  17      175.49      252.39    196.18 o 
  10   3  17      127.49      162.88    215.89 o 
  11   3  17       36.90      114.95    250.73 o 
  12   3  17     3312.19     4085.43    392.93 o 
  13   3  17        0.37       25.79    386.58 o 
  14   3  17       70.91      206.66    552.80 o 
   0   4  17      270.67      351.79    207.99 o 
   1   4  17       28.20      252.26    104.36 o 
   2   4  17    20665.04    19624.33    550.25 o 
   3   4  17     1662.01     2342.16    139.90 o 
   4   4  17      122.38       27.18    104.56 o 
   5   4  17      429.51      341.89    120.75 o 
   6   4  17     6928.39     7577.30    298.14 o 
   7   4  17     1131.18     1080.88    186.98 o 
   8   4  17       14.58       51.64    191.20 o 
   9   4  17      243.94       37.64    196.95 o 
  10   4  17     1114.84      877.28    235.43 o 
  11   4  17      485.31      303.48    249.90 o 
  12   4  17      175.75      257.44    266.39 o 
  13   4  17      290.73      245.25    356.36 o 
   1   5  17       89.70      496.92    130.22 o 
   2   5  17      162.24      180.13     97.75 o 
   3   5  17       31.03      946.84    137.61 o 
   4   5  17    16715.94    17259.23    634.32 o 
   5   5  17      415.65     1352.29    156.47 o 
   6   5  17       45.37       19.88    139.61 o 
   7   5  17      312.39      133.70    213.54 o 
   8   5  17      473.64      735.56    197.19 o 
   9   5  17      932.45      442.73    204.08 o 
  10   5  17      115.81       87.13    211.81 o 
  11   5  17      108.74       78.13    249.81 o 
  12   5  17      173.25      258.49    274.48 o 
  13   5  17      630.77      811.48    362.38 o 
   0   6  17       76.14       70.23    149.82 o 
   1   6  17     1678.61     4115.99    223.37 o 
   2   6  17     1662.66     2503.67    139.23 o 
   3   6  17     2546.10     3286.54    165.35 o 
   4   6  17      442.10      267.45    121.01 o 
   5   6  17       25.87      120.69    146.76 o 
   6   6  17        3.90      306.88    151.61 o 
   7   6  17      396.18     1314.69    239.22 o 
   8   6  17      111.46      226.90    193.72 o 
   9   6  17       80.56      410.16    204.55 o 
  10   6  17     3876.06     5772.41    439.97 o 
  11   6  17      531.65      616.62    245.30 o 
  12   6  17        4.99       71.31    292.05 o 
  13   6  17      366.02      524.94    368.44 o 
   1   7  17      180.61      725.90    262.02 o 
   2   7  17      149.42      286.02    110.17 o 
   3   7  17     1560.15     2192.87    195.83 o 
   4   7  17    26256.45    28947.25    580.22 o 
   5   7  17     1197.97     2797.92    229.97 o 
   6   7  17       10.93       67.61    166.87 o 
   7   7  17        1.18      132.68    221.21 o 
   8   7  17      275.37      156.81    189.68 o 
   9   7  17       61.68      143.57    222.45 o 
  10   7  17        9.96       63.35    207.72 o 
  11   7  17        6.19      108.68    232.98 o 
  12   7  17        5.87       78.58    287.84 o 
  13   7  17       73.96      174.17    375.72 o 
   0   8  17       64.61       25.82    120.42 o 
   1   8  17     2640.78     4555.94    258.91 o 
   2   8  17     2704.65     2387.81    159.80 o 
   3   8  17      690.27     3780.76    419.72 o 
   4   8  17      101.64       73.26    123.11 o 
   5   8  17        1.92      765.74    257.10 o 
   6   8  17      276.23      374.18    170.21 o 
   7   8  17       65.60      942.01    261.07 o 
   8   8  17       45.14      154.35    190.92 o 
   9   8  17      520.36      477.98    222.49 o 
  10   8  17        3.72      138.85    216.95 o 
  11   8  17       87.22      396.53    282.42 o 
  12   8  17      260.26       53.59    282.03 o 
  13   8  17      269.18      235.79    380.98 o 
   1   9  17      628.33     2129.99    203.19 o 
   2   9  17       36.58       68.23     97.01 o 
   3   9  17     3085.88     6057.40    411.28 o 
   4   9  17     4199.93     4190.50    247.47 o 
   5   9  17     1603.93     4496.68    345.15 o 
   6   9  17       20.77       26.32    166.67 o 
   7   9  17      871.84     1451.34    216.25 o 
   8   9  17     1291.94     1520.36    211.23 o 
   9   9  17       87.35      488.62    235.96 o 
  10   9  17      150.60      121.41    243.60 o 
  11   9  17        0.67      224.18    267.06 o 
  12   9  17        0.07       57.42    273.44 o 
  13   9  17       24.38      483.15    388.79 o 
   0  10  17      236.76       95.83    134.60 o 
   1  10  17     1676.32     2700.58    176.13 o 
   2  10  17     1073.06     2031.55    208.15 o 
   3  10  17       17.57     2255.53    285.52 o 
   4  10  17      334.57      222.56    157.11 o 
   5  10  17       31.17     1153.28    243.68 o 
   6  10  17     2394.39     1935.17    204.34 o 
   7  10  17      566.36      807.90    244.22 o 
   8  10  17      237.90       87.83    190.64 o 
   9  10  17      859.38      775.41    246.83 o 
  10  10  17     1976.04     1858.09    296.65 o 
  11  10  17      302.18      687.24    286.01 o 
  12  10  17        1.72        6.93    276.82 o 
  13  10  17       65.99      197.26    435.81 o 
   1  11  17     1891.89     3262.01    157.87 o 
   2  11  17      882.09     1087.16    170.02 o 
   3  11  17     1057.45     2186.33    301.47 o 
   4  11  17      157.07      314.08    176.62 o 
   5  11  17     1003.30     2129.45    221.87 o 
   6  11  17       40.89       12.67    168.13 o 
   7  11  17      817.38      522.22    193.42 o 
   8  11  17     3256.18     5231.11    347.49 o 
   9  11  17       16.45      123.07    267.78 o 
  10  11  17       48.59      174.13    248.54 o 
  11  11  17        1.61      168.35    277.12 o 
  12  11  17      694.11      504.89    297.41 o 
  13  11  17       48.63      206.27    446.12 o 
   0  12  17       44.42      113.47    157.35 o 
   1  12  17      587.91     1282.05    142.26 o 
   2  12  17     7183.41     7180.60    275.76 o 
   3  12  17       58.53      416.04    218.99 o 
   4  12  17      293.82      320.94    176.89 o 
   5  12  17      162.10      137.80    174.98 o 
   6  12  17     4399.39     4669.97    328.10 o 
   7  12  17       55.93      118.25    197.48 o 
   8  12  17       15.16       14.19    211.42 o 
   9  12  17       48.02       95.05    228.54 o 
  10  12  17      456.21      700.44    273.84 o 
  11  12  17        0.61      122.23    271.10 o 
  12  12  17       13.03        4.39    309.83 o 
   1  13  17       79.62      372.58    147.07 o 
   2  13  17      107.88       72.63    130.98 o 
   3  13  17      119.66      272.10    177.51 o 
   4  13  17     6815.42     6572.08    265.21 o 
   5  13  17      189.51      365.59    181.15 o 
   6  13  17        2.67      176.72    193.51 o 
   7  13  17      232.16       17.04    204.28 o 
   8  13  17      863.03     1102.38    245.62 o 
   9  13  17       19.81      177.91    244.89 o 
  10  13  17       37.65      113.63    266.77 o 
  11  13  17      123.27       10.57    295.34 o 
  12  13  17      203.13       48.61    357.39 o 
   0  14  17        4.86       76.33    163.02 o 
   1  14  17        2.82       95.59    139.44 o 
   2  14  17     9450.12    10221.58    302.33 o 
   3  14  17        0.15      244.44    156.34 o 
   4  14  17      119.58      392.99    192.02 o 
   5  14  17      649.23      201.59    182.78 o 
   6  14  17      496.71      381.35    210.19 o 
   7  14  17      116.58       73.88    208.81 o 
   8  14  17      251.61      223.34    227.50 o 
   9  14  17       39.77      132.46    246.07 o 
  10  14  17      830.17      553.39    271.72 o 
  11  14  17      413.51      127.03    310.03 o 
  12  14  17        0.03      154.60    376.14 o 
   1  15  17      141.69      117.12    163.90 o 
   2  15  17        4.38      285.44    194.56 o 
   3  15  17      129.96      221.05    182.40 o 
   4  15  17      831.01      769.11    243.91 o 
   5  15  17     1082.18      500.65    214.16 o 
   6  15  17      443.62      400.69    219.73 o 
   7  15  17      103.31       48.40    221.37 o 
   8  15  17      794.22      889.86    240.86 o 
   9  15  17      121.63      137.41    255.89 o 
  10  15  17        7.42       18.12    297.99 o 
  11  15  17       82.49       33.35    318.91 o 
  12  15  17      204.59      175.75    383.43 o 
   0  16  17       53.85      249.86    276.16 o 
   1  16  17      268.84      271.90    172.53 o 
   2  16  17       90.84      145.37    201.54 o 
   3  16  17      174.78      235.88    204.77 o 
   4  16  17     1574.85     1060.59    239.78 o 
   5  16  17       10.74      157.34    203.02 o 
   6  16  17      115.23      105.81    220.66 o 
   7  16  17      115.78      112.91    226.71 o 
   8  16  17       37.94      186.68    245.58 o 
   9  16  17       41.38      204.32    255.85 o 
  10  16  17      424.20      302.34    306.50 o 
  11  16  17       11.57       59.25    315.17 o 
   1  17  17       14.96       75.36    197.18 o 
   2  17  17      133.89      422.94    223.24 o 
   3  17  17      114.66       61.51    196.09 o 
   4  17  17      416.64      152.85    216.11 o 
   5  17  17        0.31      119.92    194.49 o 
   6  17  17       76.14      241.14    228.18 o 
   7  17  17      449.96      308.54    232.28 o 
   8  17  17      328.12      221.91    257.66 o 
   9  17  17       14.75      212.65    283.66 o 
  10  17  17      392.61      239.23    305.09 o 
  11  17  17       92.43      160.58    330.68 o 
   0  18  17       27.14      160.63    262.18 o 
   1  18  17     1201.79      874.04    223.76 o 
   2  18  17      420.07      597.03    229.19 o 
   3  18  17      283.92      215.82    212.53 o 
   4  18  17        6.78      168.96    236.48 o 
   5  18  17      462.85      247.30    229.56 o 
   6  18  17      219.80      285.51    251.29 o 
   7  18  17      129.52      143.17    245.76 o 
   8  18  17      215.56       78.41    282.78 o 
   9  18  17      237.75       19.44    291.06 o 
  10  18  17       53.45      193.86    318.68 o 
  11  18  17       23.43       63.84    339.21 o 
   1  19  17        1.54      176.19    207.03 o 
   2  19  17      421.82      294.51    228.51 o 
   3  19  17       38.11      122.42    208.85 o 
   4  19  17      865.25     1254.27    272.99 o 
   5  19  17        2.45      163.36    227.68 o 
   6  19  17       69.77      343.06    270.77 o 
   7  19  17      123.67      289.97    284.67 o 
   8  19  17      152.95      526.61    396.09 o 
   9  19  17        2.55       19.22    321.64 o 
  10  19  17      203.48      394.81    373.12 o 
   0  20  17      300.58       16.58    306.52 o 
   1  20  17       53.95      115.35    211.65 o 
   2  20  17     3431.44     5237.55    401.33 o 
   3  20  17      134.51       79.57    212.72 o 
   4  20  17       98.31      195.47    219.89 o 
   5  20  17      211.14      328.28    243.74 o 
   6  20  17      549.83      765.89    266.07 o 
   7  20  17        8.34       24.20    289.89 o 
   8  20  17        8.99      444.10    341.81 o 
   9  20  17        0.28       14.96    332.85 o 
  10  20  17        3.35      126.09    367.24 o 
   1  21  17        2.15      376.95    285.12 o 
   2  21  17       69.12      192.84    231.32 o 
   3  21  17        0.30      120.10    230.28 o 
   4  21  17      474.93      201.41    239.83 o 
   5  21  17      137.23      338.61    242.64 o 
   6  21  17        0.54       63.38    288.41 o 
   7  21  17        3.30      157.98    305.02 o 
   8  21  17       30.35       22.68    318.25 o 
   9  21  17        6.62       39.62    347.72 o 
   0  22  17      295.41      115.29    375.59 o 
   1  22  17      539.26      137.23    243.99 o 
   2  22  17       39.33      186.50    243.29 o 
   3  22  17      455.83      306.01    242.15 o 
   4  22  17        1.90      168.95    247.55 o 
   5  22  17        0.09      252.62    258.31 o 
   6  22  17       43.27      127.70    289.09 o 
   7  22  17      106.95       34.01    314.24 o 
   8  22  17       10.24       12.58    328.06 o 
   9  22  17        5.09       90.31    369.30 o 
   1  23  17      159.81      292.03    262.42 o 
   2  23  17       68.14      174.91    279.15 o 
   3  23  17       35.63      500.84    259.15 o 
   4  23  17        0.29       77.54    257.46 o 
   5  23  17      438.61      410.46    298.13 o 
   6  23  17       22.74       63.70    297.56 o 
   7  23  17       26.75       99.37    332.44 o 
   8  23  17        7.28       41.43    350.94 o 
   0  24  17        5.55        6.83    357.83 o 
   1  24  17      395.34      511.54    281.89 o 
   2  24  17       38.99      183.38    282.42 o 
   3  24  17      446.56      370.29    285.37 o 
   4  24  17      344.10      317.01    309.77 o 
   5  24  17       92.39      456.42    316.54 o 
   6  24  17      245.14       57.53    311.64 o 
   7  24  17      368.53      437.02    341.12 o 
   1  25  17      405.78       94.07    277.98 o 
   2  25  17      407.03      255.50    297.72 o 
   3  25  17       64.24      103.60    337.68 o 
   4  25  17       14.68       84.36    343.10 o 
   5  25  17      302.65      367.04    319.76 o 
   6  25  17      141.60      177.58    333.01 o 
   7  25  17       44.79       40.61    339.07 o 
   0  26  17      149.78       16.75    407.76 o 
   1  26  17      371.66      366.39    293.60 o 
   2  26  17      167.35      166.39    306.86 o 
   3  26  17       40.71      257.24    369.84 o 
   4  26  17      219.22      265.01    368.79 o 
   5  26  17      299.74      172.54    320.41 o 
   6  26  17      137.78       42.73    339.81 o 
   1  27  17      433.16      748.35    348.18 o 
   2  27  17       14.95       70.62    342.73 o 
   3  27  17       88.33      487.25    348.56 o 
   4  27  17        3.91       73.88    360.14 o 
   5  27  17       52.83      391.78    393.51 o 
   0  28  17        4.24       13.77    426.86 o 
   1  28  17       20.98      272.63    352.46 o 
   2  28  17     1015.73      974.97    462.81 o 
   3  28  17      149.57      389.70    378.71 o 
   1  29  17       42.64       18.67    371.06 o 
   0   0  18   457242.56   596448.19  22833.04 o 
   1   0  18      986.55      798.12    158.76 o 
   2   0  18      668.03      463.88    160.45 o 
   3   0  18       17.30       30.34    117.61 o 
   4   0  18    51681.23    60089.17   2057.44 o 
   5   0  18      244.40      298.04    163.19 o 
   6   0  18      434.23      569.67    207.96 o 
   7   0  18     1927.50     1887.73    244.15 o 
   8   0  18    27117.02    27500.49   1272.40 o 
   9   0  18      429.63       74.15    285.16 o 
  10   0  18      471.35      444.85    291.14 o 
  11   0  18       96.94      184.07    359.33 o 
  12   0  18     6726.09     7320.65    835.16 o 
  13   0  18       78.90      239.89    414.16 o 
   1   1  18        1.53      112.25     96.86 o 
   2   1  18   212088.47   225621.03   4931.34 o 
   3   1  18       31.89       84.58     92.44 o 
   4   1  18      243.50      178.23     91.39 o 
   5   1  18       44.79       74.08    109.37 o 
   6   1  18    51838.95    52371.34   1492.50 o 
   7   1  18     2186.69     2709.37    226.64 o 
   8   1  18      753.54      203.14    202.14 o 
   9   1  18     2128.71     1964.64    246.10 o 
  10   1  18    26840.99    27437.05    905.55 o 
  11   1  18      803.34      828.59    294.60 o 
  12   1  18      319.97      212.94    268.79 o 
  13   1  18       38.88       76.75    287.60 o 
   0   2  18     2337.04     4323.18    275.46 o 
   1   2  18       67.42      120.65     94.31 o 
   2   2  18       36.27      165.91     93.62 o 
   3   2  18     1276.36     1186.97    135.01 o 
   4   2  18    25320.40    28700.82    542.95 o 
   5   2  18       19.84      132.05    113.63 o 
   6   2  18      752.65     1236.40    174.71 o 
   7   2  18       58.72      193.89    163.14 o 
   8   2  18    26998.62    28156.94    782.73 o 
   9   2  18       21.02      403.04    263.09 o 
  10   2  18      389.15      819.46    304.69 o 
  11   2  18      104.58       92.67    270.59 o 
  12   2  18     8280.78     7831.27    450.77 o 
  13   2  18      151.58      242.62    286.22 o 
   1   3  18     1501.80     2128.46    137.19 o 
   2   3  18     9538.18    10122.89    247.72 o 
   3   3  18      921.52     1070.03    126.04 o 
   4   3  18      246.32      370.36    109.91 o 
   5   3  18      565.37     1267.48    155.03 o 
   6   3  18    33656.57    37850.66   1010.52 o 
   7   3  18      315.33      218.20    160.23 o 
   8   3  18      119.76      222.82    179.59 o 
   9   3  18      254.47      243.05    202.75 o 
  10   3  18     2689.61     2169.17    301.41 o 
  11   3  18      100.35      254.29    251.33 o 
  12   3  18      391.88      318.26    301.09 o 
  13   3  18       93.54      292.70    353.21 o 
   0   4  18    34143.68    44018.47    968.98 o 
   1   4  18     4703.04     5255.85    172.61 o 
   2   4  18      513.67      914.57    139.00 o 
   3   4  18     6510.67     7952.52    257.90 o 
   4   4  18    32064.31    32931.91    838.57 o 
   5   4  18     1326.64     1248.88    167.78 o 
   6   4  18       38.39      201.21    162.53 o 
   7   4  18     6688.43     6049.92    252.41 o 
   8   4  18     1131.15     1616.41    258.68 o 
   9   4  18       10.55      124.11    199.96 o 
  10   4  18       77.76      108.21    236.90 o 
  11   4  18     1299.87     1081.15    271.91 o 
  12   4  18      107.24      267.63    274.18 o 
  13   4  18       43.14      227.84    363.98 o 
   1   5  18    12459.11    14039.39    344.25 o 
   2   5  18     6798.54     9609.26    240.44 o 
   3   5  18     5750.81     6002.82    220.82 o 
   4   5  18      186.03      369.85    130.38 o 
   5   5  18     7706.83     7584.94    271.39 o 
   6   5  18     2738.71     5145.81    286.54 o 
   7   5  18     2776.16     3807.26    272.18 o 
   8   5  18      207.25      322.33    205.52 o 
   9   5  18     1566.51     2919.50    242.65 o 
  10   5  18     2364.45     2433.47    314.03 o 
  11   5  18     1011.83      769.63    263.43 o 
  12   5  18       51.23       12.01    269.95 o 
  13   5  18     1665.73     1748.77    364.45 o 
   0   6  18    32297.90    39310.56   1326.98 o 
   1   6  18    23007.75    24545.17    695.78 o 
   2   6  18      140.95      162.18    124.54 o 
   3   6  18    13381.63    15266.08    378.66 o 
   4   6  18     7758.42     8656.57    256.65 o 
   5   6  18     5973.79     6890.36    240.59 o 
   6   6  18      387.03      356.09    175.01 o 
   7   6  18    15927.89    14131.52    463.75 o 
   8   6  18     1414.86     1917.20    250.05 o 
   9   6  18     1360.12     1504.02    232.95 o 
  10   6  18       82.23      193.24    220.45 o 
  11   6  18     4633.51     4256.90    346.47 o 
  12   6  18      256.64      136.02    301.68 o 
  13   6  18      521.52      351.00    322.24 o 
   1   7  18    22240.57    27392.11    743.27 o 
   2   7  18      586.95     2392.60    255.81 o 
   3   7  18    15909.36    16832.96    473.10 o 
   4   7  18      431.64      570.84    158.98 o 
   5   7  18    17886.56    19050.63    603.85 o 
   6   7  18     1121.87     1310.00    195.45 o 
   7   7  18     7879.05     7890.83    296.87 o 
   8   7  18      170.19      196.54    195.83 o 
   9   7  18     8812.25     8692.08    314.72 o 
  10   7  18      774.69      796.71    242.75 o 
  11   7  18     1095.81      930.85    278.02 o 
  12   7  18       84.85       82.54    298.10 o 
  13   7  18     3343.30     2871.35    431.27 o 
   0   8  18     2361.16     2252.24    271.28 o 
   1   8  18    19291.75    19034.68    552.07 o 
   2   8  18       87.17      207.41    119.16 o 
   3   8  18    23688.17    24788.39    734.75 o 
   4   8  18     1653.62     1103.05    157.34 o 
   5   8  18    10192.43    11135.09    429.44 o 
   6   8  18      110.91       77.56    170.71 o 
   7   8  18    14895.12    13130.17    461.61 o 
   8   8  18      758.97      908.02    222.95 o 
   9   8  18     4084.08     5247.46    311.61 o 
  10   8  18        7.38       67.62    219.39 o 
  11   8  18     6012.76     6662.96    411.64 o 
  12   8  18        0.75       46.20    302.89 o 
  13   8  18      654.72      874.83    382.75 o 
   1   9  18    18384.23    18949.11    512.60 o 
   2   9  18    28552.76    24086.32    782.09 o 
   3   9  18    17377.69    17990.84    545.26 o 
   4   9  18       25.72      109.81    150.21 o 
   5   9  18    24046.09    22657.78    747.86 o 
   6   9  18     1942.16     1543.30    247.32 o 
   7   9  18     4450.02     5574.07    375.38 o 
   8   9  18      155.58       71.81    191.89 o 
   9   9  18     7323.42     7623.86    300.32 o 
  10   9  18       94.48       86.74    220.45 o 
  11   9  18     1575.54     2052.93    307.23 o 
  12   9  18        9.14       11.40    306.82 o 
  13   9  18     2112.79     3014.91    684.95 o 
   0  10  18       24.25      336.12    158.97 o 
   1  10  18    13235.69    12962.75    368.18 o 
   2  10  18        5.48      136.14    130.17 o 
   3  10  18    23424.50    26667.95    760.04 o 
   4  10  18     3226.89     2893.25    251.72 o 
   5  10  18     8241.08     7932.46    296.12 o 
   6  10  18      141.68      214.59    177.23 o 
   7  10  18     5343.43     7111.13    347.40 o 
   8  10  18      721.86      742.70    209.47 o 
   9  10  18     3797.23     2721.14    256.05 o 
  10  10  18      175.83      138.47    243.44 o 
  11  10  18     4446.37     6329.14    393.06 o 
  12  10  18      407.33      408.79    330.18 o 
  13  10  18      509.43      541.71    461.58 o 
   1  11  18    10402.55     9938.39    306.30 o 
   2  11  18    24054.61    25095.87    702.64 o 
   3  11  18    11824.67    12565.51    374.92 o 
   4  11  18       75.84      177.84    165.10 o 
   5  11  18    11804.69    10822.78    374.20 o 
   6  11  18      210.25      319.26    181.13 o 
   7  11  18     1511.78     1112.59    261.50 o 
   8  11  18       44.05       69.03    202.47 o 
   9  11  18     4708.18     5405.70    363.35 o 
  10  11  18     1529.71     1775.29    299.47 o 
  11  11  18     1373.91      806.61    273.41 o 
  12  11  18       82.41      150.75    328.89 o 
   0  12  18     1772.53     3269.85    212.77 o 
   1  12  18     5235.56     5232.53    193.45 o 
   2  12  18      578.10      638.08    174.42 o 
   3  12  18     8252.22     9536.76    314.48 o 
   4  12  18    19300.14    17494.09    544.42 o 
   5  12  18     2673.54     3557.52    247.66 o 
   6  12  18        4.50      164.47    186.25 o 
   7  12  18     3561.08     5001.46    289.85 o 
   8  12  18     1832.82     1976.94    368.55 o 
   9  12  18      456.71      251.46    240.94 o 
  10  12  18      400.24      565.37    266.37 o 
  11  12  18     1354.21     1731.80    317.06 o 
  12  12  18      716.77      287.93    328.63 o 
   1  13  18     2783.89     4147.61    272.74 o 
   2  13  18     3812.56     5123.99    349.95 o 
   3  13  18     1186.29     1109.32    181.23 o 
   4  13  18      557.89      901.57    196.99 o 
   5  13  18     2001.08     2472.81    213.56 o 
   6  13  18    16401.83    14594.04    432.44 o 
   7  13  18      653.49      418.88    209.15 o 
   8  13  18      201.78      127.21    221.61 o 
   9  13  18     2333.22     2211.28    284.78 o 
  10  13  18     3137.96     4459.60    499.30 o 
  11  13  18       29.58       70.58    274.33 o 
  12  13  18      137.56       74.99    332.05 o 
   0  14  18    12865.91    11537.17    439.63 o 
   1  14  18      259.38      333.43    160.37 o 
   2  14  18      286.77      330.75    167.95 o 
   3  14  18     1032.32      821.58    169.60 o 
   4  14  18    29129.15    24957.11    708.01 o 
   5  14  18      342.24      261.14    190.82 o 
   6  14  18       51.19      118.88    201.56 o 
   7  14  18      644.27      375.70    220.27 o 
   8  14  18     9963.24     8734.47    372.41 o 
   9  14  18       45.12       98.09    246.56 o 
  10  14  18      326.58      339.51    274.34 o 
  11  14  18      399.71      300.33    319.18 o 
  12  14  18     1606.00     1621.72    379.19 o 
   1  15  18      181.59      145.48    191.68 o 
   2  15  18    18593.16    16261.73    503.28 o 
   3  15  18       92.48      172.30    190.06 o 
   4  15  18        1.82       63.89    201.16 o 
   5  15  18       28.43       46.24    195.11 o 
   6  15  18      830.49      468.57    207.18 o 
   7  15  18        2.73       25.00    214.13 o 
   8  15  18      352.95      309.71    247.36 o 
   9  15  18       25.94       61.34    253.73 o 
  10  15  18     7133.97     6804.86    392.82 o 
  11  15  18       18.95       11.19    319.40 o 
   0  16  18    53613.16    49401.20   2743.04 o 
   1  16  18       43.63       59.87    188.86 o 
   2  16  18      201.16      325.42    201.83 o 
   3  16  18        0.75       70.93    203.90 o 
   4  16  18     9344.42     7918.96    289.59 o 
   5  16  18      744.81      326.72    203.69 o 
   6  16  18       30.52       99.00    210.55 o 
   7  16  18      194.83       97.09    235.00 o 
   8  16  18    10508.60     9850.59    376.82 o 
   9  16  18      176.41      178.54    259.73 o 
  10  16  18      145.15      325.41    308.00 o 
  11  16  18       16.40       79.94    322.51 o 
   1  17  18        1.19       38.48    191.66 o 
   2  17  18    31523.79    27568.09    930.50 o 
   3  17  18       42.67      145.15    204.47 o 
   4  17  18       81.47      141.28    222.31 o 
   5  17  18       54.55      180.55    203.44 o 
   6  17  18    13688.32     9952.38    425.99 o 
   7  17  18       53.42      100.14    235.73 o 
   8  17  18      264.45      417.09    255.62 o 
   9  17  18      147.27      107.80    282.53 o 
  10  17  18     4976.56     5742.60    442.34 o 
  11  17  18      254.36      208.14    336.22 o 
   0  18  18    40834.04    35355.57   3621.12 o 
   1  18  18       16.89      292.26    201.32 o 
   2  18  18      133.71      209.55    219.12 o 
   3  18  18       88.28      128.78    211.19 o 
   4  18  18    26212.87    22776.76    836.86 o 
   5  18  18      161.57       18.42    218.54 o 
   6  18  18      510.85      418.46    233.84 o 
   7  18  18       80.95       45.64    239.45 o 
   8  18  18     7024.29     7170.61    507.50 o 
   9  18  18      303.84      194.62    300.88 o 
  10  18  18      133.38      222.95    313.91 o 
   1  19  18      127.70      140.76    246.72 o 
   2  19  18    21064.22    19337.57    699.03 o 
   3  19  18       16.34       12.35    207.46 o 
   4  19  18       71.33      135.14    229.51 o 
   5  19  18      472.36      168.59    230.87 o 
   6  19  18    18551.48    17336.69    677.53 o 
   7  19  18       48.57      106.28    262.93 o 
   8  19  18       91.24      206.30    323.16 o 
   9  19  18      111.54      175.57    303.90 o 
  10  19  18     2724.65     3987.16    637.26 o 
   0  20  18     1342.67      568.54    371.82 o 
   1  20  18        3.32       21.92    241.93 o 
   2  20  18       76.71      250.60    263.61 o 
   3  20  18       53.72      103.46    214.97 o 
   4  20  18     2802.23     3664.49    289.26 o 
   5  20  18        4.08       33.35    232.30 o 
   6  20  18       81.80      110.54    267.31 o 
   7  20  18      135.00       41.77    299.89 o 
   8  20  18     5704.31     7215.68   1075.44 o 
   9  20  18       16.82       68.43    338.03 o 
  10  20  18       36.86        5.68    365.40 o 
   1  21  18      931.60      938.40    273.04 o 
   2  21  18     2963.24     3184.99    333.37 o 
   3  21  18      249.09      241.47    230.98 o 
   4  21  18      183.05      144.97    240.92 o 
   5  21  18     1451.97      993.48    259.46 o 
   6  21  18     1418.58     1515.33    321.41 o 
   7  21  18       32.26       90.63    303.16 o 
   8  21  18       43.02      140.16    330.86 o 
   9  21  18      495.12      306.40    357.81 o 
   0  22  18     2928.15     4633.65    538.89 o 
   1  22  18     2364.38     2243.34    339.15 o 
   2  22  18        0.01       41.11    259.59 o 
   3  22  18      879.18      709.64    296.32 o 
   4  22  18      110.39      263.69    258.39 o 
   5  22  18      710.36      364.54    266.81 o 
   6  22  18        9.97       12.59    297.42 o 
   7  22  18      941.60      747.16    332.23 o 
   8  22  18       26.87      227.01    338.09 o 
   1  23  18     1704.65     1640.65    307.55 o 
   2  23  18      137.71      203.87    279.14 o 
   3  23  18     1133.55      709.95    294.69 o 
   4  23  18       83.68      290.64    288.37 o 
   5  23  18     3165.80     3212.06    591.74 o 
   6  23  18        9.81       22.56    307.27 o 
   7  23  18      258.75      537.57    333.75 o 
   8  23  18       28.64      285.72    355.42 o 
   0  24  18      349.55      126.17    378.35 o 
   1  24  18     2977.22     2900.60    359.59 o 
   2  24  18       42.10       59.73    275.86 o 
   3  24  18     2998.57     3194.56    497.48 o 
   4  24  18      396.00      538.74    368.26 o 
   5  24  18     1817.19     1193.09    343.30 o 
   6  24  18       90.08      105.77    314.43 o 
   7  24  18     1899.08     1264.43    395.67 o 
   1  25  18     2536.32     2968.05    412.27 o 
   2  25  18      395.31      285.30    290.98 o 
   3  25  18     1631.85     1426.46    331.89 o 
   4  25  18        0.03       14.28    345.09 o 
   5  25  18     2411.71     2194.24    483.82 o 
   6  25  18        2.81      208.86    341.82 o 
   0  26  18       33.93       17.27    414.18 o 
   1  26  18     1946.12     2077.29    382.95 o 
   2  26  18        4.26       64.51    295.88 o 
   3  26  18     2185.63     1947.09    641.64 o 
   4  26  18       37.12       51.11    354.55 o 
   5  26  18      585.44      638.40    402.98 o 
   6  26  18        2.75        3.97    388.25 o 
   1  27  18     1345.37     1084.26    331.27 o 
   2  27  18      151.68       18.99    334.16 o 
   3  27  18      751.27     1262.45    499.34 o 
   4  27  18        1.13        4.83    360.73 o 
   0  28  18      319.92      314.77    454.06 o 
   1  28  18      564.44      455.80    357.51 o 
   2  28  18      106.78       34.26    356.39 o 
   3  28  18     1233.23     1147.51    406.92 o 
   1   1  19      544.66      253.56     96.33 o 
   2   1  19       59.76      218.02    212.06 o 
   3   1  19       39.42      148.34     99.09 o 
   4   1  19       48.83      204.13    106.48 o 
   5   1  19      137.18       30.39    124.72 o 
   6   1  19       52.22      265.55    179.47 o 
   7   1  19       18.06      388.22    181.81 o 
   8   1  19        0.28      123.92    189.24 o 
   9   1  19      721.84      366.83    204.41 o 
  10   1  19       28.41      234.63    242.20 o 
  11   1  19      355.78      279.72    258.39 o 
  12   1  19      161.94      211.30    270.12 o 
  13   1  19       88.59      239.16    289.20 o 
   0   2  19      642.01      664.53    159.45 o 
   1   2  19     1381.68     1492.73    141.61 o 
   2   2  19     2383.95     2643.53    125.81 o 
   3   2  19        1.87      194.91    104.38 o 
   4   2  19      460.25      880.57    148.39 o 
   5   2  19       50.72       86.52    137.54 o 
   6   2  19     2593.08     3459.64    210.62 o 
   7   2  19      270.83      204.76    180.10 o 
   8   2  19      155.11      331.00    205.00 o 
   9   2  19      577.46      202.82    225.55 o 
  10   2  19       79.00      324.84    279.21 o 
  11   2  19      871.72      318.42    283.35 o 
  12   2  19      274.61      426.86    307.28 o 
  13   2  19      178.38      271.20    294.27 o 
   1   3  19     3436.29     4102.65    173.18 o 
   2   3  19        3.95      152.25     98.49 o 
   3   3  19      427.08      515.25    115.24 o 
   4   3  19     2634.55     3406.57    172.63 o 
   5   3  19     1025.46     1033.22    151.22 o 
   6   3  19       27.38      349.31    153.17 o 
   7   3  19        1.60      163.13    161.49 o 
   8   3  19     1902.86     3059.95    312.64 o 
   9   3  19      137.59      167.56    228.08 o 
  10   3  19        9.56      297.08    251.01 o 
  11   3  19      378.85      387.50    260.09 o 
  12   3  19       20.88       80.99    331.93 o 
  13   3  19       55.26      137.95    314.58 o 
   0   4  19      530.73      453.94    215.76 o 
   1   4  19     1092.74     1054.31    165.86 o 
   2   4  19     1354.88     1731.85    142.96 o 
   3   4  19        7.26      344.80    138.06 o 
   4   4  19       18.52      182.08    131.70 o 
   5   4  19      274.23      290.43    150.85 o 
   6   4  19        1.44      149.74    157.19 o 
   7   4  19       91.20      293.97    192.84 o 
   8   4  19       58.46       53.50    187.96 o 
   9   4  19        0.27      186.53    223.65 o 
  10   4  19      674.49     1537.79    270.95 o 
  11   4  19       28.52      147.77    259.85 o 
  12   4  19       29.13      139.16    276.51 o 
  13   4  19       36.32      140.29    315.54 o 
   1   5  19     1313.58     2099.59    191.69 o 
   2   5  19      200.35      193.10    114.33 o 
   3   5  19     1000.46     2289.34    158.12 o 
   4   5  19      353.60      227.26    140.26 o 
   5   5  19      846.15     1712.72    183.07 o 
   6   5  19       23.59       81.89    149.66 o 
   7   5  19      139.17      229.93    206.76 o 
   8   5  19     7031.53     7414.32    281.53 o 
   9   5  19       91.93      296.22    245.62 o 
  10   5  19      190.85       75.29    235.97 o 
  11   5  19       15.97      154.20    260.20 o 
  12   5  19     1041.95     1700.87    302.43 o 
  13   5  19       29.86      259.69    394.64 o 
   0   6  19       57.60       17.98    203.30 o 
   1   6  19     2254.03     4818.67    276.28 o 
   2   6  19    42365.09    42278.04   1328.50 o 
   3   6  19     1563.52     4283.18    394.82 o 
   4   6  19       56.09       81.37    132.44 o 
   5   6  19       91.71      260.88    188.13 o 
   6   6  19      509.54      631.82    185.80 o 
   7   6  19      984.33     2502.25    272.23 o 
   8   6  19        2.37       30.57    191.72 o 
   9   6  19        1.15      164.37    214.91 o 
  10   6  19     4722.72     6295.02    434.92 o 
  11   6  19       77.33      273.29    279.55 o 
  12   6  19       12.06       64.83    273.98 o 
  13   6  19       29.22      176.91    332.36 o 
   2   7  19      113.29      143.79    122.57 o 
   3   7  19     1222.53     3130.36    212.53 o 
   4   7  19     4711.02     5225.79    352.50 o 
   5   7  19     2294.68     4274.50    272.36 o 
   6   7  19       57.52       54.15    169.56 o 
   7   7  19      222.80     1004.02    252.65 o 
   8   7  19      259.07      162.35    194.17 o 
   9   7  19     2136.06     2316.93    260.41 o 
  10   7  19       51.64       10.79    240.77 o 
  11   7  19        3.14      170.13    267.47 o 
  12   7  19      199.58      299.16    324.87 o 
  13   7  19      499.98      985.33    370.29 o 
   0   8  19       52.86      164.01    133.93 o 
   1   8  19     4020.32     7152.87    339.50 o 
   2   8  19     3105.59     4089.08    361.23 o 
   3   8  19     2695.34     6414.18    473.25 o 
   4   8  19        0.03       12.64    132.78 o 
   5   8  19      322.88     2119.21    246.23 o 
   6   8  19      429.42      136.94    177.70 o 
   7   8  19     1358.25     2270.36    269.32 o 
   8   8  19      242.84      275.66    197.87 o 
   9   8  19      351.93     1023.29    248.11 o 
  10   8  19      433.34      467.33    229.54 o 
  11   8  19      954.83     1247.09    304.52 o 
  12   8  19       79.98      152.63    313.93 o 
  13   8  19       83.22      348.51    390.45 o 
   1   9  19     1152.36     2867.92    225.01 o 
   2   9  19      177.63      667.16    207.92 o 
   3   9  19     2410.11     5457.78    349.66 o 
   4   9  19     2929.15     3949.13    241.70 o 
   5   9  19     2468.20     6103.48    322.26 o 
   6   9  19       13.04      182.39    187.54 o 
   7   9  19     1013.98     2104.51    244.22 o 
   8   9  19     3999.07     5339.85    309.20 o 
   9   9  19      121.91      764.45    264.91 o 
  10   9  19       92.49       52.41    222.20 o 
  11   9  19        3.03      369.24    305.93 o 
  12   9  19     1272.08     1030.66    344.07 o 
  13   9  19      103.15      259.13    410.28 o 
   0  10  19      397.71      278.78    150.54 o 
   1  10  19     1275.75     2869.77    188.22 o 
   2  10  19     6229.81     6096.05    325.70 o 
   3  10  19      967.82     3550.15    280.94 o 
   4  10  19        0.57      155.40    165.69 o 
   5  10  19      607.45     2895.31    401.65 o 
   6  10  19     2189.46     2713.11    304.50 o 
   7  10  19       25.98       40.57    246.06 o 
   8  10  19        1.57       73.68    195.01 o 
   9  10  19      495.91      897.20    309.54 o 
  10  10  19      610.36      471.21    258.14 o 
  11  10  19       19.26      119.01    332.54 o 
  12  10  19       35.31        5.54    320.19 o 
   1  11  19      985.79     1868.56    175.38 o 
   2  11  19       73.27      177.16    133.73 o 
   3  11  19     2367.51     3524.61    231.02 o 
   4  11  19      237.82      153.56    162.28 o 
   5  11  19     1252.94     2714.50    239.82 o 
   6  11  19      110.31       38.87    175.57 o 
   7  11  19     1630.60     1081.96    216.94 o 
   8  11  19      903.57      581.12    218.20 o 
   9  11  19       12.95      611.85    252.48 o 
  10  11  19      124.37      128.77    253.60 o 
  11  11  19      349.06      142.52    269.91 o 
  12  11  19      150.51       49.70    323.67 o 
   0  12  19      135.38      175.16    159.35 o 
   1  12  19     1947.71     2124.65    181.67 o 
   2  12  19       18.36       85.63    153.50 o 
   3  12  19        5.99      704.45    225.08 o 
   4  12  19      435.95      346.28    175.13 o 
   5  12  19      515.95      800.62    197.61 o 
   6  12  19     2389.22     1950.72    220.32 o 
   7  12  19      188.19      518.23    211.68 o 
   8  12  19       10.13       89.70    206.81 o 
   9  12  19      824.41      297.37    245.24 o 
  10  12  19       56.43      109.10    259.75 o 
  11  12  19       16.18      205.99    287.15 o 
  12  12  19        2.27       45.50    356.86 o 
   1  13  19      720.73     1007.97    164.86 o 
   2  13  19        1.18       21.61    153.65 o 
   3  13  19      831.81      453.33    163.67 o 
   4  13  19        2.36      240.67    201.81 o 
   5  13  19      228.82      351.06    189.91 o 
   6  13  19      977.39      580.41    193.41 o 
   7  13  19      326.82       19.73    192.10 o 
   8  13  19     1381.52      654.00    253.97 o 
   9  13  19       84.90      323.21    264.56 o 
  10  13  19       62.70      227.16    269.44 o 
  11  13  19      199.94      104.93    283.41 o 
  12  13  19        0.78      156.43    373.57 o 
   0  14  19       93.26      112.28    210.72 o 
   1  14  19     1128.51      581.11    161.12 o 
   2  14  19     2105.28     2964.10    224.65 o 
   3  14  19      293.00      363.51    170.96 o 
   4  14  19      814.54      355.60    180.03 o 
   5  14  19      112.61      153.42    182.64 o 
   6  14  19      797.70      735.65    219.04 o 
   7  14  19      248.02      106.29    218.85 o 
   8  14  19      369.27      432.60    249.39 o 
   9  14  19      134.74      104.67    247.34 o 
  10  14  19     1169.59     1087.82    294.21 o 
  11  14  19       38.07       16.97    320.61 o 
   1  15  19       37.84       91.66    156.05 o 
   2  15  19      622.24      470.58    168.21 o 
   3  15  19      100.90       66.50    183.76 o 
   4  15  19      750.45      481.00    200.32 o 
   5  15  19      110.04      121.72    196.49 o 
   6  15  19       40.79      181.35    210.13 o 
   7  15  19        3.01       12.32    219.24 o 
   8  15  19      788.38      646.03    253.80 o 
   9  15  19       35.74      257.10    256.53 o 
  10  15  19      198.25      358.38    292.58 o 
  11  15  19       22.55       73.65    337.10 o 
   0  16  19     1564.86     1084.71    564.25 o 
   1  16  19       49.21      189.12    219.30 o 
   2  16  19     1424.62     1434.93    253.40 o 
   3  16  19       64.53      121.72    185.25 o 
   4  16  19      504.98      563.58    212.97 o 
   5  16  19      164.24      184.23    199.00 o 
   6  16  19      155.15      173.74    219.34 o 
   7  16  19       41.91      114.38    225.30 o 
   8  16  19      213.71      516.36    261.22 o 
   9  16  19      106.09      155.11    266.73 o 
  10  16  19      267.96      420.80    318.72 o 
  11  16  19      110.82      107.20    336.96 o 
   1  17  19        8.46       49.49    228.61 o 
   2  17  19     1005.30     1410.82    318.39 o 
   3  17  19        3.28       36.43    207.18 o 
   4  17  19      636.54      774.72    251.26 o 
   5  17  19      119.34       70.89    197.62 o 
   6  17  19      210.22      293.03    228.26 o 
   7  17  19        5.33       43.39    235.05 o 
   8  17  19       10.46      152.88    270.34 o 
   9  17  19      151.50        8.04    283.84 o 
  10  17  19      235.77      456.53    319.20 o 
  11  17  19       61.02       80.73    340.55 o 
   0  18  19      630.85      666.59    337.63 o 
   1  18  19        4.12       91.29    234.99 o 
   2  18  19      269.46      682.98    260.84 o 
   3  18  19        2.15       47.14    211.18 o 
   4  18  19     1288.82      658.91    268.06 o 
   5  18  19        0.39       13.38    219.80 o 
   6  18  19       57.94      364.71    233.93 o 
   7  18  19       11.30      183.43    245.08 o 
   8  18  19      227.98      513.54    267.84 o 
   9  18  19       42.86      263.07    298.17 o 
  10  18  19        0.23      288.35    330.26 o 
   1  19  19       68.62       33.60    240.69 o 
   2  19  19     1037.97     1004.70    276.21 o 
   3  19  19       10.61       19.91    218.01 o 
   4  19  19      552.04       66.52    226.62 o 
   5  19  19      239.87       49.97    226.53 o 
   6  19  19      790.90      647.78    265.25 o 
   7  19  19        2.03       17.65    259.68 o 
   8  19  19        1.20      274.66    302.39 o 
   9  19  19      269.49      115.15    310.37 o 
  10  19  19      469.93      155.40    341.83 o 
   0  20  19      287.02      376.09    349.38 o 
   1  20  19      582.29       12.44    247.68 o 
   2  20  19      125.86      224.26    266.70 o 
   3  20  19      576.35       98.28    250.28 o 
   4  20  19      153.84      322.04    244.97 o 
   5  20  19       15.33       57.77    240.24 o 
   6  20  19     1015.25      746.91    266.73 o 
   7  20  19      292.98       55.43    300.68 o 
   8  20  19      435.70      190.59    329.79 o 
   9  20  19        0.03       72.22    347.71 o 
   1  21  19      239.85      411.74    271.85 o 
   2  21  19      437.56      146.14    251.88 o 
   3  21  19      202.07      100.49    262.42 o 
   4  21  19      653.44      817.48    306.95 o 
   5  21  19      510.39      125.10    251.42 o 
   6  21  19       76.35      113.31    263.01 o 
   7  21  19        3.00      269.32    314.22 o 
   8  21  19       22.05       50.31    328.17 o 
   9  21  19      171.92       79.72    356.58 o 
   0  22  19      187.92       10.85    366.17 o 
   1  22  19     1095.59      705.75    276.96 o 
   2  22  19      750.78      677.27    300.70 o 
   3  22  19      555.69      632.81    290.00 o 
   4  22  19       27.81      105.89    276.86 o 
   5  22  19       44.00      299.80    263.52 o 
   6  22  19      424.19      401.74    314.62 o 
   7  22  19      627.18      137.38    319.91 o 
   8  22  19       18.95      260.21    341.84 o 
   1  23  19      519.34      439.53    268.12 o 
   2  23  19       11.17       16.85    271.60 o 
   3  23  19      292.27      344.79    279.96 o 
   4  23  19       32.76        9.03    285.55 o 
   5  23  19      769.01      773.34    356.78 o 
   6  23  19        0.04      246.49    322.52 o 
   7  23  19      290.39      248.39    325.46 o 
   8  23  19       13.26      137.55    365.67 o 
   0  24  19        5.15      124.88    371.93 o 
   1  24  19      781.58      465.54    290.80 o 
   2  24  19      209.54      335.90    292.09 o 
   3  24  19      858.19      957.69    312.82 o 
   4  24  19       32.04        8.08    303.63 o 
   5  24  19      683.45      688.46    368.97 o 
   6  24  19      819.48      980.29    401.69 o 
   7  24  19      342.31      427.86    347.16 o 
   1  25  19     1386.28      563.60    295.79 o 
   2  25  19       42.96      146.59    280.43 o 
   3  25  19      651.98      988.11    324.63 o 
   4  25  19      113.03      122.03    360.46 o 
   5  25  19     1034.69      505.98    372.02 o 
   6  25  19        7.07       38.48    367.44 o 
   0  26  19       44.85      120.24    417.73 o 
   1  26  19      438.58      760.47    329.67 o 
   2  26  19       93.75       85.72    298.52 o 
   3  26  19      840.03      578.17    378.39 o 
   4  26  19        1.19        6.28    359.99 o 
   5  26  19      891.04      186.52    377.51 o 
   1  27  19     1089.29      306.00    331.48 o 
   2  27  19        1.45       17.83    343.22 o 
   3  27  19      728.23      407.11    374.86 o 
   4  27  19       60.92       29.93    386.25 o 
   0  28  19       51.78      252.40    475.80 o 
   1  28  19      464.23      409.68    374.57 o 
   2  28  19       39.87       48.54    362.86 o 
   0   0  20    60438.00    57936.00   3681.33 o 
   1   0  20      626.07      848.58    108.05 o 
   2   0  20        2.38      108.79    163.39 o 
   3   0  20     1993.72     2076.32    252.84 o 
   4   0  20    41372.55    35647.16   1706.48 o 
   5   0  20      421.94      481.46    245.16 o 
   6   0  20      645.36      559.98    265.14 o 
   7   0  20        1.11       46.99    255.29 o 
   8   0  20     8459.05     9386.03    589.98 o 
   9   0  20      366.92      435.50    277.25 o 
  10   0  20      964.01      295.30    368.09 o 
  11   0  20       98.84      191.78    367.43 o 
  12   0  20     6460.42     7272.89    636.50 o 
  13   0  20      356.21       52.21    412.38 o 
   1   1  20       67.93      101.17     92.17 o 
   2   1  20   107901.89   111840.30   3007.42 o 
   3   1  20      301.50      283.13    101.11 o 
   4   1  20       91.28      183.77    107.73 o 
   5   1  20      332.50      217.31    156.81 o 
   6   1  20    25944.90    28497.73    824.41 o 
   7   1  20      141.77      329.12    189.20 o 
   8   1  20      650.49      460.88    206.33 o 
   9   1  20      456.80      401.20    231.51 o 
  10   1  20    13567.27    16082.19    676.25 o 
  11   1  20      384.35      264.71    260.65 o 
  12   1  20      247.23      313.81    277.50 o 
  13   1  20       54.69      108.85    293.91 o 
   0   2  20   102474.77   103525.72   4737.88 o 
   1   2  20        1.89      203.76    120.23 o 
   2   2  20      154.62      194.21    106.86 o 
   3   2  20     1184.75     1193.47    127.12 o 
   4   2  20    33216.54    35107.81    839.31 o 
   5   2  20       51.60      117.03    135.68 o 
   6   2  20      378.64      371.42    200.26 o 
   7   2  20      313.10       44.54    196.47 o 
   8   2  20    34404.74    36332.60   1279.77 o 
   9   2  20        7.29       30.96    243.00 o 
  10   2  20      385.01      599.71    258.20 o 
  11   2  20      181.35      156.68    279.16 o 
  12   2  20     3426.13     4589.94    388.11 o 
  13   2  20       83.53       62.68    288.21 o 
   1   3  20     3947.72     4113.61    237.85 o 
   2   3  20    47141.88    49105.51   1284.86 o 
   3   3  20      311.13      552.86    118.10 o 
   4   3  20      413.89      271.97    117.70 o 
   5   3  20     2194.65     2792.17    199.15 o 
   6   3  20    35188.66    38875.26   1011.00 o 
   7   3  20       17.38      123.76    183.15 o 
   8   3  20      438.93      282.55    232.84 o 
   9   3  20     1143.29     1534.72    270.16 o 
  10   3  20    19818.24    19404.78    806.93 o 
  11   3  20        1.29       86.43    270.12 o 
  12   3  20      367.15      100.74    330.83 o 
  13   3  20      380.82      393.85    288.54 o 
   0   4  20    28179.55    32725.99   1234.13 o 
   1   4  20     6461.07     5903.99    244.43 o 
   2   4  20       33.55      259.17    119.31 o 
   3   4  20     2780.50     3651.45    172.84 o 
   4   4  20    32084.23    32472.31    933.95 o 
   5   4  20     2093.83     2754.61    196.03 o 
   6   4  20      318.17      260.93    181.68 o 
   7   4  20     6837.75     5988.46    303.09 o 
   8   4  20    10875.72    11807.26    507.79 o 
   9   4  20      121.91       77.58    227.07 o 
  10   4  20      140.22      178.16    249.00 o 
  11   4  20      615.38      609.88    277.88 o 
  12   4  20     2574.85     3478.54    438.43 o 
  13   4  20       75.86      298.98    364.53 o 
   1   5  20    13143.30    14262.06    435.42 o 
   2   5  20     2072.05     3036.63    164.61 o 
   3   5  20     3886.41     4453.79    208.54 o 
   4   5  20      384.27      474.55    129.21 o 
   5   5  20    10530.91    10272.64    305.02 o 
   6   5  20     4018.00     5052.54    352.22 o 
   7   5  20     3747.54     4182.41    281.18 o 
   8   5  20      235.84      450.15    239.23 o 
   9   5  20     3013.62     4087.70    353.72 o 
  10   5  20       66.05       44.35    235.75 o 
  11   5  20      311.36      363.45    266.11 o 
  12   5  20      115.65       34.25    278.96 o 
  13   5  20     1687.95     1937.34    411.07 o 
   0   6  20     6891.34     5284.26    359.50 o 
   1   6  20    20332.39    20964.39    623.76 o 
   2   6  20      459.16      651.83    232.29 o 
   3   6  20    12528.89    12219.20    344.47 o 
   4   6  20     4076.16     3890.70    292.67 o 
   5   6  20     8803.40     7403.51    239.98 o 
   6   6  20      559.60      346.61    185.99 o 
   7   6  20    14829.45    14755.49    502.71 o 
   8   6  20     2294.94     2291.44    263.60 o 
   9   6  20     1508.38     1890.51    279.01 o 
  10   6  20        4.86       38.33    238.49 o 
  11   6  20     3362.87     3670.49    347.34 o 
  12   6  20       62.31       96.41    274.23 o 
  13   6  20      347.36      643.06    397.43 o 
   1   7  20    21325.84    22075.08    617.16 o 
   2   7  20     5969.35     4832.77    193.53 o 
   3   7  20    12764.14    11439.74    365.25 o 
   4   7  20       42.75      290.83    139.94 o 
   5   7  20    17810.68    16097.21    509.59 o 
   6   7  20     1277.39     1040.14    189.60 o 
   7   7  20     6050.28     6061.17    279.87 o 
   8   7  20       87.96      165.70    198.78 o 
   9   7  20     5856.07     6922.08    365.10 o 
  10   7  20      382.41      182.06    245.73 o 
  11   7  20     1268.32     1196.21    302.17 o 
  12   7  20       57.30      209.39    285.60 o 
  13   7  20     2973.25     4452.48    447.07 o 
   0   8  20      278.38      137.88    180.92 o 
   1   8  20    23462.05    23343.10    618.41 o 
   2   8  20       78.80      112.58    125.03 o 
   3   8  20    23898.84    22985.51    711.37 o 
   4   8  20     2645.01     2835.30    215.00 o 
   5   8  20     7693.69     7528.17    301.35 o 
   6   8  20       88.77      110.51    180.86 o 
   7   8  20    12480.08    12719.26    487.32 o 
   8   8  20       40.44       94.01    209.04 o 
   9   8  20     3908.59     4987.27    371.94 o 
  10   8  20      158.37       35.74    242.69 o 
  11   8  20     7190.91     6939.15    348.10 o 
  12   8  20       52.64      151.57    322.75 o 
   1   9  20    18979.28    20898.88    542.84 o 
   2   9  20     2662.76     2880.33    175.39 o 
   3   9  20    17531.10    16822.36    561.12 o 
   4   9  20      374.54      261.63    158.93 o 
   5   9  20    18977.90    18114.03    597.01 o 
   6   9  20     4859.68     4318.69    249.98 o 
   7   9  20     5136.76     5211.91    284.67 o 
   8   9  20        5.45       38.99    197.87 o 
   9   9  20     8362.28     7184.80    341.31 o 
  10   9  20      150.25      200.39    251.26 o 
  11   9  20     1608.61     1640.08    342.25 o 
  12   9  20      186.86       98.92    334.14 o 
   0  10  20     7162.82     8223.11    409.56 o 
   1  10  20    11774.89    11924.22    330.18 o 
   2  10  20      839.98      534.50    138.87 o 
   3  10  20    19380.07    20237.92    609.19 o 
   4  10  20     4561.33     4553.11    230.39 o 
   5  10  20     6871.43     7181.08    283.58 o 
   6  10  20       13.30       77.08    187.60 o 
   7  10  20     7829.08     7930.24    347.47 o 
   8  10  20      654.53      386.64    205.62 o 
   9  10  20     2512.38     2629.79    293.55 o 
  10  10  20      171.97      166.05    251.69 o 
  11  10  20     4082.83     6043.26    451.48 o 
  12  10  20      315.10      393.87    334.17 o 
   1  11  20    10265.87    10028.88    286.03 o 
   2  11  20     3533.66     3725.77    224.91 o 
   3  11  20    10885.63    10763.22    392.98 o 
   4  11  20       65.01      202.42    170.74 o 
   5  11  20    13278.98    12649.75    425.10 o 
   6  11  20     1750.14     1309.97    244.63 o 
   7  11  20     1778.09     2499.68    258.63 o 
   8  11  20       60.43       92.37    203.86 o 
   9  11  20     5824.84     5906.69    316.04 o 
  10  11  20      117.01      160.99    253.99 o 
  11  11  20      764.05      401.44    320.66 o 
  12  11  20      105.04      301.53    334.02 o 
   0  12  20     3859.83     5169.06    374.97 o 
   1  12  20     4847.19     4224.26    327.52 o 
   2  12  20      152.96      365.51    162.02 o 
   3  12  20     7595.63     8411.81    297.77 o 
   4  12  20     3919.67     4189.32    286.84 o 
   5  12  20     4292.62     4039.10    284.84 o 
   6  12  20       31.12      255.20    189.06 o 
   7  12  20     1567.43     2174.42    259.24 o 
   8  12  20      513.15      577.37    225.55 o 
   9  12  20     1092.79      518.86    255.12 o 
  10  12  20      202.03      210.42    267.11 o 
  11  12  20     1467.40     1960.82    364.83 o 
  12  12  20        6.54       39.11    354.69 o 
   1  13  20     2220.73     2647.24    234.71 o 
   2  13  20     4332.89     3770.24    271.01 o 
   3  13  20     1728.03     1898.65    195.15 o 
   4  13  20      119.55      268.82    196.69 o 
   5  13  20     2747.85     2818.20    241.20 o 
   6  13  20       49.57      170.93    189.82 o 
   7  13  20      324.02      180.52    200.11 o 
   8  13  20      452.30      106.60    230.43 o 
   9  13  20     2005.43     3036.21    319.57 o 
  10  13  20     2751.31     2956.57    343.56 o 
  11  13  20      134.02       42.64    316.95 o 
  12  13  20       13.60       21.50    380.99 o 
   0  14  20    27593.79    21673.45   1094.08 o 
   1  14  20     1029.03     1014.75    184.88 o 
   2  14  20      109.89      224.86    170.05 o 
   3  14  20     1613.67     1654.67    206.02 o 
   4  14  20    17254.42    13328.89    503.89 o 
   5  14  20      187.29      213.61    184.10 o 
   6  14  20       15.47      141.57    187.39 o 
   7  14  20     1055.00      817.04    249.32 o 
   8  14  20    10589.18     8217.70    406.90 o 
   9  14  20       66.29       93.89    254.67 o 
  10  14  20      499.60      530.51    287.03 o 
  11  14  20      129.14      378.07    372.20 o 
   1  15  20      421.42      381.54    188.04 o 
   2  15  20    25103.04    20063.56    694.77 o 
   3  15  20        6.34      121.52    174.25 o 
   4  15  20       31.93      125.03    180.88 o 
   5  15  20        8.77      165.19    199.56 o 
   6  15  20    15318.79    12757.87    503.25 o 
   7  15  20        4.77       78.10    220.90 o 
   8  15  20      785.23      495.51    252.86 o 
   9  15  20      133.65      209.55    262.33 o 
  10  15  20     7487.70     7004.81    386.51 o 
  11  15  20       72.80      125.08    326.07 o 
   0  16  20    50508.52    36311.23   2044.67 o 
   1  16  20        2.35       73.44    220.22 o 
   2  16  20      203.21      441.48    249.31 o 
   3  16  20      269.87      164.31    196.21 o 
   4  16  20    31991.19    24131.85    882.20 o 
   5  16  20       16.31       35.86    200.33 o 
   6  16  20      220.31      298.38    224.19 o 
   7  16  20      213.02      235.62    247.36 o 
   8  16  20    13048.06    11537.50    461.68 o 
   9  16  20      141.95      185.29    271.12 o 
  10  16  20      175.07      198.52    316.62 o 
  11  16  20       27.79      236.36    347.03 o 
   1  17  20       58.27       65.94    240.59 o 
   2  17  20    44654.03    34812.10   1590.30 o 
   3  17  20       44.85        2.97    224.34 o 
   4  17  20        1.80      108.61    210.03 o 
   5  17  20       27.50        4.00    210.19 o 
   6  17  20    17678.69    14533.94    559.17 o 
   7  17  20       14.83       29.52    234.79 o 
   8  17  20      140.69      271.05    269.79 o 
   9  17  20        6.47       65.72    267.13 o 
  10  17  20     4049.44     5177.92    447.02 o 
   0  18  20    24786.47    20999.45   2771.84 o 
   1  18  20       27.42       79.38    232.87 o 
   2  18  20      177.68       65.79    254.93 o 
   3  18  20       13.84       76.15    246.55 o 
   4  18  20     3446.71     3114.14    319.41 o 
   5  18  20      328.69      168.53    213.43 o 
   6  18  20      214.31      324.63    236.74 o 
   7  18  20      125.96      192.18    248.78 o 
   8  18  20     9699.53     8417.71    389.54 o 
   9  18  20      206.05      241.34    312.28 o 
  10  18  20       48.63       82.81    323.79 o 
   1  19  20       81.37       36.66    244.73 o 
   2  19  20     9880.34     7954.76    532.00 o 
   3  19  20       33.32       14.51    237.53 o 
   4  19  20       12.82       47.80    252.25 o 
   5  19  20      393.82      377.63    246.41 o 
   6  19  20     8976.78     7524.10    382.50 o 
   7  19  20        0.10      145.06    257.63 o 
   8  19  20       33.35      132.21    310.02 o 
   9  19  20        5.73       59.70    322.23 o 
   0  20  20     7901.49     6040.68    887.58 o 
   1  20  20      484.92      379.25    256.03 o 
   2  20  20       31.49      251.95    265.42 o 
   3  20  20       98.47       74.86    251.30 o 
   4  20  20     6497.19     6050.78    426.85 o 
   5  20  20       52.80      107.89    247.85 o 
   6  20  20      480.86      314.56    268.07 o 
   7  20  20      439.91       89.95    273.85 o 
   8  20  20     2500.21     3361.71    398.85 o 
   9  20  20        2.72      214.17    358.14 o 
   1  21  20      927.67      664.66    278.83 o 
   2  21  20     4118.64     4244.10    395.82 o 
   3  21  20      442.49      592.91    281.39 o 
   4  21  20       23.12      211.00    284.63 o 
   5  21  20     2446.89     1763.50    338.81 o 
   6  21  20     3081.54     3375.66    401.73 o 
   7  21  20       10.23       54.12    311.21 o 
   8  21  20      213.78      141.76    340.45 o 
   9  21  20      872.37      222.54    368.00 o 
   0  22  20     6115.30     6022.84   1262.08 o 
   1  22  20     2188.62     2276.23    334.46 o 
   2  22  20      220.42      157.13    276.57 o 
   3  22  20     1993.26     1700.85    326.33 o 
   4  22  20     3219.79     3745.44    395.56 o 
   5  22  20      965.13      817.37    297.99 o 
   6  22  20       59.48       92.09    345.39 o 
   7  22  20      696.67      565.85    332.15 o 
   8  22  20     1092.76     1112.52    516.19 o 
   1  23  20     2176.54     1448.15    325.94 o 
   2  23  20     1936.37     1657.00    341.40 o 
   3  23  20     1425.07     1546.45    331.93 o 
   4  23  20       84.82      166.77    299.94 o 
   5  23  20     2361.57     1857.19    345.93 o 
   6  23  20       75.86      156.19    356.23 o 
   7  23  20      539.71       82.83    368.91 o 
   0  24  20      102.28       14.81    376.90 o 
   1  24  20     2538.51     2756.81    360.67 o 
   2  24  20       82.51      225.23    300.57 o 
   3  24  20     2588.57     2632.64    361.70 o 
   4  24  20       59.66       92.55    310.05 o 
   5  24  20      896.74      505.36    358.16 o 
   6  24  20       28.73       60.91    355.59 o 
   7  24  20     2169.75     1798.26    418.23 o 
   1  25  20     1968.13     2006.81    351.57 o 
   2  25  20      285.92      134.17    292.94 o 
   3  25  20     1753.78     1535.24    348.58 o 
   4  25  20       42.93      158.73    376.71 o 
   5  25  20     2185.08     1869.54    437.98 o 
   6  25  20        2.71       16.13    375.86 o 
   0  26  20     1959.76     1497.82    509.85 o 
   1  26  20     1395.94      887.32    324.03 o 
   2  26  20       16.20        6.61    299.90 o 
   3  26  20     3368.86     3602.44    483.56 o 
   4  26  20       87.08       37.38    370.79 o 
   5  26  20     1064.03      485.91    396.51 o 
   1  27  20     2051.88     1290.85    361.26 o 
   2  27  20      216.73      310.97    318.24 o 
   3  27  20     1639.47     1365.29    688.57 o 
   0  28  20     1864.76     1214.68    810.92 o 
   1  28  20     1178.18      741.81    344.64 o 
   1   1  21      135.97      244.17     96.46 o 
   2   1  21      265.66      497.14    313.61 o 
   3   1  21       34.46      148.51    117.92 o 
   4   1  21     1033.41     1837.62    162.80 o 
   5   1  21      174.12      351.35    163.08 o 
   6   1  21       46.29      200.84    173.46 o 
   7   1  21       83.82       26.80    171.96 o 
   8   1  21     1402.01     2645.45    368.12 o 
   9   1  21       15.22      108.27    225.38 o 
  10   1  21       45.80      141.79    282.10 o 
  11   1  21        1.45      158.19    259.11 o 
  12   1  21      213.07       33.16    270.91 o 
  13   1  21        1.40      117.94    287.87 o 
   1   2  21        0.80      236.93     94.15 o 
   2   2  21        0.19      115.82    101.81 o 
   3   2  21      174.56      188.87    110.21 o 
   4   2  21       38.53      384.09    135.07 o 
   5   2  21      330.71      492.27    161.15 o 
   6   2  21    14790.12    14656.66    472.43 o 
   7   2  21      193.29      211.46    185.93 o 
   8   2  21       38.15      456.87    238.59 o 
   9   2  21       80.54      235.07    228.04 o 
  10   2  21      458.47      563.55    287.62 o 
  11   2  21       62.95      281.60    291.16 o 
  12   2  21        4.23      163.80    276.97 o 
  13   2  21        7.36      125.25    291.75 o 
   1   3  21     1486.37     1667.73    140.43 o 
   2   3  21       27.87      297.46    172.04 o 
   3   3  21      257.08      325.21    106.61 o 
   4   3  21       14.96      112.83    115.98 o 
   5   3  21     1565.94     1601.09    209.51 o 
   6   3  21       12.99      235.65    179.39 o 
   7   3  21      292.17      152.34    189.03 o 
   8   3  21      381.47      667.22    241.44 o 
   9   3  21      259.45      497.92    255.09 o 
  10   3  21      139.55      298.33    288.07 o 
  11   3  21      290.86      292.20    286.41 o 
  12   3  21      225.01      236.56    305.81 o 
  13   3  21      123.43      189.17    289.79 o 
   0   4  21     1037.14     1591.38    242.78 o 
   1   4  21      258.73      303.03    147.81 o 
   2   4  21      106.09      145.13    109.56 o 
   3   4  21        0.96      202.19    121.42 o 
   4   4  21      230.37      337.16    142.89 o 
   5   4  21      570.21      664.57    172.91 o 
   6   4  21     5567.86     5143.61    323.36 o 
   7   4  21      382.18      653.13    227.93 o 
   8   4  21       57.61      338.99    228.15 o 
   9   4  21      521.91      417.60    247.07 o 
  10   4  21     2702.62     4607.19    430.69 o 
  11   4  21      376.11      321.66    273.10 o 
  12   4  21      107.33      220.03    336.49 o 
  13   4  21       33.86       47.52    327.07 o 
   1   5  21     2478.26     4637.65    244.88 o 
   2   5  21      294.57      243.58    115.26 o 
   3   5  21      369.46      648.79    131.99 o 
   4   5  21      606.67      459.42    148.49 o 
   5   5  21     2241.02     2534.40    256.22 o 
   6   5  21      261.55      215.52    209.47 o 
   7   5  21      199.84      607.71    228.85 o 
   8   5  21      712.33      779.83    247.47 o 
   9   5  21     1270.93     1363.77    286.21 o 
  10   5  21      165.13      136.47    244.47 o 
  11   5  21      590.22      342.57    268.00 o 
  12   5  21      606.83      410.33    289.67 o 
  13   5  21      284.42      576.43    391.93 o 
   0   6  21      121.04      209.74    184.08 o 
   1   6  21      316.10     1598.32    186.92 o 
   2   6  21     1800.03     2489.91    161.02 o 
   3   6  21     1106.84     2906.28    301.09 o 
   4   6  21       42.23      108.33    140.31 o 
   5   6  21      106.89     1222.71    194.43 o 
   6   6  21     1682.99     2101.77    208.21 o 
   7   6  21      401.64     1259.15    287.21 o 
   8   6  21      136.89       89.21    222.27 o 
   9   6  21       43.12      253.59    256.76 o 
  10   6  21       75.41       81.20    242.92 o 
  11   6  21      287.94      269.38    276.60 o 
  12   6  21        4.56       49.33    277.47 o 
  13   6  21       49.47      356.87    396.19 o 
   1   7  21     1546.27     3602.52    236.14 o 
   2   7  21      143.68      330.32    127.53 o 
   3   7  21     1132.66     3314.82    177.46 o 
   4   7  21     8085.30     9116.02    267.10 o 
   5   7  21      489.84     2075.81    247.10 o 
   6   7  21       10.30       64.38    175.06 o 
   7   7  21      657.97     1591.97    235.02 o 
   8   7  21     3596.07     4617.05    341.37 o 
   9   7  21      692.06      880.30    265.01 o 
  10   7  21        8.96       87.41    245.84 o 
  11   7  21      194.81      306.36    280.72 o 
  12   7  21      255.90       90.28    287.01 o 
   0   8  21      303.98      160.81    182.93 o 
   1   8  21     3042.62     4655.15    256.07 o 
   2   8  21        2.39       98.11    136.54 o 
   3   8  21     2606.01     4792.30    327.11 o 
   4   8  21       24.85      116.15    154.32 o 
   5   8  21     1819.12     2625.38    306.96 o 
   6   8  21        4.46      141.18    195.41 o 
   7   8  21      283.82      698.93    262.81 o 
   8   8  21       59.96      274.81    230.75 o 
   9   8  21      146.86      335.36    257.99 o 
  10   8  21      275.41      498.24    265.12 o 
  11   8  21       16.49      183.14    308.17 o 
  12   8  21        4.59      111.89    323.92 o 
   1   9  21     1087.37     3664.18    286.77 o 
   2   9  21        7.40       82.19    137.11 o 
   3   9  21     1426.45     3777.19    251.58 o 
   4   9  21     2175.46     2819.12    254.93 o 
   5   9  21     1668.63     3124.63    268.93 o 
   6   9  21       34.27       59.28    189.38 o 
   7   9  21     1014.68     1364.44    235.76 o 
   8   9  21      143.28       65.39    205.55 o 
   9   9  21      743.34      791.33    263.43 o 
  10   9  21        1.04       73.94    259.72 o 
  11   9  21      843.28      433.23    276.12 o 
  12   9  21       67.35      177.47    339.30 o 
   0  10  21      477.93      256.79    201.43 o 
   1  10  21     2794.48     3645.32    206.22 o 
   2  10  21     2552.59     4661.65    234.60 o 
   3  10  21     1751.12     3522.33    275.08 o 
   4  10  21      616.85      398.67    172.57 o 
   5  10  21     1251.98     2114.41    210.54 o 
   6  10  21     2313.02     1633.75    241.66 o 
   7  10  21      671.67      830.03    230.72 o 
   8  10  21       47.47      106.65    203.89 o 
   9  10  21      732.82      633.01    251.61 o 
  10  10  21        7.02      120.36    261.61 o 
  11  10  21      282.82      434.32    328.94 o 
  12  10  21       54.91      231.60    335.17 o 
   1  11  21     1141.29     2425.54    193.14 o 
   2  11  21      335.20      204.52    157.79 o 
   3  11  21     2290.28     3211.96    240.18 o 
   4  11  21      959.10      369.19    189.51 o 
   5  11  21     2667.94     4295.93    281.17 o 
   6  11  21      334.95       66.37    184.12 o 
   7  11  21      927.38      721.77    215.00 o 
   8  11  21     1289.43     1092.90    244.16 o 
   9  11  21      444.79     1476.25    281.31 o 
  10  11  21       32.27       93.36    292.70 o 
  11  11  21      118.18      122.50    311.76 o 
  12  11  21      215.67      574.64    353.41 o 
   0  12  21       97.55      136.25    214.47 o 
   1  12  21     1491.49     1897.97    211.80 o 
   2  12  21      451.89      294.67    192.75 o 
   3  12  21      338.87      626.68    199.77 o 
   4  12  21      588.21      344.48    180.89 o 
   5  12  21      499.43      917.59    194.93 o 
   6  12  21      828.95     1717.76    218.97 o 
   7  12  21       12.09      278.27    211.78 o 
   8  12  21      173.83       90.61    211.92 o 
   9  12  21      685.75      406.79    258.87 o 
  10  12  21      907.16      827.93    316.48 o 
  11  12  21       27.52      128.45    322.53 o 
  12  12  21       14.02       13.31    348.50 o 
   1  13  21      351.50      608.54    191.02 o 
   2  13  21       48.72      126.35    183.48 o 
   3  13  21     1191.06      783.18    185.23 o 
   4  13  21     2867.83     4103.28    253.53 o 
   5  13  21       71.22      152.68    197.46 o 
   6  13  21      268.10      106.69    186.32 o 
   7  13  21      445.09      330.80    208.31 o 
   8  13  21      433.70      367.26    227.73 o 
   9  13  21       78.03      110.11    265.75 o 
  10  13  21       40.76      162.40    314.81 o 
  11  13  21       83.67       46.10    323.56 o 
   0  14  21      415.62      352.13    308.12 o 
   1  14  21      577.82      318.12    188.76 o 
   2  14  21       87.12      147.77    197.29 o 
   3  14  21        5.19       51.75    183.04 o 
   4  14  21      979.48      467.61    184.86 o 
   5  14  21       67.59       61.38    183.62 o 
   6  14  21       59.64       81.31    192.46 o 
   7  14  21       10.03      149.80    235.42 o 
   8  14  21      370.66      146.66    246.29 o 
   9  14  21      267.28      260.23    270.22 o 
  10  14  21       38.52      307.91    280.03 o 
  11  14  21       33.10       81.46    330.23 o 
   1  15  21        0.83       62.70    219.19 o 
   2  15  21     1161.91      922.85    205.06 o 
   3  15  21       19.06       32.59    187.37 o 
   4  15  21     2320.68     2376.47    247.01 o 
   5  15  21        0.43       32.13    182.19 o 
   6  15  21      455.97      275.59    225.57 o 
   7  15  21      199.12       20.30    232.12 o 
   8  15  21      479.57      381.85    253.57 o 
   9  15  21       44.28      231.60    267.01 o 
  10  15  21      159.91      297.15    288.81 o 
  11  15  21      105.17        3.14    370.14 o 
   0  16  21     2067.38     1656.19    608.11 o 
   1  16  21       52.29       23.60    234.82 o 
   2  16  21     2722.40     3033.88    373.06 o 
   3  16  21      160.32      120.06    216.87 o 
   4  16  21     1227.92      786.08    234.46 o 
   5  16  21       16.54       37.85    203.33 o 
   6  16  21      373.42      416.77    232.39 o 
   7  16  21      252.49       68.81    233.93 o 
   8  16  21      814.28      873.99    260.65 o 
   9  16  21       79.33       62.43    263.45 o 
  10  16  21      160.17      171.63    324.08 o 
   1  17  21        0.09       66.57    235.64 o 
   2  17  21     2405.03     1877.29    650.20 o 
   3  17  21       14.56       75.13    236.03 o 
   4  17  21      137.05       64.78    232.63 o 
   5  17  21        1.17       51.77    212.47 o 
   6  17  21      728.69      694.77    248.24 o 
   7  17  21       20.42      145.12    241.30 o 
   8  17  21        1.55      119.12    258.12 o 
   9  17  21       94.78      181.61    276.59 o 
  10  17  21      788.12      144.15    321.57 o 
   0  18  21     2068.77     1083.62    362.01 o 
   1  18  21      287.91      118.27    243.00 o 
   2  18  21     1243.34     2057.64    305.06 o 
   3  18  21      385.61       87.07    252.70 o 
   4  18  21      644.73      208.58    250.78 o 
   5  18  21      253.11      161.68    227.48 o 
   6  18  21       64.22      183.82    236.11 o 
   7  18  21       67.73       91.18    254.65 o 
   8  18  21      657.67      414.64    265.71 o 
   9  18  21       49.35      288.88    317.19 o 
  10  18  21        7.48       76.22    330.49 o 
   1  19  21       36.73       95.77    254.28 o 
   2  19  21      737.04      578.98    272.50 o 
   3  19  21        1.86       33.51    256.81 o 
   4  19  21     1299.15     1509.35    330.04 o 
   5  19  21        6.46       31.90    266.19 o 
   6  19  21      944.71      593.50    263.52 o 
   7  19  21       31.62       40.26    252.76 o 
   8  19  21        6.00      128.79    279.14 o 
   9  19  21        1.36      177.18    328.89 o 
   0  20  21      515.87      923.13    388.24 o 
   1  20  21      677.21      225.91    260.61 o 
   2  20  21      286.59      307.86    278.66 o 
   3  20  21      206.71       53.90    263.61 o 
   4  20  21      411.07      163.08    271.98 o 
   5  20  21        0.36       47.95    278.88 o 
   6  20  21      563.17      563.41    303.15 o 
   7  20  21       97.42       14.24    273.81 o 
   8  20  21      303.68       60.58    332.91 o 
   9  20  21       27.62        4.75    362.78 o 
   1  21  21      269.94      119.12    265.51 o 
   2  21  21      777.32      239.30    275.54 o 
   3  21  21      130.02      141.19    286.24 o 
   4  21  21       13.50       76.60    293.03 o 
   5  21  21      630.27      492.85    298.71 o 
   6  21  21      267.24      173.86    296.88 o 
   7  21  21      110.00       30.54    353.58 o 
   8  21  21       17.05       97.48    342.85 o 
   0  22  21     1025.39      924.49    406.15 o 
   1  22  21      790.47      227.56    261.98 o 
   2  22  21      868.39     1046.53    325.99 o 
   3  22  21     1291.96      642.70    307.83 o 
   4  22  21      213.75      298.24    302.16 o 
   5  22  21      514.38      487.19    305.24 o 
   6  22  21      210.59      506.21    363.81 o 
   7  22  21     1021.41       16.27    347.81 o 
   8  22  21      198.31      195.27    378.49 o 
   1  23  21     1302.84      557.40    285.44 o 
   2  23  21      301.64      132.13    302.43 o 
   3  23  21     1133.57       84.28    280.77 o 
   4  23  21        3.73       68.42    289.78 o 
   5  23  21     1676.35      365.28    310.55 o 
   6  23  21       80.54       56.19    353.40 o 
   7  23  21      470.41      320.65    369.57 o 
   0  24  21        0.25       73.31    407.00 o 
   1  24  21     1214.85      750.09    298.23 o 
   2  24  21      243.85      317.44    303.92 o 
   3  24  21     1509.43      758.49    320.85 o 
   4  24  21       11.00        7.70    304.44 o 
   5  24  21     1045.21      253.54    348.92 o 
   6  24  21       83.05      176.79    382.18 o 
   1  25  21     1658.41      859.10    322.49 o 
   2  25  21        0.94        2.63    287.91 o 
   3  25  21     1180.15      674.58    328.94 o 
   4  25  21        0.01        7.13    363.83 o 
   5  25  21     1004.71      503.87    388.81 o 
   0  26  21       75.19       79.63    443.60 o 
   1  26  21      740.49      453.04    319.97 o 
   2  26  21       30.65       97.77    312.00 o 
   3  26  21      720.09      764.71    377.13 o 
   4  26  21       26.74      118.79    386.08 o 
   1  27  21      918.18      492.96    336.00 o 
   2  27  21       32.35      144.94    327.29 o 
   0   0  22    11187.67    12104.56    507.04 o 
   1   0  22     2773.11     3867.88    263.31 o 
   2   0  22       39.80       32.70    165.73 o 
   3   0  22      345.31      441.88    169.27 o 
   4   0  22    18925.99    17345.22    875.99 o 
   5   0  22     4211.77     3785.37    412.93 o 
   6   0  22      205.44      161.20    254.23 o 
   7   0  22      367.38       51.67    250.11 o 
   8   0  22    63264.34    64395.22   2781.58 o 
   9   0  22     2160.06     2064.86    396.35 o 
  10   0  22      691.64      351.42    377.96 o 
  11   0  22       11.89       68.76    385.99 o 
  12   0  22     5949.18     6775.15    659.90 o 
  13   0  22     1065.15      253.26    424.38 o 
   1   1  22     1091.35     2052.69    165.17 o 
   2   1  22    40725.28    39263.33   1081.12 o 
   3   1  22        0.77      114.22    128.67 o 
   4   1  22        0.52      125.63    135.07 o 
   5   1  22     1699.41     2039.95    236.70 o 
   6   1  22    20436.02    21550.91    804.21 o 
   7   1  22        1.07       67.39    180.51 o 
   8   1  22      503.34      560.61    252.60 o 
   9   1  22      788.88      722.29    246.44 o 
  10   1  22    16995.75    20574.98    701.26 o 
  11   1  22      129.94      362.41    269.10 o 
  12   1  22       91.42      274.96    280.62 o 
  13   1  22      176.60      470.58    311.28 o 
   0   2  22    98566.00    82278.90   3270.87 o 
   1   2  22      130.51      455.48    109.76 o 
   2   2  22       61.85      256.00    130.09 o 
   3   2  22       11.00       65.63    126.46 o 
   4   2  22    36753.00    34506.95    954.13 o 
   5   2  22      323.32      212.52    166.76 o 
   6   2  22      196.87       95.32    174.63 o 
   7   2  22      135.88      251.37    187.76 o 
   8   2  22     2963.08     4083.81    342.13 o 
   9   2  22      558.44     1055.68    358.68 o 
  10   2  22      238.75      179.23    248.85 o 
  11   2  22       17.75       72.21    287.67 o 
  12   2  22     1349.46     2812.40    491.01 o 
  13   2  22       56.68      159.30    305.42 o 
   1   3  22     2818.73     2453.18    169.33 o 
   2   3  22    31818.21    28571.52    665.64 o 
   3   3  22       16.94      104.81    133.48 o 
   4   3  22      430.18      211.93    150.64 o 
   5   3  22      736.20     1182.79    193.89 o 
   6   3  22     2491.06     3284.05    303.76 o 
   7   3  22       35.63       36.86    233.36 o 
   8   3  22      352.41      451.42    257.84 o 
   9   3  22      650.63      728.48    289.00 o 
  10   3  22      392.68      546.67    263.44 o 
  11   3  22       31.85      144.07    288.96 o 
  12   3  22       78.60       91.54    303.53 o 
  13   3  22       72.61      207.34    302.33 o 
   0   4  22    13167.79    12633.07    551.81 o 
   1   4  22     3049.18     2608.00    162.90 o 
   2   4  22      290.30      354.69    121.26 o 
   3   4  22      224.11      218.28    111.40 o 
   4   4  22     6070.94     5937.97    261.06 o 
   5   4  22     1952.99     2112.82    215.72 o 
   6   4  22      674.88      805.41    191.15 o 
   7   4  22      688.66      588.53    226.84 o 
   8   4  22     1844.50     2141.17    293.29 o 
   9   4  22      299.60      405.32    251.79 o 
  10   4  22       56.90       98.62    255.54 o 
  11   4  22      208.88      180.42    286.81 o 
  12   4  22      475.77      583.17    352.07 o 
  13   4  22       25.83      108.76    328.03 o 
   1   5  22     8820.34     7970.82    238.33 o 
   2   5  22      232.13      411.36    121.05 o 
   3   5  22      995.85     1613.39    149.28 o 
   4   5  22       64.21      260.35    149.85 o 
   5   5  22     7507.84     6473.72    281.16 o 
   6   5  22      320.11      634.92    247.12 o 
   7   5  22      796.01      842.78    243.78 o 
   8   5  22        6.63      204.01    246.25 o 
   9   5  22     3234.27     3637.04    331.23 o 
  10   5  22     1062.56     1205.96    274.73 o 
  11   5  22       35.11      169.71    277.02 o 
  12   5  22      182.99       69.59    310.36 o 
   0   6  22       71.85      512.76    190.22 o 
   1   6  22    10149.52     9187.05    276.33 o 
   2   6  22      313.95      859.08    140.93 o 
   3   6  22     6575.09     6785.34    211.02 o 
   4   6  22       48.52       74.11    152.99 o 
   5   6  22     5057.46     5344.26    363.64 o 
   6   6  22        0.17      187.71    212.01 o 
   7   6  22     6636.18     6489.18    317.16 o 
   8   6  22     1408.25     2194.07    277.85 o 
   9   6  22     1499.07     1477.74    273.12 o 
  10   6  22       39.95      376.22    269.83 o 
  11   6  22     2024.67     2146.66    318.41 o 
  12   6  22       42.18      170.25    290.59 o 
   1   7  22     9922.86     9838.22    327.67 o 
   2   7  22     4133.73     4256.83    236.42 o 
   3   7  22     6810.31     6881.13    232.43 o 
   4   7  22       26.71      126.01    146.67 o 
   5   7  22    10958.37     9556.90    360.43 o 
   6   7  22     1265.56     1257.34    267.94 o 
   7   7  22     3714.10     5449.62    402.58 o 
   8   7  22        7.36       74.86    231.27 o 
   9   7  22     3138.78     3620.08    346.04 o 
  10   7  22      341.53      302.37    257.18 o 
  11   7  22     1206.70     1051.54    300.76 o 
  12   7  22        0.82      335.59    290.87 o 
   0   8  22    10409.74    10867.03    422.57 o 
   1   8  22    14327.88    14631.31    451.98 o 
   2   8  22      153.37      231.44    135.98 o 
   3   8  22    15325.35    14835.61    534.65 o 
   4   8  22      136.98      184.04    167.89 o 
   5   8  22     5028.13     5005.89    262.50 o 
   6   8  22      223.22      190.52    191.57 o 
   7   8  22    10261.35    10130.49    417.80 o 
   8   8  22     6852.80     6530.79    517.00 o 
   9   8  22     1445.23     1842.00    278.98 o 
  10   8  22        2.98       43.91    259.74 o 
  11   8  22     3265.17     5129.46    485.62 o 
  12   8  22      574.03      303.40    299.88 o 
   1   9  22    11255.72    13891.87    435.14 o 
   2   9  22     3969.46     4265.03    471.84 o 
   3   9  22    13230.65    11238.28    421.43 o 
   4   9  22      238.91      300.16    184.04 o 
   5   9  22     9489.88     8969.99    360.70 o 
   6   9  22      549.18      764.71    205.21 o 
   7   9  22     4215.32     3800.75    322.22 o 
   8   9  22        0.19       27.35    224.70 o 
   9   9  22     4504.70     4268.44    349.53 o 
  10   9  22     5477.09     5589.49    453.78 o 
  11   9  22     1272.83      692.81    295.62 o 
  12   9  22       77.19      203.72    342.27 o 
   0  10  22    14393.87    15491.31    496.41 o 
   1  10  22     9098.31     8778.96    300.71 o 
   2  10  22      648.19      503.62    187.26 o 
   3  10  22     9561.30     8651.38    370.64 o 
   4  10  22     1734.78     2091.89    220.17 o 
   5  10  22     4218.51     4209.47    307.50 o 
   6  10  22       13.82       69.21    192.00 o 
   7  10  22     4701.91     5392.47    297.47 o 
   8  10  22     2498.70     2130.35    283.21 o 
   9  10  22     1734.60     1642.33    282.49 o 
  10  10  22       99.23       66.40    260.41 o 
  11  10  22     3322.81     3127.75    468.36 o 
  12  10  22      258.33      340.94    348.17 o 
   1  11  22     6869.13     8182.70    294.00 o 
   2  11  22     4693.08     5475.15    447.68 o 
   3  11  22     4952.21     4462.97    248.68 o 
   4  11  22      219.57      193.81    186.78 o 
   5  11  22     7331.56     6529.57    273.31 o 
   6  11  22       71.42       38.03    193.45 o 
   7  11  22     1885.28     2583.76    246.45 o 
   8  11  22       88.68      175.80    232.76 o 
   9  11  22     4063.83     4294.53    407.42 o 
  10  11  22     1221.42     1400.67    362.82 o 
  11  11  22      392.73      443.37    330.09 o 
  12  11  22      124.41      169.03    356.06 o 
   0  12  22     1620.57     2120.44    371.06 o 
   1  12  22     2658.40     2795.31    262.17 o 
   2  12  22       20.73      129.45    188.14 o 
   3  12  22     3482.47     3567.26    299.75 o 
   4  12  22     5724.16     5184.23    262.92 o 
   5  12  22     2235.74     1743.21    223.07 o 
   6  12  22        7.39       17.95    191.37 o 
   7  12  22      944.88     1083.61    224.48 o 
   8  12  22      510.72      163.77    222.90 o 
   9  12  22      970.89      752.82    264.52 o 
  10  12  22      157.48      185.46    304.14 o 
  11  12  22      536.76      752.50    340.23 o 
   1  13  22     1400.97     1108.82    212.79 o 
   2  13  22    10096.99     8072.73    419.79 o 
   3  13  22      665.27      617.05    209.01 o 
   4  13  22       53.71      367.99    187.98 o 
   5  13  22     1351.59     1616.77    239.30 o 
   6  13  22      995.19      677.78    205.00 o 
   7  13  22       45.92      120.26    211.42 o 
   8  13  22      334.53      163.91    225.34 o 
   9  13  22      684.69      909.49    304.67 o 
  10  13  22      812.38      628.23    314.81 o 
  11  13  22       53.07      158.73    335.96 o 
   0  14  22    30619.32    24805.12   1655.35 o 
   1  14  22      196.07      215.19    184.05 o 
   2  14  22       73.91      128.78    198.33 o 
   3  14  22      798.04      813.75    214.72 o 
   4  14  22    11061.29     9245.98    371.16 o 
   5  14  22      119.38       76.45    187.58 o 
   6  14  22       68.78      136.76    195.87 o 
   7  14  22       32.21       65.28    210.13 o 
   8  14  22     4407.11     4216.33    348.56 o 
   9  14  22       92.42      133.32    293.51 o 
  10  14  22       43.67      217.18    311.23 o 
  11  14  22        1.05       85.78    344.98 o 
   1  15  22       27.73      155.61    232.33 o 
   2  15  22    18569.03    17671.72    595.68 o 
   3  15  22       26.39       81.37    188.51 o 
   4  15  22      358.37      608.75    224.08 o 
   5  15  22       58.71      117.39    185.41 o 
   6  15  22     7472.92     6760.93    459.86 o 
   7  15  22       90.82      274.33    242.27 o 
   8  15  22      444.14      346.65    269.97 o 
   9  15  22        8.17       24.51    270.52 o 
  10  15  22     3150.00     4166.31    416.56 o 
   0  16  22    14750.76     8644.78    779.78 o 
   1  16  22       58.13       85.30    237.08 o 
   2  16  22       95.82      285.18    264.16 o 
   3  16  22       25.61       98.83    193.52 o 
   4  16  22     3306.36     2134.62    297.16 o 
   5  16  22       95.99      168.57    226.76 o 
   6  16  22      232.07      151.86    233.42 o 
   7  16  22       27.42       79.41    242.67 o 
   8  16  22     9516.68     7334.79    342.37 o 
   9  16  22      159.37      373.53    279.23 o 
  10  16  22      122.21      125.01    325.58 o 
   1  17  22       72.51      156.58    244.73 o 
   2  17  22    17113.21    13403.29    669.12 o 
   3  17  22      169.25      361.52    234.83 o 
   4  17  22      115.28       46.30    235.94 o 
   5  17  22      151.59      194.81    236.78 o 
   6  17  22    14821.21     9715.31    401.63 o 
   7  17  22       46.12      189.47    260.78 o 
   8  17  22      118.90      296.30    263.33 o 
   9  17  22       65.89       55.54    281.10 o 
  10  17  22     3606.92     3714.70    476.40 o 
   0  18  22    10070.05     9427.40    637.61 o 
   1  18  22      113.45      344.15    251.76 o 
   2  18  22       24.08       71.44    259.32 o 
   3  18  22        5.12       82.19    252.33 o 
   4  18  22     7585.24     6913.90    484.48 o 
   5  18  22      170.90      258.62    253.34 o 
   6  18  22      198.03      134.12    264.84 o 
   7  18  22        0.35      145.28    261.54 o 
   8  18  22     6128.32     6441.34    443.45 o 
   9  18  22      152.90      188.16    315.61 o 
   1  19  22       23.59      144.95    265.86 o 
   2  19  22    14683.35    12504.05    558.56 o 
   3  19  22        7.19       32.50    262.66 o 
   4  19  22        0.24       45.05    265.83 o 
   5  19  22       46.74       38.74    262.79 o 
   6  19  22     5815.26     4937.93    385.28 o 
   7  19  22       47.33       73.34    279.33 o 
   8  19  22      135.41      198.16    285.32 o 
   9  19  22       14.86        7.23    314.54 o 
   0  20  22    28240.41    25342.68   1476.32 o 
   1  20  22      275.18      435.16    273.70 o 
   2  20  22       10.17      136.77    276.82 o 
   3  20  22       75.64       14.79    269.67 o 
   4  20  22     5761.54     5059.50    436.17 o 
   5  20  22       31.51      287.27    278.80 o 
   6  20  22      239.22      180.08    298.77 o 
   7  20  22       11.02       38.37    296.10 o 
   8  20  22     1803.70     1389.57    500.29 o 
   1  21  22      220.22      206.60    268.08 o 
   2  21  22      873.15      622.18    304.71 o 
   3  21  22      112.94      331.71    290.18 o 
   4  21  22       75.31       24.07    286.11 o 
   5  21  22      844.68      506.86    292.98 o 
   6  21  22      552.29      414.37    297.45 o 
   7  21  22       21.63       32.53    346.52 o 
   8  21  22        7.54       28.83    384.99 o 
   0  22  22       23.41      114.48    382.06 o 
   1  22  22      884.48      572.97    281.66 o 
   2  22  22        8.85       29.48    276.37 o 
   3  22  22      732.98     1077.32    323.58 o 
   4  22  22      597.80      407.88    302.94 o 
   5  22  22      245.21      399.14    306.88 o 
   6  22  22        2.01      119.83    304.75 o 
   7  22  22      918.44      629.96    367.24 o 
   1  23  22     1161.99      993.22    305.59 o 
   2  23  22      146.99      117.75    291.91 o 
   3  23  22     1314.26      952.97    347.95 o 
   4  23  22       15.66       28.28    302.16 o 
   5  23  22     1398.30     1003.44    320.45 o 
   6  23  22      111.02       46.30    358.94 o
[truncated: 155,201 more chars]
