# Supplementary material for: Structural disorder and transformation in crystal growth: direct observation of ring-opening isomerization in a metal–organic solid solution
Source: IUCrJ. 2014 Aug 20;1(Pt 5):318–27. doi: 10.1107/S2052252514015966 (PMC4174874; doi:10.1107/S2052252514015966)
Supplement: Supplementary file 3 [file m-01-00318-B_ibamsup3.fcf]

# 
# h,k,l, Fc-squared, Fo-squared, sigma(Fo-squared) and status flag 
# 
data_B_ibam 
_shelx_title ' 1 in Ibam AgCF3CO2.C22H20N6O4.(H2O)5' 
_shelx_refln_list_code          4 
_shelx_F_calc_maximum      421.19 
_exptl_crystal_F_000      2944.00 
_reflns_d_resolution_high  0.8255 
 
loop_ 
 _symmetry_equiv_pos_as_xyz 
 'x, y, z' 
 '-x, -y, z' 
 '-x+1/2, y+1/2, -z' 
 'x+1/2, -y+1/2, -z' 
 'x+1/2, y+1/2, z+1/2' 
 '-x+1/2, -y+1/2, z+1/2' 
 '-x+1, y+1, -z+1/2' 
 'x+1, -y+1, -z+1/2' 
 '-x, -y, -z' 
 'x, y, -z' 
 'x-1/2, -y-1/2, z' 
 '-x-1/2, y-1/2, z' 
 '-x+1/2, -y+1/2, -z+1/2' 
 'x+1/2, y+1/2, -z+1/2' 
 'x, -y, z+1/2' 
 '-x, y, z+1/2' 
 
_cell_length_a     6.4005 
_cell_length_b    26.4255 
_cell_length_c    35.0163 
_cell_angle_alpha  90.000 
_cell_angle_beta   90.000 
_cell_angle_gamma  90.000 
 
_shelx_F_squared_multiplier     1.000 
 
loop_ 
 _refln_index_h 
 _refln_index_k 
 _refln_index_l 
 _refln_F_squared_calc 
 _refln_F_squared_meas 
 _refln_F_squared_sigma 
 _refln_observed_status 
   2   0   0    50951.14    54791.52   1335.39 o 
   4   0   0    48994.30    54261.78   1371.97 o 
   1   1   0   161015.36   164043.25   2752.53 o 
   3   1   0    23443.79    25515.16    477.13 o 
   5   1   0    17527.70    17969.34    391.71 o 
   7   1   0     2478.26     2227.93    148.09 o 
   2   2   0    54670.46    57545.91    989.65 o 
   4   2   0    27372.20    29353.53    560.15 o 
   6   2   0     7549.69     7288.98    231.26 o 
   1   3   0     8404.47     5346.69     82.53 o 
   3   3   0    58807.42    63686.26   1109.15 o 
   5   3   0     2922.02     3293.74    145.61 o 
   7   3   0      714.86      550.38    187.20 o 
   0   4   0    14147.20    16513.51    241.35 o 
   2   4   0     9402.97     9122.41    161.48 o 
   4   4   0      577.52      431.10     80.63 o 
   6   4   0     1096.91     1400.18    195.79 o 
   1   5   0   177398.25   175409.33   2108.45 o 
   3   5   0    12068.68    11552.74    262.30 o 
   5   5   0      266.20      185.62     79.78 o 
   7   5   0       80.60      168.37    165.66 o 
   0   6   0   124827.44   116436.39   1621.11 o 
   2   6   0    35098.91    33409.44    562.65 o 
   4   6   0     1333.19     1363.20     85.05 o 
   6   6   0      243.03      278.17     92.29 o 
   1   7   0    77382.92    82353.33   1150.92 o 
   3   7   0      465.58      413.75     55.63 o 
   5   7   0      739.77     1093.14    133.48 o 
   7   7   0      383.06      358.00    147.08 o 
   0   8   0     6486.24     6501.00    186.18 o 
   2   8   0     5683.41     5242.09    106.59 o 
   4   8   0      366.26      193.67     54.61 o 
   6   8   0        4.59       59.81     92.20 o 
   1   9   0    57104.90    54880.78    675.69 o 
   3   9   0       37.29       36.14     37.09 o 
   5   9   0        1.57       -6.52     77.23 o 
   7   9   0      322.83      372.39    143.27 o 
   0  10   0     3150.28     2572.78     70.60 o 
   2  10   0     2811.66     2357.58    140.78 o 
   4  10   0      322.33      140.21     67.38 o 
   6  10   0       96.31     -153.37    146.10 o 
   1  11   0    29847.31    32754.93    417.00 o 
   3  11   0     3877.43     3587.32     93.11 o 
   5  11   0     2582.50     2111.92    112.60 o 
   7  11   0      251.20      143.21    259.53 o 
   0  12   0     1127.16     1064.55     57.63 o 
   2  12   0    26153.26    28086.95    639.48 o 
   4  12   0      725.23      714.45     86.65 o 
   6  12   0      492.92      382.75    137.59 o 
   1  13   0    10226.65    12338.72    180.95 o 
   3  13   0    20895.18    19099.80    491.38 o 
   5  13   0     3512.70     3413.73    133.64 o 
   7  13   0      193.36      -71.85    172.45 o 
   0  14   0    34779.24    33423.69    617.50 o 
   2  14   0     3266.11     3153.43    100.22 o 
   4  14   0    10629.21    10262.78    223.66 o 
   6  14   0      731.22      613.83    159.68 o 
   1  15   0    18342.57    16238.13    231.20 o 
   3  15   0     3096.29     3072.19    113.42 o 
   5  15   0     5067.86     5405.33    171.16 o 
   0  16   0    22813.65    21318.27    555.54 o 
   2  16   0     1821.22     1593.46     89.95 o 
   4  16   0     4027.91     4024.78    142.33 o 
   6  16   0     1849.22     2128.87    319.27 o 
   1  17   0    20834.71    22174.57    360.17 o 
   3  17   0     5025.21     4980.45    144.41 o 
   5  17   0     4793.05     4197.49    197.40 o 
   0  18   0    16075.78    16608.95    352.14 o 
   2  18   0    34481.24    35309.99    591.77 o 
   4  18   0     4167.86     3993.56    147.13 o 
   6  18   0     1385.86     1607.47    186.06 o 
   1  19   0    11539.64    11292.82    218.77 o 
   3  19   0    11378.78    11223.21    237.61 o 
   5  19   0     1448.81     1682.58    171.66 o 
   0  20   0     6338.64     6743.46    193.15 o 
   2  20   0     1938.14     1970.84     97.87 o 
   4  20   0     8924.93     7336.29    279.88 o 
   6  20   0      349.53      657.43    166.16 o 
   1  21   0     3629.31     3738.28    120.12 o 
   3  21   0      110.42       91.06     85.02 o 
   5  21   0      763.34      697.15    151.26 o 
   0  22   0     1724.76     1516.99    200.69 o 
   2  22   0      737.53      916.35    109.77 o 
   4  22   0       16.36     -112.93     95.58 o 
   1  23   0       72.44      178.52     74.69 o 
   3  23   0        0.38     -131.10     87.40 o 
   5  23   0        0.57      -52.42    135.30 o 
   0  24   0       67.31      -52.06     97.13 o 
   2  24   0      572.96      651.01    146.75 o 
   4  24   0      171.28      121.44    136.16 o 
   1  25   0        0.21      -79.49     78.35 o 
   3  25   0      509.94      397.59    112.82 o 
   0  26   0      104.35       -6.78    106.36 o 
   2  26   0      396.74      341.37     97.22 o 
   4  26   0        5.98     -208.92    139.28 o 
   1  27   0        8.90     -100.02     84.13 o 
   3  27   0       44.27     -155.18    103.46 o 
   0  28   0       92.08       83.28    147.73 o 
   2  28   0       84.17       62.37    102.77 o 
   1  29   0      333.28      335.40    115.75 o 
   3  29   0      183.38      -15.14    137.35 o 
   0  30   0      395.85      334.93    163.12 o 
   2  30   0       45.71     -160.36    106.91 o 
   1  31   0      449.03      499.10    112.33 o 
   0  32   0      720.04      496.25    187.93 o 
   2   1   1     2410.89     2116.02     55.65 o 
   4   1   1     1033.80     2046.68    123.84 o 
   6   1   1      485.27      814.69    100.93 o 
   1   2   1    16130.53    18599.69    210.83 o 
   5   2   1        3.86      607.86    105.98 o 
   7   2   1      423.69      416.28    124.92 o 
   2   3   1      139.66     1306.19     48.12 o 
   4   3   1      466.96     1310.31     81.34 o 
   6   3   1       27.47      593.63    137.17 o 
   1   4   1    64736.00    63474.29    545.90 o 
   3   4   1      199.01      484.55     61.35 o 
   5   4   1      373.68      717.48    103.20 o 
   7   4   1      137.91      215.19    103.09 o 
   2   5   1     3729.88     2900.16     50.90 o 
   4   5   1       39.26      524.33     52.73 o 
   6   5   1      692.40      880.58     76.27 o 
   1   6   1    86036.55    95091.45    812.26 o 
   5   6   1      120.91      401.89     55.02 o 
   7   6   1        2.30        8.27    104.01 o 
   2   7   1     9161.70    14071.01    182.82 o 
   4   7   1      118.55      196.27     41.29 o 
   6   7   1      209.74      120.73     64.96 o 
   1   8   1     5838.00     6372.30    109.49 o 
   3   8   1      298.61      231.55     39.18 o 
   5   8   1      260.88      545.32     76.57 o 
   7   8   1        6.00      218.25    111.02 o 
   2   9   1    10149.63     8974.50    108.15 o 
   4   9   1      125.51      133.37     37.61 o 
   6   9   1      120.43      277.99     94.39 o 
   1  10   1     4549.79     4172.80     63.98 o 
   3  10   1      103.16      101.78     27.66 o 
   5  10   1      487.01      613.84     65.70 o 
   7  10   1        3.55       89.98    102.87 o 
   2  11   1      519.07     1574.15     70.72 o 
   4  11   1      287.61      692.47     82.76 o 
   6  11   1       64.30      226.04     79.28 o 
   1  12   1     2986.47     3431.51     71.02 o 
   3  12   1     1272.96     1366.40     51.26 o 
   5  12   1        0.55      -70.45     56.76 o 
   7  12   1        1.39     -116.86    106.61 o 
   2  13   1    14006.53    13467.76    168.66 o 
   4  13   1        5.56      388.92     57.60 o 
   6  13   1      248.28      349.73     94.44 o 
   1  14   1     2675.30     2766.62     75.22 o 
   3  14   1     1850.24     2824.36     77.43 o 
   5  14   1      191.10      393.89     68.66 o 
   2  15   1     5106.06     4609.98     86.65 o 
   4  15   1      770.38      644.02     66.29 o 
   6  15   1      107.50      189.59     99.86 o 
   1  16   1       41.48      130.31     33.95 o 
   3  16   1     2442.45     1916.01     70.13 o 
   5  16   1      170.67      928.80     90.12 o 
   2  17   1      238.27     1022.22     68.47 o 
   4  17   1       40.69      343.18     64.68 o 
   6  17   1        1.47      197.35    103.28 o 
   1  18   1        1.23      132.29     42.64 o 
   3  18   1     2604.62     3231.87     87.96 o 
   5  18   1       53.23      140.04    101.00 o 
   2  19   1       18.38      662.41     57.26 o 
   4  19   1      131.19      974.91     79.80 o 
   6  19   1        0.89      102.92    105.69 o 
   1  20   1       28.02       15.56     43.73 o 
   3  20   1       14.93       62.50     55.65 o 
   5  20   1       15.70      111.48     98.70 o 
   2  21   1      149.81      147.61     53.12 o 
   4  21   1        0.14      169.11     82.48 o 
   1  22   1       98.49      228.95     54.87 o 
   3  22   1      641.83      432.56     67.49 o 
   5  22   1       60.10     -143.07     95.38 o 
   2  23   1        3.38      -17.09     55.41 o 
   4  23   1      226.62       84.72     81.98 o 
   1  24   1       78.52        5.32     54.39 o 
   3  24   1      902.64     1385.78    157.99 o 
   5  24   1        0.02     -155.73    103.82 o 
   2  25   1       41.49       -1.58     62.47 o 
   4  25   1      696.35      558.21    107.65 o 
   1  26   1       19.14      -84.83     56.55 o 
   3  26   1       94.19       -8.71     70.94 o 
   2  27   1       17.34      -63.93     69.20 o 
   4  27   1       85.65      -38.94    101.22 o 
   1  28   1        0.04       -6.12     62.79 o 
   3  28   1       10.55     -153.60    102.40 o 
   2  29   1       14.24       38.52     74.57 o 
   1  30   1        0.43      -12.90     70.29 o 
   2   0   2    28354.27    32855.16    581.36 o 
   4   0   2    22209.30    22142.92    440.59 o 
   6   0   2     3953.85     4101.14    175.14 o 
   1   1   2     2978.08     6016.34     61.71 o 
   3   1   2    29870.75    33189.21    426.97 o 
   5   1   2     6830.74     7043.22    147.91 o 
   7   1   2     2245.66     1934.47    206.57 o 
   0   2   2    84505.53    63743.69   1529.11 o 
   2   2   2    19281.21    22877.82    357.90 o 
   4   2   2    28832.70    29712.87    399.80 o 
   6   2   2     2639.93     2897.64    109.99 o 
   1   3   2   109875.14   122092.23   1287.54 o 
   3   3   2    27353.14    30927.29    408.54 o 
   5   3   2     7981.79     8211.59    162.58 o 
   7   3   2      403.69      413.18    104.43 o 
   0   4   2     1825.47     3848.08     53.34 o 
   2   4   2    17650.80    19592.25    286.81 o 
   4   4   2     3359.40     3704.09    142.15 o 
   6   4   2     2317.76     2166.59     86.99 o 
   1   5   2    13860.97    14373.34    135.88 o 
   3   5   2     1989.45     1565.17     51.66 o 
   5   5   2      277.63      295.48     56.12 o 
   7   5   2       11.18      -62.33     87.15 o 
   0   6   2   117550.16   122896.58   1322.87 o 
   2   6   2     5915.52     5914.32     93.52 o 
   4   6   2     1767.61     1879.35     59.99 o 
   6   6   2        0.01       62.11    101.44 o 
   1   7   2    54855.66    57301.30    635.36 o 
   3   7   2      574.69      539.16     39.80 o 
   5   7   2       86.11      217.87     71.42 o 
   7   7   2        6.14     -156.66    104.44 o 
   0   8   2     7990.46     8177.95    108.39 o 
   2   8   2     1092.88     1249.47     55.30 o 
   4   8   2      136.22      203.53     37.91 o 
   6   8   2      213.44      152.96     75.32 o 
   1   9   2     1382.72     1018.34     31.27 o 
   3   9   2      594.75      802.83     36.55 o 
   5   9   2      356.24      561.29     64.63 o 
   7   9   2       14.79      -73.78    111.10 o 
   0  10   2       12.14      -27.75     25.84 o 
   2  10   2    14758.64    15042.72    163.28 o 
   4  10   2     1011.68      853.00     51.26 o 
   6  10   2        9.25      -45.19     73.97 o 
   1  11   2      389.90     2289.93     48.35 o 
   3  11   2     1380.32     1442.18     49.46 o 
   5  11   2      145.04      130.16     58.05 o 
   7  11   2       64.29      135.89    120.06 o 
   0  12   2     6005.08     5052.46     85.41 o 
   2  12   2     4154.05     4638.64     75.93 o 
   4  12   2      759.62      736.19     66.56 o 
   6  12   2       67.79       64.91     76.84 o 
   1  13   2     7216.54     6470.98     81.09 o 
   3  13   2      750.09     1251.28     77.36 o 
   5  13   2      782.88      777.97     71.70 o 
   7  13   2       56.46     -151.36    106.95 o 
   0  14   2     6486.77     7790.48    118.64 o 
   2  14   2     3237.04     2821.18     57.76 o 
   4  14   2     3302.38     3411.95     90.47 o 
   6  14   2     1201.31     1032.29    142.78 o 
   1  15   2    29474.08    27138.48    273.97 o 
   3  15   2    10378.85     9281.26    161.32 o 
   5  15   2     4706.64     4494.91    121.78 o 
   0  16   2    27090.56    25426.44    309.96 o 
   2  16   2    28865.54    25559.18    291.44 o 
   4  16   2     6036.58     5325.06    113.51 o 
   6  16   2      996.61     1010.87    115.89 o 
   1  17   2    20100.37    19706.90    211.95 o 
   3  17   2     8674.54     7370.15    125.97 o 
   5  17   2     2476.26     2271.26    104.43 o 
   0  18   2    16354.41    16474.44    220.88 o 
   2  18   2     2983.63     3822.71    144.11 o 
   4  18   2     5854.34     5225.32    116.68 o 
   6  18   2      759.39      704.04    113.19 o 
   1  19   2     5728.82     4912.31    101.88 o 
   3  19   2      333.14      969.52     68.54 o 
   5  19   2     2352.24     2353.53    119.63 o 
   0  20   2     2598.94     2435.55     84.91 o 
   2  20   2     5257.87     4881.12     99.48 o 
   4  20   2     1248.63     1965.68    117.44 o 
   6  20   2      431.68      394.20    118.48 o 
   1  21   2     2746.70     2985.32     77.42 o 
   3  21   2     2019.46     1770.12     81.36 o 
   5  21   2      183.81      132.19     97.57 o 
   0  22   2     1503.16     1893.34     86.91 o 
   2  22   2      848.56      867.52     65.51 o 
   4  22   2     1020.28      573.12     86.81 o 
   1  23   2      394.99      387.79     65.46 o 
   3  23   2      243.25      145.91     64.82 o 
   5  23   2        7.68      -94.62     99.95 o 
   0  24   2       30.73      -96.58     67.95 o 
   2  24   2       63.21       39.62     59.61 o 
   4  24   2       89.20       72.42     84.81 o 
   1  25   2      408.62      198.45     58.97 o 
   3  25   2      184.09      376.29     74.35 o 
   0  26   2      332.68      666.69     98.17 o 
   2  26   2       18.92      157.01     70.74 o 
   4  26   2       99.95       32.62    100.77 o 
   1  27   2        0.48      -57.84     61.27 o 
   3  27   2       77.16      -72.19     81.68 o 
   0  28   2      153.42       84.32    105.03 o 
   2  28   2       23.43      -71.13     70.70 o 
   1  29   2      307.27      438.34     73.55 o 
   3  29   2       17.36      -91.97     90.01 o 
   0  30   2       41.39      117.83    111.68 o 
   2  30   2      225.92      158.87     78.91 o 
   1  31   2      261.32      301.33     76.01 o 
   2   1   3    19618.21    19856.75    258.62 o 
   4   1   3        0.17      478.83     67.43 o 
   6   1   3       13.24      442.15     85.29 o 
   1   2   3     7789.26    10089.91     95.89 o 
   3   2   3     2511.71     2808.14    104.29 o 
   5   2   3      109.85      343.60     64.34 o 
   7   2   3      144.91      249.16    129.89 o 
   2   3   3    11777.48    11264.38    131.42 o 
   4   3   3      519.59      499.49     51.24 o 
   6   3   3      659.75      687.74    135.88 o 
   1   4   3    21834.05    23632.29    212.31 o 
   3   4   3     2005.07     1878.54     58.41 o 
   5   4   3      263.86      268.40     56.41 o 
   7   4   3       62.44       69.73     90.65 o 
   2   5   3      290.65       -2.33     23.46 o 
   4   5   3     1246.54     1226.09     58.50 o 
   6   5   3      141.90      267.03     69.15 o 
   1   6   3    24304.43    29803.32    325.85 o 
   3   6   3     6891.35     7589.17    100.68 o 
   5   6   3      562.09      487.07     56.72 o 
   7   6   3       48.35      151.50     93.14 o 
   2   7   3      178.63       18.75     23.60 o 
   4   7   3      294.56      123.21     39.52 o 
   6   7   3     1246.37     1555.76    100.15 o 
   1   8   3    26052.52    24026.01    219.65 o 
   3   8   3      641.20      554.73     59.56 o 
   5   8   3     1432.34     1265.41     71.94 o 
   7   8   3       16.98      108.01    110.68 o 
   2   9   3        9.44      508.16     50.79 o 
   4   9   3      390.26      503.65     46.18 o 
   6   9   3       84.31       12.54     72.46 o 
   1  10   3     4118.91     3360.42     50.95 o 
   3  10   3     1554.57     1514.70     49.60 o 
   5  10   3      526.19      425.42     63.11 o 
   7  10   3       58.21      135.18    119.51 o 
   2  11   3     1877.59     2418.97     68.60 o 
   4  11   3        4.30      -54.75     45.16 o 
   6  11   3      169.20      215.90     78.56 o 
   1  12   3      862.62      994.44     33.73 o 
   3  12   3       78.81       57.28     46.06 o 
   5  12   3      933.88      740.01     78.87 o 
   7  12   3      159.11     -124.39    117.77 o 
   2  13   3     1441.27     1793.14     47.96 o 
   4  13   3       21.26      -25.32     50.62 o 
   6  13   3        7.95      -51.80     79.73 o 
   1  14   3     1696.44     1815.35     56.49 o 
   3  14   3      172.13      232.64     46.94 o 
   5  14   3       81.85       80.97     71.70 o 
   2  15   3      172.12      952.13     55.93 o 
   4  15   3     1074.58     1298.96     75.44 o 
   6  15   3      360.92      283.04     99.31 o 
   1  16   3        2.98      392.48     40.03 o 
   3  16   3      378.31      415.89     54.22 o 
   5  16   3      671.01      496.25    108.70 o 
   2  17   3        6.20      109.54     44.74 o 
   4  17   3       16.67       -6.88     58.63 o 
   6  17   3       74.61       42.15    101.68 o 
   1  18   3       13.83       46.45     36.86 o 
   3  18   3       37.15      220.88    108.51 o 
   5  18   3        0.91      227.16     80.02 o 
   2  19   3        4.24       84.91     48.35 o 
   4  19   3        8.18      415.50     80.39 o 
   6  19   3       51.31       -2.01    109.21 o 
   1  20   3      124.95      210.72     47.20 o 
   3  20   3        3.51      -19.88     54.64 o 
   5  20   3        0.63      -94.62     81.65 o 
   2  21   3       16.67      -40.89     49.48 o 
   4  21   3       14.24      -99.21     73.95 o 
   1  22   3       63.14      102.26     49.57 o 
   3  22   3      692.92      791.64     71.85 o 
   5  22   3       26.80     -130.08     96.36 o 
   2  23   3        0.02      -79.64     53.10 o 
   4  23   3      258.48      139.52    106.20 o 
   1  24   3      130.54      124.80     56.14 o 
   3  24   3        3.09      -68.22     64.83 o 
   5  24   3        3.61      -38.84    104.44 o 
   2  25   3        0.48      -70.52     66.93 o 
   4  25   3       59.64        2.99     87.32 o 
   1  26   3      105.01      -60.08     57.60 o 
   3  26   3       33.46       90.67     83.49 o 
   2  27   3        7.68       88.26     70.67 o 
   4  27   3       43.07       19.72     94.16 o 
   1  28   3       52.96      -96.74     64.49 o 
   3  28   3       10.37      -77.93     83.68 o 
   2  29   3       77.57        1.51     73.58 o 
   1  30   3       87.06      111.88     74.58 o 
   0   0   4    11619.92    16059.53    324.16 o 
   2   0   4    12341.49    12926.91    259.88 o 
   4   0   4    23109.28    23751.40    673.31 o 
   6   0   4     4159.88     3853.43    171.61 o 
   1   1   4    26733.66    28179.47    233.96 o 
   3   1   4    42046.75    46739.23    747.58 o 
   5   1   4     5603.59     5515.10    150.20 o 
   7   1   4      496.48      787.58    186.34 o 
   0   2   4    14112.46     9827.75    126.40 o 
   2   2   4    24984.69    25945.80    252.31 o 
   4   2   4     1978.47     1784.31     72.95 o 
   6   2   4      560.35      547.33     96.61 o 
   1   3   4     2288.48     2025.73     37.40 o 
   3   3   4     1330.15     1576.14     50.19 o 
   5   3   4     1264.09     1157.75     67.44 o 
   7   3   4      653.14      515.95    135.28 o 
   0   4   4    33730.03    37622.22    534.26 o 
   2   4   4     2093.30     2944.88     49.59 o 
   4   4   4     1055.28     1152.16     98.71 o 
   6   4   4      331.18      448.15     76.91 o 
   1   5   4     1582.77     1765.12     36.20 o 
   3   5   4      102.67      543.64     65.39 o 
   5   5   4      735.94      459.19     93.56 o 
   7   5   4       59.46      -14.81    113.58 o 
   0   6   4    68433.45    66916.25    810.68 o 
   2   6   4        1.60      207.53     32.29 o 
   4   6   4       61.48       27.85     40.25 o 
   6   6   4       95.71      151.98     73.36 o 
   1   7   4     8329.52     7793.30     91.98 o 
   3   7   4      140.27      179.54     33.31 o 
   5   7   4     2362.95     2354.92     79.43 o 
   7   7   4       55.89       58.34     92.92 o 
   0   8   4    35357.27    35566.09    399.15 o 
   2   8   4     1296.84     1577.43     49.66 o 
   4   8   4    10307.57     9750.46    129.71 o 
   6   8   4     1242.26     1377.08     97.38 o 
   1   9   4    11378.13    11865.00    113.10 o 
   3   9   4     6664.18     7559.74    111.98 o 
   5   9   4     6627.27     6324.41    121.14 o 
   7   9   4      341.39      369.17    121.07 o 
   0  10   4     6398.12     5714.69     87.28 o 
   2  10   4    11678.35    13453.78    150.11 o 
   4  10   4      454.97      544.14     47.94 o 
   6  10   4      130.21      232.01     79.52 o 
   1  11   4    15994.14    15818.69    147.69 o 
   3  11   4     2225.85     2418.84     59.14 o 
   5  11   4      883.07      818.34     79.73 o 
   7  11   4      213.00      287.46    119.91 o 
   0  12   4      109.70      624.09     40.85 o 
   2  12   4       16.99      -20.12     26.15 o 
   4  12   4      247.67      297.04     54.81 o 
   6  12   4        2.22      -44.19     75.70 o 
   1  13   4     4859.33     5405.42     80.11 o 
   3  13   4      618.14      644.59     62.56 o 
   5  13   4      118.49       -2.05     67.31 o 
   7  13   4       91.55     -183.20    122.13 o 
   0  14   4     5906.35     4808.24     87.71 o 
   2  14   4     3773.23     3183.37     62.14 o 
   4  14   4        3.37       11.31     52.56 o 
   6  14   4      141.21        7.48     81.19 o 
   1  15   4     2159.86     2006.31     45.39 o 
   3  15   4     2607.32     2667.92     76.02 o 
   5  15   4      668.20     1168.80     92.62 o 
   0  16   4     7661.02     6220.14    108.05 o 
   2  16   4     4338.47     4756.18     94.92 o 
   4  16   4     4490.68     3679.43     99.14 o 
   6  16   4      493.40      483.30    104.88 o 
   1  17   4     3256.89     3153.84     58.21 o 
   3  17   4     2944.34     2717.82     80.75 o 
   5  17   4     3590.81     3171.58    110.22 o 
   0  18   4     6569.44     5728.29    107.69 o 
   2  18   4     3861.48     3529.23     81.88 o 
   4  18   4     3513.51     3606.35    116.49 o 
   6  18   4      713.33      790.57    114.64 o 
   1  19   4     7026.84     5489.76     91.46 o 
   3  19   4     1518.07     1464.98     76.17 o 
   5  19   4      326.98      437.52    117.37 o 
   0  20   4     4671.99     4412.91     97.76 o 
   2  20   4     1005.70     1376.69     69.69 o 
   4  20   4       62.16      108.57     76.42 o 
   6  20   4       52.76      -14.01    108.77 o 
   1  21   4      626.46     1046.10     67.96 o 
   3  21   4       62.75      175.20     60.92 o 
   5  21   4       40.86      -35.05     84.63 o 
   0  22   4     1749.28     2363.28    104.02 o 
   2  22   4       39.30      137.29     53.56 o 
   4  22   4      102.89      458.11     85.75 o 
   1  23   4      241.79      582.05     58.73 o 
   3  23   4       73.58      681.31     82.60 o 
   5  23   4       38.33       80.34    104.80 o 
   0  24   4      178.03      325.40    146.57 o 
   2  24   4      111.77      414.60     64.97 o 
   4  24   4      262.74      123.23     84.17 o 
   1  25   4      118.25       91.95     57.44 o 
   3  25   4      237.45      297.69     83.56 o 
   0  26   4       65.51      250.66     87.94 o 
   2  26   4      386.98      549.41     73.62 o 
   4  26   4      227.19      284.42     94.58 o 
   1  27   4      238.42      422.05     66.90 o 
   3  27   4      247.31      273.00    103.32 o 
   0  28   4      268.83      443.67     97.38 o 
   2  28   4       10.20      181.57     73.82 o 
   1  29   4       79.44      248.78     70.69 o 
   3  29   4       23.70      248.09    103.62 o 
   0  30   4       54.40      -17.10     95.06 o 
   2  30   4       68.93      153.76     88.29 o 
   1  31   4      317.51      519.65     85.88 o 
   2   1   5     3916.99     4366.21     57.19 o 
   4   1   5        2.41      -40.52     51.57 o 
   6   1   5     2060.09     1862.89     89.37 o 
   1   2   5    25960.96    25965.72    247.46 o 
   3   2   5     4039.32     4347.25     75.65 o 
   5   2   5      111.40       89.95     49.66 o 
   7   2   5      850.69      893.11    123.64 o 
   2   3   5     1774.49     2103.08     38.94 o 
   4   3   5      382.28      409.45     46.15 o 
   6   3   5      263.96      170.49     79.24 o 
   1   4   5    20082.44    20310.71    275.67 o 
   3   4   5    16544.88    17542.93    201.48 o 
   5   4   5      406.91      294.12     58.46 o 
   7   4   5      764.32      430.84    156.88 o 
   2   5   5      102.99       72.94     25.02 o 
   4   5   5     3630.72     3304.25     84.80 o 
   6   5   5     1436.09     1713.05    104.70 o 
   1   6   5    40401.86    40820.29    358.59 o 
   3   6   5      226.65      104.52     43.42 o 
   5   6   5      110.36       34.37     50.85 o 
   7   6   5       98.14      133.60    111.07 o 
   2   7   5    25060.37    25498.56    238.91 o 
   4   7   5       56.92      -61.84     41.23 o 
   6   7   5      179.12       98.99    105.23 o 
   1   8   5     3226.13     4231.37     56.91 o 
   3   8   5       32.41       24.09     31.31 o 
   5   8   5     1786.95     1777.72     77.92 o 
   7   8   5      172.69      -15.70     95.72 o 
   2   9   5     6579.52     5606.13     76.16 o 
   4   9   5       49.34      -32.26     39.44 o 
   6   9   5       49.91       51.73     74.70 o 
   1  10   5     1006.73     1506.13     36.94 o 
   3  10   5     3955.57     3831.62     87.96 o 
   5  10   5      901.00      814.56     79.11 o 
   7  10   5       40.92       20.36    101.59 o 
   2  11   5     1772.98     2180.29     49.30 o 
   4  11   5        0.11      -59.45     39.64 o 
   6  11   5       12.58     -113.24     75.49 o 
   1  12   5      324.31      344.60     27.93 o 
   3  12   5      223.67      697.42     56.53 o 
   5  12   5        7.42      -49.93     66.64 o 
   7  12   5       58.36     -160.64    118.81 o 
   2  13   5     1802.27     2041.81     48.41 o 
   4  13   5      176.61      292.25     54.18 o 
   6  13   5      339.68       89.05     81.78 o 
   1  14   5      443.10      525.71     32.55 o 
   3  14   5      189.27      211.70     47.17 o 
   5  14   5      642.69      555.51     79.78 o 
   2  15   5      918.81     1000.51     43.96 o 
   4  15   5       16.20       92.85     64.63 o 
   6  15   5       11.16     -101.60     85.11 o 
   1  16   5     3200.23     3136.37     56.57 o 
   3  16   5      305.15      252.21     52.10 o 
   5  16   5       15.68     -107.91     71.94 o 
   2  17   5       22.72      -46.99     41.34 o 
   4  17   5      952.34     1150.88    133.25 o 
   6  17   5        0.92      -85.72     86.17 o 
   1  18   5      644.60      604.97     41.60 o 
   3  18   5      587.42      253.93     58.50 o 
   5  18   5       69.14       54.79     77.80 o 
   2  19   5       23.81      -54.03     46.52 o 
   4  19   5      902.20      587.84     84.54 o 
   6  19   5        5.93     -158.94    112.65 o 
   1  20   5      346.35      306.89     44.50 o 
   3  20   5      661.73      542.15     83.84 o 
   5  20   5       10.44     -120.03     80.02 o 
   2  21   5       47.79      -60.27     50.03 o 
   4  21   5      117.38      -51.03     74.32 o 
   1  22   5        5.66      -11.07     47.75 o 
   3  22   5      372.05      207.84     71.86 o 
   5  22   5        2.93      -57.75    100.23 o 
   2  23   5        0.56      -83.46     55.64 o 
   4  23   5       31.07      -73.88     80.17 o 
   1  24   5       42.68      -22.44     57.13 o 
   3  24   5       78.17      162.31     77.06 o 
   5  24   5        4.88     -146.05    104.62 o 
   2  25   5       52.24      -13.09     63.38 o 
   4  25   5       45.86     -105.29     86.67 o 
   1  26   5       47.89       60.81     59.70 o 
   3  26   5      250.79      159.74     82.06 o 
   2  27   5      256.64      150.67     70.03 o 
   4  27   5       23.24     -136.71     91.14 o 
   1  28   5       38.52       16.90     64.68 o 
   3  28   5      122.19      125.02    110.97 o 
   2  29   5       76.57       58.81     82.46 o 
   1  30   5       12.70      -31.60     88.20 o 
   0   0   6    78212.11    86739.15   1479.30 o 
   2   0   6      498.85      606.23     34.48 o 
   4   0   6       44.43       15.28     61.03 o 
   6   0   6      933.61     1016.48    143.13 o 
   1   1   6    89106.06    87968.05    888.99 o 
   3   1   6     5799.85     5387.34     95.39 o 
   5   1   6     2569.60     3020.69     82.85 o 
   7   1   6      185.35      356.83    117.44 o 
   0   2   6    14880.62    18029.86    227.86 o 
   2   2   6       21.65       58.94     19.15 o 
   4   2   6     2350.48     2182.79     63.60 o 
   6   2   6     1339.27     1374.47    112.86 o 
   1   3   6      686.93     1605.70     32.05 o 
   3   3   6      171.91      246.28     37.02 o 
   5   3   6       23.48       -6.18     48.60 o 
   7   3   6        3.90       41.21    107.39 o 
   0   4   6    53453.76    52560.92    572.81 o 
   2   4   6        9.81       19.05     19.72 o 
   4   4   6       79.73       -3.11     41.02 o 
   6   4   6     2401.63     2030.45    109.37 o 
   1   5   6    16351.48    16409.72    143.21 o 
   3   5   6     3686.83     3384.50     71.41 o 
   5   5   6     1202.46     1265.05     73.84 o 
   7   5   6       67.14       71.65    110.93 o 
   0   6   6    16004.45    17655.13    204.58 o 
   2   6   6    11435.20    11429.42    127.02 o 
   4   6   6     3612.75     3439.75     88.27 o 
   6   6   6      759.40      842.72     93.06 o 
   1   7   6     1602.72     1404.77     30.77 o 
   3   7   6    17058.86    16338.45    191.56 o 
   5   7   6     3958.04     3778.79    111.15 o 
   7   7   6      909.71      892.74    153.96 o 
   0   8   6    26844.40    26422.47    300.70 o 
   2   8   6    20729.78    18949.96    185.49 o 
   4   8   6     8150.21     7011.07    105.50 o 
   6   8   6      630.66      684.41     93.90 o 
   1   9   6    52230.45    53549.90    442.88 o 
   3   9   6    19029.17    17860.34    195.74 o 
   5   9   6     1665.53     1685.59     88.23 o 
   7   9   6     1277.70     1376.40    176.01 o 
   0  10   6    27336.19    25493.98    329.69 o 
   2  10   6    11626.50    10571.40    118.09 o 
   4  10   6     2617.80     2413.71     65.72 o 
   6  10   6     2783.06     2641.27    107.57 o 
   1  11   6     2402.23     1617.85     37.19 o 
   3  11   6     7230.28     6875.93    100.36 o 
   5  11   6     5126.32     4574.58    120.41 o 
   7  11   6      647.09      786.41    119.25 o 
   0  12   6     6732.96     5907.46    104.51 o 
   2  12   6      979.28      899.98     50.01 o 
   4  12   6     2402.62     2280.13     91.69 o 
   6  12   6      173.00      230.64     85.29 o 
   1  13   6     4807.61     4726.64     78.30 o 
   3  13   6        2.51      167.98     40.62 o 
   5  13   6       80.15       11.08     70.04 o 
   7  13   6       31.63      109.95    159.65 o 
   0  14   6      862.70     1763.77     77.59 o 
   2  14   6      169.93      304.78     39.24 o 
   4  14   6      264.39      205.87     64.52 o 
   6  14   6        7.96      -10.04     83.90 o 
   1  15   6      359.42      750.63     40.71 o 
   3  15   6      213.16      329.08     61.98 o 
   5  15   6       47.54      -10.52     70.87 o 
   0  16   6     3583.70     3611.22     88.91 o 
   2  16   6      186.67      285.79     37.89 o 
   4  16   6      456.72      689.17     76.06 o 
   6  16   6      364.53      350.05     90.91 o 
   1  17   6      636.86      719.90     63.00 o 
   3  17   6      668.47      818.09     63.90 o 
   5  17   6      122.21      321.24     80.74 o 
   0  18   6     4532.86     5897.55    130.50 o 
   2  18   6     2166.84     2623.67     76.70 o 
   4  18   6       27.02      368.43     78.16 o 
   6  18   6       29.41       48.56     91.31 o 
   1  19   6      571.12     1356.50     49.11 o 
   3  19   6     1033.05     1001.24     67.80 o 
   5  19   6      156.93      184.19     84.01 o 
   0  20   6     1692.08     1302.99     84.90 o 
   2  20   6       47.11      151.61     51.84 o 
   4  20   6      600.29      702.55     88.04 o 
   1  21   6       57.18      299.96     45.77 o 
   3  21   6       70.23       39.86     66.91 o 
   5  21   6       17.53      -46.12    101.43 o 
   0  22   6      135.10      251.86     63.47 o 
   2  22   6      482.16      511.43     60.56 o 
   4  22   6     1239.02     1230.82    104.07 o 
   1  23   6      776.86      765.73     62.86 o 
   3  23   6     1619.08     1868.66    101.30 o 
   5  23   6      244.86      115.58     95.22 o 
   0  24   6     1493.83     1531.97    162.64 o 
   2  24   6     2598.49     2330.53     82.90 o 
   4  24   6      489.93      497.09     90.20 o 
   1  25   6      885.57     1365.85     87.03 o 
   3  25   6      363.10      522.30     85.71 o 
   0  26   6     1299.79     1658.26    113.03 o 
   2  26   6      983.13     1159.48    101.87 o 
   4  26   6      314.01      266.84     95.52 o 
   1  27   6     1390.19     1442.74     83.80 o 
   3  27   6      268.94      242.30     88.08 o 
   0  28   6      452.46      335.90     95.36 o 
   2  28   6      203.19      411.50    108.48 o 
   1  29   6      143.05      112.36     74.23 o 
   3  29   6      404.60      506.77     96.71 o 
   0  30   6        0.32       10.59    107.73 o 
   2  30   6      131.47      104.22    128.46 o 
   1  31   6       25.94      196.66     82.73 o 
   2   1   7     9821.73     9394.54     92.91 o 
   4   1   7      268.72      742.79     54.79 o 
   6   1   7      251.91      211.27     85.75 o 
   1   2   7    39884.25    38704.64    338.40 o 
   3   2   7      557.65      915.95     41.10 o 
   5   2   7      303.72      219.69     52.32 o 
   7   2   7      352.91      526.46    103.04 o 
   2   3   7     1083.64     2061.84     50.75 o 
   4   3   7     3828.23     3866.68     79.76 o 
   6   3   7      140.17      268.26    123.78 o 
   1   4   7      889.66      922.05     24.66 o 
   3   4   7     3176.72     3428.22     65.49 o 
   5   4   7        2.52       96.95     58.52 o 
   7   4   7      712.48      664.01    119.07 o 
   2   5   7     1505.08     1937.86     43.74 o 
   4   5   7     1734.76     1730.87     59.70 o 
   6   5   7      196.27      128.14     80.79 o 
   1   6   7    14954.66    14837.43    126.07 o 
   3   6   7      169.30      204.48     50.89 o 
   5   6   7     1570.12     1951.00     81.84 o 
   7   6   7      175.54       70.92    136.80 o 
   2   7   7       20.24      159.39     36.02 o 
   4   7   7      169.44      236.34     43.83 o 
   6   7   7      109.82      250.18    121.72 o 
   1   8   7     3252.45     3479.91     47.70 o 
   3   8   7      640.77      826.11     77.28 o 
   5   8   7     1589.51     1868.74    107.06 o 
   7   8   7       19.66      180.27    122.73 o 
   2   9   7      102.71     1068.82     42.73 o 
   4   9   7     1288.35     1397.77     60.93 o 
   6   9   7       89.60      141.11     86.33 o 
   1  10   7     1980.70     1825.02     38.27 o 
   3  10   7      205.84      495.54     40.14 o 
   5  10   7      161.71      172.77     79.02 o 
   7  10   7       99.46      462.80    135.73 o 
   2  11   7       59.62      332.01     32.56 o 
   4  11   7      132.94      213.75     51.44 o 
   6  11   7      220.62      461.10     93.14 o 
   1  12   7     1013.14     1472.83     38.43 o 
   3  12   7     4050.54     3997.08     73.07 o 
   5  12   7      543.53      583.83     80.29 o 
   7  12   7       55.84      197.72    109.05 o 
   2  13   7      648.41      586.17     38.90 o 
   4  13   7     2308.56     2013.81     84.77 o 
   6  13   7       28.67      109.74     98.92 o 
   1  14   7     1221.50     1219.13     39.50 o 
   3  14   7      299.73      389.76     44.81 o 
   5  14   7      157.25      320.61     75.62 o 
   2  15   7      118.56       69.57     32.57 o 
   4  15   7      383.64      171.89     67.21 o 
   6  15   7       78.98      -38.50     84.79 o 
   1  16   7      795.66      903.57     45.79 o 
   3  16   7      433.85      367.39     54.01 o 
   5  16   7      108.46      144.34     97.02 o 
   2  17   7       52.33      -49.60     42.10 o 
   4  17   7     1650.26     1385.80     92.09 o 
   6  17   7        5.24     -131.72     87.81 o 
   1  18   7      584.10      482.35     40.97 o 
   3  18   7       20.11      -34.79     58.36 o 
   5  18   7        1.06     -116.64     77.76 o 
   2  19   7       11.16      -65.35     43.56 o 
   4  19   7        0.62       80.73     74.31 o 
   6  19   7       22.51       91.96     98.19 o 
   1  20   7        2.13      -58.82     39.21 o 
   3  20   7        3.01      -59.82     64.24 o 
   5  20   7       11.42     -122.72     81.81 o 
   2  21   7      113.14      116.17     54.27 o 
   4  21   7       34.63       77.21     85.10 o 
   1  22   7       41.72       53.45     44.95 o 
   3  22   7       58.33       87.22     71.71 o 
   5  22   7        0.09       33.18     90.49 o 
   2  23   7      236.23      222.78     59.58 o 
   4  23   7       44.63       -0.33     81.99 o 
   1  24   7       85.57       88.40     52.82 o 
   3  24   7      679.39      731.40     94.30 o 
   2  25   7       41.69      112.86     73.35 o 
   4  25   7        8.43       73.77     88.38 o 
   1  26   7       59.35      256.59     70.35 o 
   3  26   7      159.09      290.87     87.70 o 
   2  27   7       10.69      119.06     78.84 o 
   1  28   7       35.04      114.21     72.03 o 
   3  28   7        0.51      -62.94     86.61 o 
   2  29   7       17.02       65.48     84.73 o 
   1  30   7       12.98       25.26     88.93 o 
   0   0   8    48162.06    47567.07    820.99 o 
   2   0   8    17867.25    17230.79    223.00 o 
   4   0   8     3496.03     3585.20     95.07 o 
   6   0   8      230.06      145.60    139.41 o 
   1   1   8     6665.78     7494.36    124.67 o 
   3   1   8       57.47      -19.83     34.27 o 
   5   1   8       63.42       21.66     49.49 o 
   7   1   8       36.05      131.69     98.00 o 
   0   2   8    48815.77    46204.01    563.79 o 
   2   2   8     1197.27     1176.38     39.98 o 
   4   2   8      240.45      408.65     42.33 o 
   6   2   8       29.40      -59.55     77.21 o 
   1   3   8     6839.61     7497.99     79.20 o 
   3   3   8      604.43      456.47     36.20 o 
   5   3   8      486.89      588.21     68.62 o 
   7   3   8       10.45       20.98     93.90 o 
   0   4   8     5664.24     6097.66    142.37 o 
   2   4   8     8415.12     8274.66     85.70 o 
   4   4   8      910.14      916.02     51.94 o 
   6   4   8      200.11      -39.55    112.25 o 
   1   5   8     7756.13     8011.85     79.82 o 
   3   5   8    14999.98    14560.70    162.05 o 
   5   5   8     5145.81     4920.56    124.28 o 
   7   5   8      247.33      304.28    115.57 o 
   0   6   8    20529.47    17799.48    207.81 o 
   2   6   8    18043.88    18038.99    173.21 o 
   4   6   8    14344.95    14608.90    184.19 o 
   6   6   8     3835.54     3406.85    122.14 o 
   1   7   8    68556.36    67308.32    497.71 o 
   3   7   8    29676.94    29718.88    298.97 o 
   5   7   8     6602.53     6992.18    135.64 o 
   7   7   8     1134.28     1535.68    151.18 o 
   0   8   8    57895.95    57333.71    629.37 o 
   2   8   8    47449.28    46315.59    415.17 o 
   4   8   8     5596.30     4806.97     90.47 o 
   6   8   8     3677.89     3625.61    152.29 o 
   1   9   8    22882.05    21291.09    189.38 o 
   3   9   8    21899.40    20351.05    206.30 o 
   5   9   8     4086.67     3525.68     93.72 o 
   7   9   8     2150.60     2510.12    174.93 o 
   0  10   8    21867.46    20539.06    243.67 o 
   2  10   8    24374.95    23222.04    224.85 o 
   4  10   8     9652.09     8908.92    137.75 o 
   6  10   8     1153.63     1251.64    112.68 o 
   1  11   8    11318.71    10158.98    104.61 o 
   3  11   8    16361.85    16375.67    176.31 o 
   5  11   8     1975.17     1893.47     99.70 o 
   7  11   8     1171.82      972.30    150.18 o 
   0  12   8     3175.14     2605.38     60.62 o 
   2  12   8    11950.39    12035.33    133.54 o 
   4  12   8     3747.61     3537.57    100.58 o 
   6  12   8     1493.95     1700.60    122.35 o 
   1  13   8    10756.17     9507.11    102.58 o 
   3  13   8     2966.06     3431.66     68.87 o 
   5  13   8     1131.22     1168.65     92.84 o 
   0  14   8     2285.78     2051.38     89.19 o 
   2  14   8      497.78      824.38     42.18 o 
   4  14   8      298.44      113.51     64.29 o 
   6  14   8        2.50     -110.84     89.55 o 
   1  15   8     1367.69     1730.01     46.45 o 
   3  15   8      288.23      291.94     48.93 o 
   5  15   8       60.60      -90.58     71.91 o 
   0  16   8     1020.77     1103.07     83.28 o 
   2  16   8     1796.23     1444.00     50.45 o 
   4  16   8        8.50      -21.48     66.47 o 
   6  16   8       24.67      -17.09    137.78 o 
   1  17   8      624.86      590.38     40.59 o 
   3  17   8      235.60        8.13     60.47 o 
   5  17   8        0.21       57.92     79.20 o 
   0  18   8      523.68     1427.57     70.00 o 
   2  18   8      225.30      180.96     47.94 o 
   4  18   8       69.45       33.45     72.42 o 
   6  18   8       19.23     -136.93     91.29 o 
   1  19   8      408.54      406.01     42.96 o 
   3  19   8        3.05      101.42     65.99 o 
   5  19   8        0.30      -73.19     79.26 o 
   0  20   8     1903.82     1597.37     77.72 o 
   2  20   8       30.62       39.41     48.58 o 
   4  20   8      856.68      865.94    114.51 o 
   1  21   8      650.63      866.60     54.28 o 
   3  21   8      465.31      702.11     89.89 o 
   5  21   8      157.80       52.99     87.88 o 
   0  22   8      642.08     1029.89     96.97 o 
   2  22   8     1377.34     1339.38     69.44 o 
   4  22   8      481.82      258.36     82.14 o 
   1  23   8     2100.84     1855.05     65.03 o 
   3  23   8      891.50      988.70    104.08 o 
   5  23   8      465.51      447.51     99.78 o 
   0  24   8     2264.04     1957.91    100.57 o 
   2  24   8     3671.91     3464.10    107.08 o 
   4  24   8      871.89      685.92     94.91 o 
   1  25   8     3802.16     4100.39     97.26 o 
   3  25   8     1448.45     1920.53    147.66 o 
   0  26   8     2535.58     2464.09    116.12 o 
   2  26   8     2704.34     2707.92    102.35 o 
   4  26   8      938.44     1189.45    109.89 o 
   1  27   8      974.95     1426.71     87.55 o 
   3  27   8     1047.02     1163.09    115.48 o 
   0  28   8      213.13      181.50     93.82 o 
   2  28   8      884.50     1028.48     96.35 o 
   1  29   8      628.85      595.43     94.12 o 
   0  30   8      405.16      351.77    107.33 o 
   2  30   8       40.65       71.72     87.68 o 
   1  31   8      140.64      -15.12     91.72 o 
   2   1   9      891.03     1075.80     34.20 o 
   4   1   9     1316.45     1553.88     50.89 o 
   6   1   9      396.48      622.75     91.53 o 
   1   2   9     7143.38     7484.69     85.23 o 
   3   2   9     5452.19     5349.79     90.08 o 
   5   2   9       34.21      452.81     65.03 o 
   7   2   9       68.88       81.73    141.09 o 
   2   3   9      363.42      733.43     31.40 o 
   4   3   9      161.71      651.19     45.90 o 
   6   3   9       98.43      432.38     98.37 o 
   1   4   9      924.02      915.81     28.63 o 
   3   4   9      282.09      559.90     33.08 o 
   5   4   9     1503.05     1856.05     89.80 o 
   7   4   9      231.69      335.85    116.15 o 
   2   5   9       45.50      638.32     41.91 o 
   4   5   9      136.46      679.16     65.44 o 
   6   5   9        0.57      357.48     93.38 o 
   1   6   9     2515.10     3170.28     59.52 o 
   3   6   9     1191.26     2004.66     97.71 o 
   5   6   9        9.53      371.85     64.72 o 
   7   6   9       98.09      385.21    179.13 o 
   2   7   9     4230.94     4205.11     77.50 o 
   4   7   9      882.23     1110.07     65.43 o 
   6   7   9        4.94      464.72    222.83 o 
   1   8   9      784.97     1140.20     28.21 o 
   3   8   9        6.85      404.84     53.25 o 
   5   8   9      288.51      669.27     86.30 o 
   7   8   9       13.95      409.58    108.98 o 
   2   9   9      218.54      468.42     57.61 o 
   4   9   9      194.03      875.25     60.52 o 
   6   9   9      158.02      351.26     94.39 o 
   1  10   9       38.43      132.11     21.88 o 
   3  10   9      359.61     1287.56     56.52 o 
   5  10   9       53.23      423.06     86.16 o 
   7  10   9        3.79      272.61    131.47 o 
   2  11   9      195.46      761.83     45.25 o 
   4  11   9      239.18      789.70     62.35 o 
   6  11   9       63.49      366.06     95.19 o 
   1  12   9     6539.78     6140.10     75.07 o 
   3  12   9       50.82       44.46     36.93 o 
   5  12   9        9.52      380.39     74.85 o 
   2  13   9     1323.12     1526.76     75.98 o 
   4  13   9      621.50      730.54     77.78 o 
   6  13   9       64.16      176.33     95.40 o 
   1  14   9     2341.72     2445.73     49.50 o 
   3  14   9      359.08      697.14     76.35 o 
   5  14   9       22.58       46.79     70.74 o 
   2  15   9      554.40      383.08     39.05 o 
   4  15   9       59.83       25.64     64.74 o 
   6  15   9       10.82     -136.31     90.88 o 
   1  16   9      709.68      544.46     38.13 o 
   3  16   9      185.48       71.03     55.70 o 
   5  16   9       74.88      421.38     83.29 o 
   2  17   9       92.75       11.61     38.91 o 
   4  17   9      254.17      597.62     79.16 o 
   6  17   9       26.54       54.97    151.15 o 
   1  18   9       57.51      -55.91     37.27 o 
   3  18   9       84.47       29.02     58.41 o 
   5  18   9        4.92        7.00     79.98 o 
   2  19   9      389.49      273.12     50.31 o 
   4  19   9        2.66     -107.04     71.36 o 
   6  19   9       11.11      -92.00    140.80 o 
   1  20   9       58.76      -57.27     38.18 o 
   3  20   9       36.24      -54.69     65.15 o 
   5  20   9        1.00      -91.84     84.47 o 
   2  21   9       72.92       94.76     58.34 o 
   4  21   9      130.81      249.86     80.07 o 
   1  22   9      434.01      661.44     57.98 o 
   3  22   9      149.11      217.97     76.71 o 
   5  22   9        7.59     -136.15     90.77 o 
   2  23   9        0.01       83.68     62.74 o 
   4  23   9        6.38      -18.68     88.82 o 
   1  24   9       94.64      190.40     54.56 o 
   3  24   9       65.46      482.35     89.97 o 
   2  25   9        0.94      232.68     74.71 o 
   4  25   9        3.87      231.35     94.43 o 
   1  26   9        2.60      130.34     66.44 o 
   3  26   9        0.12      111.19     82.40 o 
   2  27   9        5.54      228.03     81.03 o 
   1  28   9        0.19       24.09     80.22 o 
   3  28   9        6.10       38.09    104.00 o 
   2  29   9       13.62      -29.66     86.11 o 
   1  30   9       19.82      -10.48     89.46 o 
   0   0  10      423.84      903.21     65.36 o 
   2   0  10    15055.88    14971.15    207.18 o 
   4   0  10     3928.42     3545.54     92.41 o 
   6   0  10       75.12     -146.68    111.12 o 
   1   1  10     1075.36     1363.07     32.51 o 
   3   1  10        2.09       -0.44     23.10 o 
   5   1  10       56.42       68.85     57.95 o 
   7   1  10      116.91      106.89     99.05 o 
   0   2  10     1500.41     1332.90     48.71 o 
   2   2  10      693.10      816.85     31.78 o 
   4   2  10     2155.76     2989.69     60.81 o 
   6   2  10       29.53     -119.68     79.79 o 
   1   3  10     5387.05     5467.48     92.08 o 
   3   3  10     3018.48     3077.00     52.86 o 
   5   3  10     2115.44     2413.95     88.40 o 
   7   3  10       31.26     -129.68     97.50 o 
   0   4  10    24849.96    27118.82    341.30 o 
   2   4  10    17027.02    16370.75    161.63 o 
   4   4  10     5623.56     5451.79    100.30 o 
   6   4  10      232.90      372.09    107.70 o 
   1   5  10     5576.83     4531.02     57.47 o 
   3   5  10    15598.79    16595.87    159.82 o 
   5   5  10     1950.62     2239.75     85.97 o 
   7   5  10     1010.60     1193.44    160.92 o 
   0   6  10    15788.97    13840.17    168.77 o 
   2   6  10    23504.23    22861.01    217.97 o 
   4   6  10     2864.01     2681.22     85.72 o 
   6   6  10     2961.12     3086.23    124.36 o 
   1   7  10    89782.09    85808.67    631.15 o 
   3   7  10    18428.97    18684.25    200.99 o 
   5   7  10     4014.34     4670.40    111.95 o 
   7   7  10      964.67     1118.99    154.91 o 
   0   8  10    70059.98    71280.62    779.13 o 
   2   8  10    52874.78    50483.43    403.16 o 
   4   8  10    11521.36    11696.82    176.37 o 
   6   8  10     4160.57     4003.82    168.63 o 
   1   9  10    19791.59    18343.20    159.68 o 
   3   9  10    37261.83    38301.24    358.56 o 
   5   9  10     7020.23     6470.81    124.63 o 
   7   9  10     2348.30     2524.99    173.02 o 
   0  10  10    34363.68    32362.29    370.39 o 
   2  10  10    45454.22    44727.96    405.38 o 
   4  10  10    12253.07    11310.00    162.77 o 
   6  10  10     3197.59     3491.62    133.77 o 
   1  11  10    24971.83    24305.64    195.70 o 
   3  11  10    10620.71    10686.85    141.35 o 
   5  11  10     1259.20     1514.26    117.19 o 
   7  11  10     1123.39     1282.67    157.99 o 
   0  12  10     7058.86     6098.83     97.63 o 
   2  12  10     9563.73     8652.17    119.62 o 
   4  12  10     2345.42     2581.10    100.33 o 
   6  12  10      518.31      451.59    100.00 o 
   1  13  10     9529.54     8893.88     99.12 o 
   3  13  10     1469.18     1407.65     60.10 o 
   5  13  10     1677.23     1752.31    161.80 o 
   0  14  10     6141.39     7274.23    113.89 o 
   2  14  10     2056.35     1663.76     50.22 o 
   4  14  10      828.82     1053.93    143.72 o 
   6  14  10       49.67       65.30     94.23 o 
   1  15  10     2123.53     2379.92     50.82 o 
   3  15  10      217.37       75.96     48.29 o 
   5  15  10      105.86      129.08     75.60 o 
   0  16  10      628.14     1083.53     70.71 o 
   2  16  10       38.07       69.77     39.64 o 
   4  16  10       80.76       38.88     79.21 o 
   6  16  10       15.62      -19.88     98.25 o 
   1  17  10      302.08       74.55     35.32 o 
   3  17  10      818.43      572.64     73.16 o 
   5  17  10       77.91     -116.97     91.38 o 
   0  18  10     3709.29     3538.97     95.87 o 
   2  18  10      190.58      551.44     53.47 o 
   4  18  10       11.73      -63.46     70.72 o 
   6  18  10      240.76      178.21    108.03 o 
   1  19  10      102.57       12.42     38.21 o 
   3  19  10      175.75       -5.76     61.99 o 
   5  19  10       18.82     -192.18    128.12 o 
   0  20  10       40.44       49.38     58.30 o 
   2  20  10      103.26      -56.44     54.23 o 
   4  20  10      747.67      621.78     85.52 o 
   1  21  10     2736.12     2729.92     71.57 o 
   3  21  10     1575.56     1632.05     97.44 o 
   5  21  10      147.93       78.83     89.23 o 
   0  22  10     1629.52     1797.72     82.67 o 
   2  22  10     2622.60     2268.26    100.65 o 
   4  22  10      392.81      260.30     85.45 o 
   1  23  10     3577.66     3303.61     81.06 o 
   3  23  10      756.21      836.59     91.93 o 
   5  23  10      617.33      432.00    115.67 o 
   0  24  10     1521.06     1432.68     98.40 o 
   2  24  10     1917.11     2102.65     89.94 o 
   4  24  10      938.50      809.81     99.23 o 
   1  25  10     2354.00     2327.50     76.00 o 
   3  25  10     1944.97     1928.74    103.31 o 
   0  26  10      888.66     1245.79    108.99 o 
   2  26  10     3630.62     3417.53    112.02 o 
   4  26  10      651.76      797.28    105.89 o 
   1  27  10     1716.33     1678.60    102.39 o 
   3  27  10     1053.12     1015.53    101.55 o 
   0  28  10     1629.75     1666.60    227.89 o 
   2  28  10      993.97     1085.33     98.42 o 
   1  29  10      713.84      944.95    101.77 o 
   0  30  10      199.90      177.66    186.94 o 
   2   1  11    11666.18    12605.93    128.39 o 
   4   1  11      124.40      221.60     38.05 o 
   6   1  11      595.72      736.46     95.01 o 
   1   2  11     8870.09     8557.87    122.04 o 
   3   2  11      308.93      782.49     35.02 o 
   5   2  11     1409.46     1488.53    121.57 o 
   7   2  11      793.56      725.68    149.29 o 
   2   3  11     3316.76     3082.06     51.36 o 
   4   3  11      656.74      985.30     47.39 o 
   6   3  11       63.08      -30.38     88.35 o 
   1   4  11      615.50      317.75     26.02 o 
   3   4  11      633.01      628.45     33.77 o 
   5   4  11       23.82      180.14     62.96 o 
   7   4  11        0.50      -21.69    114.80 o 
   2   5  11       17.54      258.86     29.14 o 
   4   5  11     1132.35     1636.09     58.98 o 
   6   5  11      238.68      588.65     96.95 o 
   1   6  11    18336.00    18854.54    178.68 o 
   3   6  11     1896.24     2263.83     54.06 o 
   5   6  11      200.72      335.09     71.87 o 
   7   6  11        7.14      284.05    148.19 o 
   2   7  11      313.82      905.33     39.05 o 
   4   7  11      410.28      631.36     52.03 o 
   6   7  11     1156.59     1736.07    138.00 o 
   1   8  11     2583.56     2314.21     58.63 o 
   3   8  11     1244.20     2315.45    109.64 o 
   5   8  11      451.39      524.26     77.76 o 
   7   8  11       62.38      433.88    113.65 o 
   2   9  11      166.47      921.40     56.17 o 
   4   9  11       32.73      487.62     53.16 o 
   6   9  11        5.50      335.29    101.68 o 
   1  10  11      656.43      547.26     37.55 o 
   3  10  11      657.41      757.33     70.95 o 
   5  10  11      594.32      487.26     67.62 o 
   7  10  11       10.94      127.52    112.51 o 
   2  11  11      565.60      693.74     49.83 o 
   4  11  11     1743.43     1334.30     65.68 o 
   6  11  11      159.62      297.87     93.26 o 
   1  12  11      781.61     1145.01     50.25 o 
   3  12  11       35.57      216.43     46.92 o 
   5  12  11       48.51      508.14     78.97 o 
   2  13  11     5318.38     6007.15     85.87 o 
   4  13  11      831.06      962.24     82.30 o 
   6  13  11      164.37      396.25    104.46 o 
   1  14  11     1168.04     1345.06     45.21 o 
   3  14  11      264.36      258.28     48.98 o 
   5  14  11       14.84      109.11     77.28 o 
   2  15  11      321.49      527.33     56.32 o 
   4  15  11      572.28      684.13     77.26 o 
   6  15  11        1.78      -89.92     97.14 o 
   1  16  11      298.70      393.60     36.61 o 
   3  16  11      301.91      277.20     61.00 o 
   5  16  11      167.86       12.04     78.17 o 
   2  17  11       31.54      -65.57     43.72 o 
   4  17  11     1343.26     1318.00     93.86 o 
   6  17  11        1.57     -103.49    102.25 o 
   1  18  11       17.16        2.55     35.86 o 
   3  18  11      482.30      404.84     67.79 o 
   5  18  11        0.53      -68.13     81.73 o 
   2  19  11        4.96      -56.28     53.69 o 
   4  19  11      336.94      474.30     82.87 o 
   1  20  11      525.88      465.51     45.33 o 
   3  20  11      252.29      445.09     72.54 o 
   5  20  11        2.30       -8.97     88.52 o 
   2  21  11       18.84       64.12     59.92 o 
   4  21  11       27.77      -33.43     78.46 o 
   1  22  11      297.62      354.47     52.72 o 
   3  22  11       25.92      101.10     74.80 o 
   5  22  11       13.61     -107.76     92.16 o 
   2  23  11       80.01       31.63     64.26 o 
   4  23  11       22.37        3.87     83.55 o 
   1  24  11        4.16      157.63     55.00 o 
   3  24  11      172.72      239.86     81.18 o 
   2  25  11      120.24      219.61     72.39 o 
   4  25  11       95.17       36.03     91.87 o 
   1  26  11       20.00      146.78     73.94 o 
   3  26  11       97.52      122.96     84.08 o 
   2  27  11       95.38      220.04     85.37 o 
   1  28  11       18.74      231.97     86.31 o 
   3  28  11       25.33       21.34     89.15 o 
   2  29  11       17.50      -70.85     92.81 o 
   1  30  11      123.80      163.99     92.84 o 
   0   0  12    90599.77    88583.37   1514.53 o 
   2   0  12     1423.43     1470.82     92.09 o 
   4   0  12      317.34      392.60     55.67 o 
   6   0  12        3.76       59.48    182.58 o 
   1   1  12     3666.30     3683.38     58.25 o 
   3   1  12       41.61       26.95     28.09 o 
   5   1  12       32.47      101.92     70.90 o 
   7   1  12      378.74      257.67    106.49 o 
   0   2  12    35557.56    36472.16    659.50 o 
   2   2  12       46.66       38.79     24.87 o 
   4   2  12      231.87      360.34     47.89 o 
   6   2  12      824.86      858.42    102.03 o 
   1   3  12     6734.83     6073.91     85.90 o 
   3   3  12      410.84      293.30     30.41 o 
   5   3  12      178.50      105.59     72.05 o 
   7   3  12        0.11      -63.24    114.22 o 
   0   4  12    43502.93    45232.67    558.69 o 
   2   4  12      261.62      235.39     29.16 o 
   4   4  12     2157.16     1500.02     57.28 o 
   6   4  12      363.77      333.57     93.01 o 
   1   5  12    36800.53    37903.00    338.18 o 
   3   5  12     1975.95     1781.27     48.85 o 
   5   5  12     3978.81     3626.78    103.74 o 
   7   5  12       28.92      -71.60    118.68 o 
   0   6  12    27762.31    25045.98    290.56 o 
   2   6  12    33372.90    32042.86    296.12 o 
   4   6  12     2911.72     2580.54     67.79 o 
   6   6  12     1602.91     1776.34    123.72 o 
   1   7  12     1414.43     1572.44     38.10 o 
   3   7  12    42883.34    39635.60    425.64 o 
   5   7  12     1048.63     1121.13     79.83 o 
   7   7  12     3817.67     3420.82    147.36 o 
   0   8  12    10469.05     9666.01    130.51 o 
   2   8  12    42380.96    39135.30    357.89 o 
   4   8  12     6005.09     6095.72    103.27 o 
   6   8  12     2725.20     2791.91    159.68 o 
   1   9  12    35209.20    32533.96    265.24 o 
   3   9  12    15000.20    12429.32    153.79 o 
   5   9  12      978.83     1117.59     78.24 o 
   7   9  12      548.74      608.35    125.39 o 
   0  10  12    35211.92    32894.99    378.04 o 
   2  10  12    23839.99    21665.90    202.42 o 
   4  10  12     4277.43     4459.66     91.55 o 
   6  10  12     2002.31     1841.54    135.65 o 
   1  11  12    13487.60    11987.96    113.75 o 
   3  11  12     3038.10     2926.84     71.89 o 
   5  11  12     5952.30     5498.16    148.73 o 
   0  12  12    12676.72    10207.40    141.99 o 
   2  12  12     3241.81     2420.93     75.80 o 
   4  12  12     4051.54     3789.95     87.61 o 
   6  12  12      767.90      847.59    156.88 o 
   1  13  12     4054.80     3078.67     63.10 o 
   3  13  12     1332.19     1509.33     65.86 o 
   5  13  12       21.08     -107.15     71.44 o 
   0  14  12     4795.59     5127.53     92.20 o 
   2  14  12     1734.59     1514.80     63.77 o 
   4  14  12       24.12      -76.03     59.77 o 
   6  14  12      101.06        9.94    101.48 o 
   1  15  12     1012.44     1212.43     43.12 o 
   3  15  12      834.85      759.96     59.76 o 
   5  15  12       53.54       89.62     77.31 o 
   0  16  12     3913.91     3863.27    103.66 o 
   2  16  12       92.73        2.34     42.51 o 
   4  16  12       22.17      254.76     74.75 o 
   6  16  12      702.55      679.11    135.34 o 
   1  17  12       58.16      259.47     37.84 o 
   3  17  12       67.60      -87.35     58.23 o 
   5  17  12      195.73       81.62     83.41 o 
   0  18  12      163.99      409.69     61.20 o 
   2  18  12     1640.85     1685.49     65.89 o 
   4  18  12      337.94      354.37     81.55 o 
   6  18  12       29.79      -88.21    106.16 o 
   1  19  12      100.79       80.25     39.69 o 
   3  19  12       17.92       69.08     65.05 o 
   5  19  12       32.28      -72.25     85.44 o 
   0  20  12        1.39      -84.96     56.64 o 
   2  20  12       30.42       30.83     57.91 o 
   4  20  12      118.45       41.88     79.99 o 
   1  21  12      408.54      645.26     55.36 o 
   3  21  12      119.11      226.18     69.25 o 
   5  21  12        9.68      -15.96     91.25 o 
   0  22  12      200.04      625.79     75.05 o 
   2  22  12      334.61      557.24     70.00 o 
   4  22  12      558.17      354.94     88.91 o 
   1  23  12     2231.46     2382.24     80.65 o 
   3  23  12     2671.91     2383.55     99.74 o 
   0  24  12     1179.46     1297.00    103.29 o 
   2  24  12     4646.47     5134.36    118.77 o 
   4  24  12      351.39      471.22     95.59 o 
   1  25  12     1927.05     2099.58     82.49 o 
   3  25  12      771.57      834.07     92.56 o 
   0  26  12     1247.61     1547.50    107.57 o 
   2  26  12      445.46      592.65     85.73 o 
   1  27  12      776.25     1154.76    100.65 o 
   3  27  12      454.65      719.72     99.00 o 
   0  28  12      371.62      528.20    132.63 o 
   2  28  12      560.89      815.26    104.99 o 
   1  29  12      166.27      442.15     95.56 o 
   0  30  12      244.42      404.82    139.09 o 
   2   1  13    17098.36    17197.79    181.75 o 
   4   1  13      372.52      244.86     47.92 o 
   6   1  13     1759.85     1723.23    119.23 o 
   1   2  13     1916.52     1968.36     50.87 o 
   3   2  13      828.52      891.27     48.79 o 
   5   2  13       36.07        2.50     68.81 o 
   7   2  13      177.84      187.07    106.63 o 
   2   3  13     2399.05     3583.08     66.35 o 
   4   3  13       30.21       40.54     41.38 o 
   6   3  13      268.54      393.27     96.19 o 
   1   4  13      285.92      572.23     31.43 o 
   3   4  13       80.89      165.02     32.98 o 
   5   4  13       70.62      182.89     75.11 o 
   7   4  13      404.54      283.03    130.12 o 
   2   5  13     3125.17     3185.44     55.13 o 
   4   5  13     1476.24     1177.29     75.00 o 
   6   5  13     2318.04     1998.18    169.66 o 
   1   6  13     8761.06     9572.09    103.50 o 
   3   6  13      196.43      240.62     37.04 o 
   5   6  13       57.02       48.59     80.79 o 
   7   6  13        4.82      172.60    124.18 o 
   2   7  13       73.88      143.12     33.09 o 
   4   7  13       20.22       -2.84     50.80 o 
   6   7  13      171.64      158.03     90.46 o 
   1   8  13     2394.88     2135.07     51.22 o 
   3   8  13      596.83     1164.53     49.89 o 
   5   8  13      782.76      699.44     75.59 o 
   7   8  13       30.13      340.33    117.29 o 
   2   9  13     1033.75     1565.33     45.62 o 
   4   9  13     2274.28     2228.41     71.69 o 
   6   9  13        2.29      197.45    100.83 o 
   1  10  13     2863.81     3551.32     53.91 o 
   3  10  13      538.86      937.73     72.60 o 
   5  10  13      278.14      203.82     70.27 o 
   2  11  13     1114.28     1385.48     96.75 o 
   4  11  13     2801.79     3189.60     76.99 o 
   6  11  13      131.98       69.51    103.26 o 
   1  12  13      762.97      876.36     36.03 o 
   3  12  13       45.37       95.64     52.34 o 
   5  12  13      226.37      343.42     79.00 o 
   2  13  13      294.13      255.63     52.88 o 
   4  13  13        0.79      -78.65     52.44 o 
   6  13  13       53.66       -9.39    138.32 o 
   1  14  13      348.08      233.88     33.04 o 
   3  14  13        7.75      -61.03     43.98 o 
   5  14  13     1185.45     1226.46    106.88 o 
   2  15  13      987.49      530.07     59.69 o 
   4  15  13     1581.21     1328.83     84.79 o 
   6  15  13      174.29      138.33    114.01 o 
   1  16  13       39.93       68.09     34.48 o 
   3  16  13      379.90      289.25     63.12 o 
   5  16  13       24.21      -98.63     79.63 o 
   2  17  13       47.37        7.76     45.34 o 
   4  17  13      456.10      432.91     75.24 o 
   6  17  13        0.16      -40.11     95.82 o 
   1  18  13      456.18      574.65     44.21 o 
   3  18  13     1408.08     1367.42     83.92 o 
   5  18  13       42.87      -51.94     83.98 o 
   2  19  13        0.18        4.25     51.78 o 
   4  19  13      236.19      184.96     78.16 o 
   1  20  13      989.49     1198.35     56.48 o 
   3  20  13      276.52      197.20     68.04 o 
   5  20  13        0.47      -37.10     88.38 o 
   2  21  13       58.63       33.87     55.87 o 
   4  21  13        0.57      -64.71     79.34 o 
   1  22  13       60.86       55.17     56.86 o 
   3  22  13      105.56      256.55     73.43 o 
   5  22  13        0.46     -131.01     92.72 o 
   2  23  13        2.86      155.20     66.90 o 
   4  23  13        0.01     -127.14     84.76 o 
   1  24  13       11.49       83.30     61.75 o 
   3  24  13       54.74      117.19     81.03 o 
   2  25  13      119.09      115.52     83.48 o 
   4  25  13       30.42       73.74     93.27 o 
   1  26  13        0.06      115.63     70.14 o 
   3  26  13      128.79      215.12     88.60 o 
   2  27  13       57.64       42.39    104.57 o 
   1  28  13      416.00      295.97     92.51 o 
   2  29  13        3.51      -41.65    101.03 o 
   1  30  13       20.27      -18.42     94.01 o 
   0   0  14       43.03       84.37     43.80 o 
   2   0  14    18413.27    17954.20    261.83 o 
   4   0  14     2591.56     2716.75    112.71 o 
   6   0  14     3502.74     3795.54    468.37 o 
   1   1  14    10638.75    10634.46    109.91 o 
   3   1  14     5639.98     5512.12     84.14 o 
   5   1  14      898.69     1333.31    100.10 o 
   7   1  14      949.27      973.51    124.48 o 
   0   2  14    35483.51    35936.25    453.82 o 
   2   2  14     5849.71     5775.52     81.60 o 
   4   2  14     1297.18     1530.97     58.69 o 
   6   2  14      156.33      197.41     89.79 o 
   1   3  14     1394.07     1546.59     41.38 o 
   3   3  14     2123.55     1981.44     49.36 o 
   5   3  14      319.01      104.81     73.85 o 
   7   3  14       81.34      -76.31    136.62 o 
   0   4  14      370.59      852.31     55.07 o 
   2   4  14      458.04      592.53     40.07 o 
   4   4  14        1.86      142.61     44.24 o 
   6   4  14        5.43     -131.24     87.49 o 
   1   5  14     2056.57     2867.06     68.48 o 
   3   5  14     5559.37     5316.88     78.89 o 
   5   5  14      436.19      640.18     85.02 o 
   7   5  14      938.57      688.41    136.15 o 
   0   6  14     1703.62     1031.18     43.28 o 
   2   6  14     9126.21     8373.35    119.33 o 
   4   6  14     1413.17     1315.85     67.43 o 
   6   6  14       48.72       35.10     91.14 o 
   1   7  14    12889.87    11542.59    121.92 o 
   3   7  14     2414.18     2544.56     57.86 o 
   5   7  14     2035.82     1669.86    109.74 o 
   7   7  14       25.30       10.93    125.32 o 
   0   8  14    17310.54    15343.96    193.29 o 
   2   8  14    13019.76    12568.96    148.85 o 
   4   8  14     3803.58     3297.72     82.67 o 
   6   8  14     1741.27     2195.58    162.23 o 
   1   9  14     9246.37     7952.69    116.73 o 
   3   9  14     4980.30     5173.25    107.55 o 
   5   9  14     2417.80     1682.24     90.86 o 
   0  10  14     1264.38     1287.09     48.13 o 
   2  10  14     4255.08     4655.40     69.63 o 
   4  10  14     2074.47     1635.47     65.32 o 
   6  10  14     1402.81     1197.90    126.20 o 
   1  11  14     4735.68     4136.42     56.55 o 
   3  11  14     2472.42     2424.08     65.23 o 
   5  11  14       17.02      294.12     77.14 o 
   0  12  14     3231.63     3352.85     71.56 o 
   2  12  14     3426.59     3701.53     93.64 o 
   4  12  14        3.48      -20.92     50.42 o 
   6  12  14      133.75      -74.64    104.27 o 
   1  13  14       50.31      532.24     31.80 o 
   3  13  14      237.25      311.54     49.34 o 
   5  13  14      345.65      370.07     82.87 o 
   0  14  14     8093.00     8561.79    130.14 o 
   2  14  14      408.04      417.38     50.64 o 
   4  14  14       34.94      -86.63     57.76 o 
   6  14  14      204.01      273.72    113.81 o 
   1  15  14      752.94      546.25     39.28 o 
   3  15  14      228.66      210.98     54.91 o 
   5  15  14      553.12      567.28     88.01 o 
   0  16  14     1257.14     1337.71     60.29 o 
   2  16  14     3683.62     2764.58     67.99 o 
   4  16  14      328.18      500.55     70.21 o 
   6  16  14      177.16      222.72    147.25 o 
   1  17  14     3853.16     3114.24     61.17 o 
   3  17  14     2165.61     2193.33     77.95 o 
   5  17  14      150.27      309.12     92.49 o 
   0  18  14     1438.84     1681.95    129.22 o 
   2  18  14     3429.91     3327.71     78.80 o 
   4  18  14      791.01     1394.91     85.58 o 
   1  19  14      345.81      946.73     70.03 o 
   3  19  14      216.79      579.12     69.25 o 
   5  19  14      494.45      516.99    126.33 o 
   0  20  14       47.62      404.54     67.70 o 
   2  20  14      246.96      472.29     61.91 o 
   4  20  14        5.11      -37.64     75.01 o 
   1  21  14      167.77      607.77     59.02 o 
   3  21  14      278.03      314.00     68.09 o 
   5  21  14       31.82      -24.26     86.56 o 
   0  22  14       17.55       20.09     65.77 o 
   2  22  14      888.20     1156.50     79.71 o 
   4  22  14        1.64       50.10     79.23 o 
   1  23  14       25.13      132.78     60.54 o 
   3  23  14       21.09      224.64     70.79 o 
   0  24  14      402.10      474.77     89.21 o 
   2  24  14        4.84      325.37     80.73 o 
   4  24  14      257.56      393.85     88.77 o 
   1  25  14      579.02      882.23    101.77 o 
   3  25  14      572.20      628.81     87.66 o 
   0  26  14      324.95      352.11    123.38 o 
   2  26  14     1364.58     1965.15    130.51 o 
   1  27  14      809.92      966.05    100.70 o 
   3  27  14      454.40      585.17     97.57 o 
   0  28  14      294.64      485.72    137.61 o 
   2  28  14      253.50      400.60     92.39 o 
   1  29  14        0.25      -48.58     92.73 o 
   0  30  14       32.55       51.18    132.95 o 
   2   1  15     5061.32     5781.98     81.85 o 
   4   1  15       78.31      -31.61     48.03 o 
   6   1  15     1931.93     2052.51    127.92 o 
   1   2  15     2370.59     2970.99     58.77 o 
   3   2  15       19.05       97.61     31.26 o 
   5   2  15      808.82      751.98     90.92 o 
   7   2  15      105.82      -14.74    106.91 o 
   2   3  15     2194.99     2001.89     49.38 o 
   4   3  15     1392.15     1220.68     70.31 o 
   6   3  15      379.74      387.58     97.18 o 
   1   4  15      312.06      689.14     36.91 o 
   3   4  15     2781.70     3007.33     59.17 o 
   5   4  15       41.65      157.49     78.52 o 
   7   4  15      100.50     -176.07    118.29 o 
   2   5  15      163.63      473.40     37.07 o 
   4   5  15      478.20      588.44     51.72 o 
   6   5  15       48.89      -60.53     88.19 o 
   1   6  15       62.11      252.54     28.18 o 
   3   6  15        0.33      -49.48     32.99 o 
   5   6  15      104.88       50.04     74.55 o 
   7   6  15       20.88     -149.90    124.47 o 
   2   7  15      950.15      916.68     43.70 o 
   4   7  15      612.41      757.32     84.37 o 
   6   7  15      405.57      519.64    104.62 o 
   1   8  15     5598.30     5934.07     73.97 o 
   3   8  15      208.04      156.98     50.18 o 
   5   8  15     1152.19     1123.06    102.25 o 
   2   9  15     1533.53     2971.94     67.96 o 
   4   9  15     1823.86     1683.18     72.45 o 
   6   9  15      127.18       53.67    104.29 o 
   1  10  15      414.69      375.66     28.44 o 
   3  10  15      244.11      100.64     43.55 o 
   5  10  15      213.67       17.42     75.63 o 
   2  11  15     1620.35     1424.98     53.90 o 
   4  11  15      442.17      606.57     57.35 o 
   6  11  15       33.20     -153.78    102.52 o 
   1  12  15      840.75      917.10     35.87 o 
   3  12  15      719.54      732.95     57.91 o 
   5  12  15     2195.31     1766.11    157.20 o 
   2  13  15      106.94      139.31     41.39 o 
   4  13  15       39.90      -73.47     50.71 o 
   6  13  15      388.46      201.76    112.31 o 
   1  14  15       38.00       45.60     32.05 o 
   3  14  15      920.32      699.89     66.16 o 
   5  14  15        1.07     -113.75     75.83 o 
   2  15  15       58.32       72.17     43.30 o 
   4  15  15        5.01       77.71     62.67 o 
   6  15  15        0.81     -163.85    109.23 o 
   1  16  15     1695.16     1668.66     49.19 o 
   3  16  15      104.23      379.03     55.42 o 
   5  16  15        2.03      -34.07     80.15 o 
   2  17  15       11.01       31.95     49.38 o 
   4  17  15     1039.43     1159.63     81.48 o 
   1  18  15      434.96      387.92     47.65 o 
   3  18  15      465.03      628.85     68.69 o 
   5  18  15       57.12       48.86     89.09 o 
   2  19  15       64.45       16.86     51.05 o 
   4  19  15        2.17       -1.99     69.85 o 
   1  20  15       12.19       72.66     49.10 o 
   3  20  15      195.25      133.88     63.41 o 
   5  20  15       88.42       22.08     91.01 o 
   2  21  15       42.61      106.18     62.63 o 
   4  21  15        6.64       38.83     79.23 o 
   1  22  15      695.95      635.47     67.07 o 
   3  22  15       64.68      129.59     67.95 o 
   2  23  15        8.20       64.51     72.07 o 
   4  23  15        4.51      -50.25     81.05 o 
   1  24  15       33.52      -18.20     68.07 o 
   3  24  15      179.13      181.69     73.76 o 
   2  25  15        3.99      132.74     79.15 o 
   1  26  15      463.08      268.14     79.76 o 
   3  26  15       31.95        4.72     82.94 o 
   2  27  15        0.81        7.14     85.32 o 
   1  28  15       22.63       30.21     91.37 o 
   0   0  16     1387.15     1042.98     69.62 o 
   2   0  16    16949.24    16149.68    274.34 o 
   4   0  16     6575.45     5613.59    156.64 o 
   6   0  16     1396.61     1280.51    167.09 o 
   1   1  16    17149.40    17578.25    170.78 o 
   3   1  16    27496.31    24876.63    260.15 o 
   5   1  16      828.25      877.35     95.02 o 
   7   1  16      814.88     1170.37    128.52 o 
   0   2  16    51577.66    53305.48    754.19 o 
   2   2  16    10503.96     9937.11    120.04 o 
   4   2  16     2758.33     2324.51     76.39 o 
   6   2  16     1489.81     1690.95    125.31 o 
   1   3  16    12968.80    15144.44    164.52 o 
   3   3  16      100.43      161.59     41.25 o 
   5   3  16     6252.46     5113.97    142.34 o 
   7   3  16      187.09      164.47    109.53 o 
   0   4  16    12504.60    13018.90    234.41 o 
   2   4  16       98.85      124.25     31.54 o 
   4   4  16     2249.80     2177.03     76.60 o 
   6   4  16     1048.73      846.07    104.60 o 
   1   5  16       75.04      222.17     31.07 o 
   3   5  16     1130.58     1243.77     48.47 o 
   5   5  16      138.56      160.41     79.58 o 
   7   5  16        0.33     -208.04    138.70 o 
   0   6  16     3388.44     3715.49    124.13 o 
   2   6  16       35.01       15.27     31.43 o 
   4   6  16      617.13      858.81     63.13 o 
   6   6  16      310.87      261.66    109.67 o 
   1   7  16     2258.05     1831.77     44.60 o 
   3   7  16       63.67      160.74     37.54 o 
   5   7  16      335.08      304.23     87.18 o 
   0   8  16      693.85      240.24     38.18 o 
   2   8  16      120.63      468.99     41.24 o 
   4   8  16      829.70     1065.09     92.29 o 
   6   8  16      295.84      179.56    114.77 o 
   1   9  16      105.33       81.24     24.49 o 
   3   9  16      406.33      397.26     48.02 o 
   5   9  16     1119.62     1200.97    104.58 o 
   0  10  16      928.93     1222.36     48.95 o 
   2  10  16     2621.79     2468.11     57.32 o 
   4  10  16        4.25      -79.92     53.28 o 
   6  10  16       86.55       21.97    107.16 o 
   1  11  16     2963.75     3095.37     55.55 o 
   3  11  16       54.20      -24.41     49.41 o 
   5  11  16       10.39     -111.90     74.60 o 
   0  12  16       43.29      -44.86     36.05 o 
   2  12  16       13.00      253.33     45.10 o 
   4  12  16        0.76      -27.20     50.73 o 
   6  12  16        1.62      -87.47    103.85 o 
   1  13  16     7122.86     6836.17     80.65 o 
   3  13  16        4.39      -21.57     44.85 o 
   5  13  16      107.45      321.17     80.94 o 
   0  14  16     2986.75     3929.79     82.86 o 
   2  14  16     4215.04     4581.03     88.11 o 
   4  14  16      634.80      573.88     68.37 o 
   6  14  16      290.52      179.29    116.10 o 
   1  15  16     3983.75     4061.20     74.13 o 
   3  15  16     5143.55     4988.11     93.24 o 
   5  15  16      369.26      297.84     87.44 o 
   0  16  16     4109.69     4790.03     95.60 o 
   2  16  16    11877.07    10795.58    148.10 o 
   4  16  16     2033.60     1927.30     87.86 o 
   6  16  16      429.16      286.03    118.83 o 
   1  17  16     2365.68     2695.11     65.71 o 
   3  17  16      859.04     1093.04     75.04 o 
   5  17  16     2252.47     2335.54    116.78 o 
   0  18  16     3479.14     3763.94    125.62 o 
   2  18  16      596.97      861.79     63.36 o 
   4  18  16     1833.66     1809.38     90.95 o 
   1  19  16     3096.13     3516.73     81.06 o 
   3  19  16      648.70      982.82     75.31 o 
   5  19  16      600.35      573.52     99.88 o 
   0  20  16     4539.11     4715.91    119.65 o 
   2  20  16      887.59      961.48     73.33 o 
   4  20  16      206.32      189.30     72.39 o 
   1  21  16     1889.02     1922.78     71.17 o 
   3  21  16     1059.38     1285.52     84.29 o 
   5  21  16        0.25      -29.59     95.94 o 
   0  22  16      574.10      887.56    102.73 o 
   2  22  16      494.34      960.99    135.17 o 
   4  22  16      163.36      113.69     83.24 o 
   1  23  16       64.80       66.87     68.15 o 
   3  23  16       48.78      139.20     72.11 o 
   0  24  16        4.14     -120.05     87.94 o 
   2  24  16      679.76      730.09     88.06 o 
   4  24  16       11.81      135.32     88.59 o 
   1  25  16      195.57      332.89     93.06 o 
   3  25  16      275.98      434.75     93.93 o 
   0  26  16      100.29      -80.60    113.69 o 
   2  26  16        0.18       18.58     82.37 o 
   1  27  16       72.49      138.32     90.53 o 
   0  28  16        0.10       16.01    130.63 o 
   2  28  16       28.14      161.08     95.96 o 
   1  29  16       17.87      247.45    108.80 o 
   2   1  17       74.89      237.11     30.82 o 
   4   1  17      451.79      693.23     63.87 o 
   6   1  17       63.02      -87.09     89.80 o 
   1   2  17      811.91     1236.36     53.27 o 
   3   2  17     4838.25     4646.90     80.62 o 
   5   2  17      375.04      352.24     74.51 o 
   7   2  17       37.00      -17.58    106.73 o 
   2   3  17     2939.57     3240.59     61.68 o 
   4   3  17     1113.08     1288.10     89.88 o 
   6   3  17     1220.38     1281.61    115.88 o 
   1   4  17     6284.31     5566.51    128.75 o 
   3   4  17     2295.57     2490.92     62.85 o 
   5   4  17      632.01      704.79    116.01 o 
   7   4  17        7.74      -54.94    125.72 o 
   2   5  17     4537.83     6069.03     97.62 o 
   4   5  17      351.02      286.53     58.29 o 
   6   5  17      149.46      111.24     93.38 o 
   1   6  17       73.77      607.96     38.04 o 
   3   6  17        6.29      504.95     48.72 o 
   5   6  17     1272.95     1286.11     93.56 o 
   2   7  17     6450.76     5609.52     87.35 o 
   4   7  17      121.22      445.03     90.55 o 
   6   7  17        0.76      -82.00     97.99 o 
   1   8  17     1457.41     1266.97     44.06 o 
   3   8  17        2.27      196.52     51.72 o 
   5   8  17        7.12     -108.49     72.33 o 
   2   9  17     2007.77     2486.43     61.15 o 
   4   9  17      394.53      237.34     59.06 o 
   6   9  17        4.86      -59.24    123.19 o 
   1  10  17      864.07      920.40     49.63 o 
   3  10  17      398.05      375.42     49.52 o 
   5  10  17      775.18      757.48     90.40 o 
   2  11  17      185.00      557.84     49.81 o 
   4  11  17     1531.39     2094.66     84.71 o 
   6  11  17      211.18      100.37    112.06 o 
   1  12  17     3063.50     3164.63     71.81 o 
   3  12  17     1614.98     1776.20     66.65 o 
   5  12  17       48.12      148.71     85.61 o 
   2  13  17     1838.83     2014.00     64.62 o 
   4  13  17      183.82      229.85     60.45 o 
   6  13  17       49.46      -84.26    111.49 o 
   1  14  17     1655.31     1673.34     53.06 o 
   3  14  17      154.15      292.46     51.72 o 
   5  14  17      136.66       -8.23    100.17 o 
   2  15  17      382.72      504.14     54.87 o 
   4  15  17      278.10      283.62     65.85 o 
   6  15  17       19.98      -98.67    114.23 o 
   1  16  17        7.96       91.65     41.70 o 
   3  16  17      271.59      344.04     55.52 o 
   5  16  17      136.54      160.65     86.39 o 
   2  17  17        0.09      119.50     51.66 o 
   4  17  17       34.66      247.00     70.81 o 
   1  18  17      158.81      330.98     48.10 o 
   3  18  17        2.99      273.63     64.85 o 
   5  18  17       50.42      236.42    133.99 o 
   2  19  17      295.01      520.24     59.98 o 
   4  19  17        0.02      -30.26     71.77 o 
   1  20  17      828.69     1239.09     92.15 o 
   3  20  17      144.09      185.26     67.19 o 
   5  20  17       57.24       36.74     93.88 o 
   2  21  17       68.33      122.95     63.93 o 
   4  21  17        6.92       75.49     75.81 o 
   1  22  17       56.07      -18.70     59.07 o 
   3  22  17        0.64      -87.87     72.65 o 
   2  23  17       33.37       87.65     75.36 o 
   4  23  17       31.95       57.43     86.15 o 
   1  24  17        2.28      -81.01     68.87 o 
   3  24  17       48.40       42.07     86.25 o 
   2  25  17        0.09      -61.81     79.28 o 
   1  26  17        5.03       -7.36     88.71 o 
   3  26  17       40.14      -18.75     90.11 o 
   2  27  17        1.90      -58.63     87.27 o 
   1  28  17      241.91       12.39    115.15 o 
   0   0  18   111781.21   106815.27   1831.75 o 
   2   0  18    17317.50    15994.29    277.06 o 
   4   0  18     6843.75     6430.57    170.32 o 
   6   0  18     2363.69     2371.03    345.98 o 
   1   1  18    51558.42    47934.14    426.88 o 
   3   1  18    14910.11    14288.23    196.92 o 
   5   1  18     7626.13     7153.21    137.66 o 
   7   1  18      806.21     1138.64    132.04 o 
   0   2  18     2107.63     1770.71     97.68 o 
   2   2  18     7015.28     5865.87     85.47 o 
   4   2  18     6477.85     5775.47    114.71 o 
   6   2  18     2853.26     2443.33    121.15 o 
   1   3  18     2466.85     1338.13     43.95 o 
   3   3  18    11650.83    10760.33    137.21 o 
   5   3  18      648.57      532.92     79.96 o 
   0   4  18     8215.15     6994.95    157.47 o 
   2   4  18     9309.81     8389.56    126.31 o 
   4   4  18      931.14      919.68    108.89 o 
   6   4  18        5.90     -133.00     88.67 o 
   1   5  18     2303.89     2017.34     47.00 o 
   3   5  18      942.82     1100.65     58.30 o 
   5   5  18      867.42      771.68     85.67 o 
   0   6  18    10408.68     9663.94    199.78 o 
   2   6  18     1755.12     1894.28     53.71 o 
   4   6  18      450.42      374.97     67.07 o 
   6   6  18      108.80      100.06    112.10 o 
   1   7  18      422.94      825.42     42.91 o 
   3   7  18      317.42      197.25     42.50 o 
   5   7  18      148.87      179.58     86.92 o 
   0   8  18      778.82     1167.57     50.66 o 
   2   8  18        2.44      -61.35     40.90 o 
   4   8  18      295.29      212.44     74.69 o 
   6   8  18       19.61     -105.60     98.17 o 
   1   9  18     6656.68     6264.88     80.89 o 
   3   9  18      563.28      585.89     52.57 o 
   5   9  18       61.12       34.12     77.53 o 
   0  10  18       54.71      180.28     41.72 o 
   2  10  18      669.60      578.98     44.10 o 
   4  10  18       11.97      -70.16     56.25 o 
   6  10  18      201.08       92.86    149.08 o 
   1  11  18     6185.54     6448.51     84.19 o 
   3  11  18      286.40      110.18     47.18 o 
   5  11  18      296.31      386.03     80.84 o 
   0  12  18      554.78      379.17     53.91 o 
   2  12  18     4302.16     4087.19     83.88 o 
   4  12  18      349.65      181.67     58.82 o 
   6  12  18      220.63      168.80    115.61 o 
   1  13  18     1130.93     1361.53     61.74 o 
   3  13  18     3554.43     2801.98     71.75 o 
   5  13  18     1090.02     1000.31    105.76 o 
   0  14  18     2744.15     2800.25     74.58 o 
   2  14  18     6199.28     5528.63    103.76 o 
   4  14  18     2139.95     2140.65     81.66 o 
   6  14  18      467.52      377.43    120.75 o 
   1  15  18     3832.79     3511.56     71.13 o 
   3  15  18      111.63       39.35     50.62 o 
   5  15  18     1868.65     2003.56    132.88 o 
   0  16  18    13538.11    12418.73    205.86 o 
   2  16  18     2448.97     1747.13     67.41 o 
   4  16  18     2575.26     2377.69     94.78 o 
   1  17  18     6987.37     6752.35    109.45 o 
   3  17  18     3376.79     3217.87     81.74 o 
   5  17  18     1121.89     1267.12    130.21 o 
   0  18  18     9431.99     9575.39    177.52 o 
   2  18  18     6600.32     6633.76    114.74 o 
   4  18  18     1958.93     2060.17     95.09 o 
   1  19  18     5144.15     4932.15    104.35 o 
   3  19  18     4823.43     4670.06    114.52 o 
   5  19  18      753.22      668.96    102.48 o 
   0  20  18      295.56      402.61     89.99 o 
   2  20  18      244.47      351.92     80.77 o 
   4  20  18     1658.26     1823.70     98.81 o 
   1  21  18      919.93      690.09     67.99 o 
   3  21  18      287.81      405.11     77.04 o 
   0  22  18      607.04     1118.96    110.30 o 
   2  22  18      110.06       85.32     85.25 o 
   4  22  18        1.99     -115.78     77.19 o 
   1  23  18      108.69      107.56     76.27 o 
   3  23  18        0.13       50.12     77.86 o 
   0  24  18       41.48     -112.03     93.21 o 
   2  24  18      330.73      462.30     85.49 o 
   1  25  18      206.46      200.98     88.49 o 
   3  25  18       16.83      -40.30     89.71 o 
   0  26  18        8.66      -43.27    150.63 o 
   2  26  18        2.28     -123.78     82.52 o 
   1  27  18       52.36        2.37     92.30 o 
   0  28  18       71.73      120.21    170.18 o 
   2   1  19        0.84      150.34     30.85 o 
   4   1  19       13.71      121.61     58.16 o 
   6   1  19       63.37      139.63     95.60 o 
   1   2  19      594.22      711.06     35.16 o 
   3   2  19      363.82      843.98     66.46 o 
   5   2  19       78.22      629.78     76.61 o 
   2   3  19      763.48      696.66     41.54 o 
   4   3  19      876.45     1445.12     84.92 o 
   6   3  19       49.93       48.57     94.51 o 
   1   4  19      482.37      741.74     52.60 o 
   3   4  19      139.30      204.19     48.28 o 
   5   4  19      175.92      204.26     77.44 o 
   2   5  19        4.22      226.71     37.28 o 
   4   5  19     1502.87     1952.29     92.85 o 
   6   5  19      315.55      569.97    106.07 o 
   1   6  19     9598.31    11201.99    125.13 o 
   3   6  19       88.65      210.82     43.54 o 
   5   6  19     1926.53     1884.10    111.82 o 
   2   7  19      856.24      982.46     77.26 o 
   4   7  19        3.39      -78.05     60.79 o 
   6   7  19      105.81      165.20    104.99 o 
   1   8  19     1237.85     1164.84     46.92 o 
   3   8  19        4.02      -74.58     49.72 o 
   5   8  19      134.97       64.72     81.99 o 
   2   9  19      305.84      397.17     45.16 o 
   4   9  19     1203.76     1288.87     92.64 o 
   6   9  19      264.38      155.45    128.90 o 
   1  10  19     1280.35     1335.40     52.71 o 
   3  10  19      670.77      690.48     89.28 o 
   5  10  19       59.25      194.60     82.87 o 
   2  11  19      103.00      -27.94     44.01 o 
   4  11  19      322.88      119.44     58.95 o 
   6  11  19       30.94      -14.00    112.83 o 
   1  12  19       87.23      154.32     35.59 o 
   3  12  19      532.16      598.73     59.03 o 
   5  12  19        2.93       26.73     90.80 o 
   2  13  19      106.32      598.11     56.78 o 
   4  13  19      335.61      388.00     65.22 o 
   6  13  19        0.43       94.01    116.81 o 
   1  14  19      431.14      683.20     52.84 o 
   3  14  19      638.26      520.76     60.26 o 
   5  14  19      323.17      472.26     98.27 o 
   2  15  19       25.69      -35.04     49.59 o 
   4  15  19      129.00      238.56     72.96 o 
   1  16  19      297.88      457.58     52.53 o 
   3  16  19       13.94       74.15     56.87 o 
   5  16  19       18.96       41.57     97.29 o 
   2  17  19      143.92      288.25     56.59 o 
   4  17  19       20.55      264.02     76.23 o 
   1  18  19       71.35      361.04     73.71 o 
   3  18  19        6.01      198.67     70.94 o 
   5  18  19       41.53      188.68    113.87 o 
   2  19  19       17.99      -39.92     54.87 o 
   4  19  19       11.58      222.89     80.63 o 
   1  20  19      135.85      305.89     79.43 o 
   3  20  19      103.99      252.05     75.86 o 
   2  21  19      395.47      401.06     77.00 o 
   4  21  19       22.25      -78.94     76.04 o 
   1  22  19      292.17      138.79     64.23 o 
   3  22  19       73.73       90.92     76.60 o 
   2  23  19       25.25      107.50     77.96 o 
   4  23  19        3.16      -49.18     88.52 o 
   1  24  19       61.11       39.17     85.07 o 
   3  24  19      330.67      312.47    102.74 o 
   2  25  19       21.69      -24.20     82.57 o 
   1  26  19        0.84     -104.35     89.11 o 
   2  27  19        0.00      -12.09     93.11 o 
   1  28  19        1.22      -51.75    105.30 o 
   0   0  20    22813.35    23874.39    737.76 o 
   2   0  20    11041.66     9867.40    196.98 o 
   4   0  20     1611.80     1921.02    109.87 o 
   6   0  20     2165.97     2517.60    200.59 o 
   1   1  20    28828.58    28867.11    336.23 o 
   3   1  20     5856.56     6023.81    110.47 o 
   5   1  20     4184.55     4568.77    114.13 o 
   0   2  20    31295.37    29463.72    425.43 o 
   2   2  20     8041.50     7662.95    104.73 o 
   4   2  20     9992.50    10076.38    159.42 o 
   6   2  20      863.94     1172.57    125.69 o 
   1   3  20    11263.54    11043.14    133.40 o 
   3   3  20    10181.86     9822.18    147.32 o 
   5   3  20     5885.79     6196.16    146.17 o 
   0   4  20     7199.04     8427.29    143.32 o 
   2   4  20     8497.58     7755.56    106.97 o 
   4   4  20     2435.22     3023.13     88.78 o 
   6   4  20      744.59      920.09    115.99 o 
   1   5  20     1423.81     1333.67     43.85 o 
   3   5  20      893.47     1257.96     91.07 o 
   5   5  20        0.71        3.97     75.85 o 
   0   6  20     2046.99     2197.07     84.46 o 
   2   6  20      795.11      827.48     47.99 o 
   4   6  20      664.65      571.32     73.76 o 
   6   6  20       10.04       11.07    109.13 o 
   1   7  20     1176.33     1246.44     54.81 o 
   3   7  20      148.50       69.30     43.03 o 
   5   7  20      176.40       41.87     77.26 o 
   0   8  20      290.76      203.83     44.54 o 
   2   8  20      315.72      295.53     47.12 o 
   4   8  20      219.28      373.35     79.29 o 
   6   8  20       55.65        6.90    103.78 o 
   1   9  20      386.59      351.62     40.50 o 
   3   9  20     1396.67     1677.51     74.93 o 
   5   9  20       51.72      -88.64     90.49 o 
   0  10  20     2141.74     2224.15     83.15 o 
   2  10  20     1424.09     1483.55     77.68 o 
   4  10  20      228.58      -84.82     69.00 o 
   6  10  20      235.52      191.99    118.93 o 
   1  11  20      839.30      813.85     47.96 o 
   3  11  20      191.72      260.82     54.56 o 
   5  11  20       45.08       13.41     78.52 o 
   0  12  20      503.02      467.42     51.88 o 
   2  12  20      936.91      821.87     59.07 o 
   4  12  20       33.33      102.42     70.10 o 
   6  12  20        0.16     -171.85    115.22 o 
   1  13  20      519.49      452.17     49.07 o 
   3  13  20       20.39      189.56     63.91 o 
   5  13  20      622.08      827.08    103.25 o 
   0  14  20     3684.06     4052.20     96.28 o 
   2  14  20     4083.27     4418.63     91.88 o 
   4  14  20     2576.07     2435.76     84.12 o 
   1  15  20     5424.82     5106.57     93.91 o 
   3  15  20     2955.06     3196.69     86.71 o 
   5  15  20     1792.98     2136.42    131.38 o 
   0  16  20    10892.71     9887.16    213.64 o 
   2  16  20     6542.69     6194.36    110.33 o 
   4  16  20     2741.53     3030.89    101.71 o 
   1  17  20     9220.38     9316.56    135.31 o 
   3  17  20     3116.39     3447.74     92.51 o 
   5  17  20      905.98     1130.57    116.17 o 
   0  18  20     4647.74     4867.44    149.02 o 
   2  18  20      246.03      588.21     62.80 o 
   4  18  20     2357.60     2378.05    100.80 o 
   1  19  20     1838.44     2128.83     79.64 o 
   3  19  20     1969.97     2357.58    101.26 o 
   5  19  20      504.77      646.31    125.41 o 
   0  20  20     1391.31     1973.24    118.39 o 
   2  20  20     1238.80     1683.53     80.28 o 
   4  20  20      498.71      575.86     89.76 o 
   1  21  20     1155.16     1581.80     85.44 o 
   3  21  20      708.68      804.04     86.89 o 
   0  22  20     1528.36     1929.75    146.58 o 
   2  22  20      647.06      974.04     90.88 o 
   4  22  20      261.07      208.78     89.72 o 
   1  23  20      321.88      526.59     91.83 o 
   3  23  20       24.62       32.10     89.01 o 
   0  24  20      108.73       11.34    128.00 o 
   2  24  20       17.44     -123.32     82.21 o 
   1  25  20       94.35     -165.61    110.41 o 
   3  25  20        0.09      -29.45     94.27 o 
   0  26  20      422.17       89.98    172.54 o 
   2  26  20       34.83      -83.32     88.16 o 
   1  27  20       71.87      133.01     98.85 o 
   0  28  20      465.82      659.55    199.15 o 
   2   1  21      331.07      543.78     48.84 o 
   4   1  21      109.38      368.50     69.77 o 
   6   1  21       74.65      218.36     98.77 o 
   1   2  21        9.04       98.37     29.55 o 
   3   2  21     3701.00     3523.74     87.43 o 
   5   2  21       70.30      201.15     78.24 o 
   2   3  21       27.69      100.40     35.69 o 
   4   3  21       13.03      243.14     62.41 o 
   6   3  21       82.64      -56.73     96.39 o 
   1   4  21       19.43      -20.15     32.19 o 
   3   4  21      989.23     1347.22     71.27 o 
   5   4  21     1774.74     2033.45    110.98 o 
   2   5  21       94.23       60.15     37.43 o 
   4   5  21      141.48      309.18     69.84 o 
   6   5  21      150.84      363.34    106.28 o 
   1   6  21     1074.87      771.00     45.71 o 
   3   6  21      432.85      494.40     58.54 o 
   5   6  21       16.16       33.20     76.11 o 
   2   7  21     2261.98     2063.96     60.40 o 
   4   7  21      660.47      657.10     77.65 o 
   6   7  21       58.18      -78.32    105.25 o 
   1   8  21       51.99      362.45     44.05 o 
   3   8  21       22.77      220.83     54.33 o 
   5   8  21       53.90       86.55     81.69 o 
   2   9  21      706.96     1333.48     96.21 o 
   4   9  21        0.93      -20.23     72.34 o 
   6   9  21       75.94       61.07    168.21 o 
   1  10  21      520.31      885.14     58.65 o 
   3  10  21      380.61      439.87     59.64 o 
   5  10  21       68.35      179.51     86.67 o 
   2  11  21       94.15       47.60     47.59 o 
   4  11  21      491.80      418.34     76.45 o 
   6  11  21       79.12      -61.04    151.04 o 
   1  12  21       89.92        2.18     39.08 o 
   3  12  21      223.47      231.63     56.94 o 
   5  12  21      404.37      514.08     88.30 o 
   2  13  21      883.53      766.53     62.04 o 
   4  13  21      242.00      337.12     76.22 o 
   1  14  21       17.58      156.12     48.09 o 
   3  14  21       48.04       28.80     54.75 o 
   5  14  21        1.16      176.46     97.42 o 
   2  15  21      698.59     1159.82     70.04 o 
   4  15  21       16.84      236.41     75.43 o 
   1  16  21      900.96     1327.36     68.13 o 
   3  16  21       34.92       36.18     59.72 o 
   5  16  21        5.34      125.54    102.91 o 
   2  17  21        1.46      -12.17     54.05 o 
   4  17  21       10.28      -58.22     75.73 o 
   1  18  21      518.28      728.63     67.76 o 
   3  18  21        0.29       65.48     87.59 o 
   5  18  21        7.98      120.89    123.19 o 
   2  19  21      341.66      452.62     63.28 o 
   4  19  21       14.33       77.33     81.69 o 
   1  20  21       44.53      219.94     69.50 o 
   3  20  21      157.18      199.23     79.03 o 
   2  21  21        0.94      -37.10     72.86 o 
   4  21  21       86.22       88.02     85.73 o 
   1  22  21      175.86      229.63     74.67 o 
   3  22  21      103.28       44.04     81.72 o 
   2  23  21        0.72       35.51     79.24 o 
   1  24  21      146.25      121.17     90.46 o 
   3  24  21       75.61       15.33     92.78 o 
   2  25  21        3.20      -27.76     96.28 o 
   1  26  21        8.00       26.57     96.27 o 
   0   0  22      954.06     1255.06     86.54 o 
   2   0  22     4406.60     4158.03    122.94 o 
   4   0  22    18093.15    17395.95    330.70 o 
   6   0  22     1116.40     1355.20    170.94 o 
   1   1  22     9948.66     8300.11    134.97 o 
   3   1  22     6090.21     5908.52    112.10 o 
   5   1  22     4541.60     4077.68    141.55 o 
   0   2  22    21021.13    19451.74    275.28 o 
   2   2  22     7518.10     6846.94    113.67 o 
   4   2  22      564.79      777.65     71.16 o 
   6   2  22      408.01      415.22    105.81 o 
   1   3  22     6252.24     5667.70     88.50 o 
   3   3  22      252.38      248.43     54.98 o 
   5   3  22      301.08      323.94     81.87 o 
   0   4  22     2475.41     2579.46    122.51 o 
   2   4  22     1325.35     1254.20     62.19 o 
   4   4  22      208.60      327.95     63.99 o 
   6   4  22      136.98        6.08    100.46 o 
   1   5  22       82.07      235.41     38.87 o 
   3   5  22      379.58      516.18     59.14 o 
   5   5  22      266.25      137.77     79.10 o 
   0   6  22        1.35      -49.04     42.25 o 
   2   6  22      167.68       58.64     40.17 o 
   4   6  22      692.06      546.31     76.54 o 
   6   6  22       10.46     -139.16     97.25 o 
   1   7  22     1305.82     1309.22     55.29 o 
   3   7  22      231.20      119.45     62.02 o 
   5   7  22      121.45       63.84     79.59 o 
   0   8  22     2138.62     2229.07     70.28 o 
   2   8  22       99.80       15.76     41.59 o 
   4   8  22     1584.34     1633.07     99.26 o 
   6   8  22       90.46      -24.10    109.66 o 
   1   9  22      828.13     1287.83     58.14 o 
   3   9  22      254.76      336.56     68.24 o 
   5   9  22     1624.46     1986.02    117.89 o 
   0  10  22     2927.99     2938.27    125.69 o 
   2  10  22      379.01      478.87     58.15 o 
   4  10  22      645.94      820.00     90.00 o 
   6  10  22       85.25      138.35    208.72 o 
   1  11  22     1235.63     1350.05     56.02 o 
   3  11  22       18.11       58.44     54.34 o 
   5  11  22      187.79      169.69     85.50 o 
   0  12  22      449.43     1158.60     77.96 o 
   2  12  22     1796.00     1787.14     70.14 o 
   4  12  22       53.89       10.12     71.21 o 
   1  13  22     1868.91     2371.22     69.60 o 
   3  13  22       73.63       25.98     56.05 o 
   5  13  22      135.16       84.82     95.27 o 
   0  14  22     5037.66     5396.28    123.40 o 
   2  14  22     1580.05     2028.81     72.09 o 
   4  14  22      712.23      884.75    104.54 o 
   1  15  22     3404.95     3245.55     79.34 o 
   3  15  22     1153.71     1393.71     84.92 o 
   5  15  22      542.53      865.98    113.73 o 
   0  16  22     2653.15     2886.02    119.00 o 
   2  16  22      205.52      403.00     61.75 o 
   4  16  22     1982.45     2279.68    143.14 o 
   1  17  22     3873.95     4497.11    127.54 o 
   3  17  22     2595.51     2228.88     81.72 o 
   5  17  22      625.82      692.65    111.99 o 
   0  18  22     1711.09     2384.76    142.95 o 
   2  18  22      954.17     1265.52     83.98 o 
   4  18  22     1109.98     1252.42     98.70 o 
   1  19  22     2152.63     2811.64     99.35 o 
   3  19  22      766.38      920.13     86.59 o 
   0  20  22     5934.46     5877.87    210.36 o 
   2  20  22      950.31     1186.04    117.12 o 
   4  20  22      333.05      302.03     88.58 o 
   1  21  22       43.23       76.94     71.74 o 
   3  21  22      124.80      182.35     81.45 o 
   0  22  22       62.53      129.53    115.64 o 
   2  22  22       54.98      -65.39     96.42 o 
   1  23  22       35.39       81.08     84.83 o 
   3  23  22       23.78      -76.90     92.58 o 
   0  24  22      121.52       34.29    122.98 o 
   2  24  22       38.35      -75.27     94.37 o 
   1  25  22        3.83      -65.66     90.25 o 
   0  26  22        0.23      -45.44    171.81 o 
   2  26  22        2.82       10.68    102.98 o 
   1  27  22        7.16       18.05    112.89 o 
   2   1  23      909.66     1038.38     61.00 o 
   4   1  23      269.02      558.56     76.03 o 
   6   1  23       40.47     -185.03    124.02 o 
   1   2  23      718.15      898.29     47.88 o 
   3   2  23       28.97      -27.94     51.12 o 
   5   2  23      354.85      352.21     83.24 o 
   2   3  23       33.19       43.51     45.91 o 
   4   3  23      213.45      167.88     63.05 o 
   6   3  23       27.28      -20.47    100.28 o 
   1   4  23       72.24      715.92     45.73 o 
   3   4  23     1800.56     1827.38     75.56 o 
   5   4  23      176.61       47.47     78.91 o 
   2   5  23     1248.74     1348.11     56.66 o 
   4   5  23     2711.45     1999.94     90.82 o 
   6   5  23        0.40     -145.73     97.15 o 
   1   6  23     3189.92     3164.33     84.36 o 
   3   6  23      276.75      255.23     57.50 o 
   5   6  23       31.97      -37.97     77.98 o 
   2   7  23      499.63      221.13     45.94 o 
   4   7  23      177.55      120.52     70.74 o 
   6   7  23       25.33     -164.89    115.23 o 
   1   8  23      614.48     1236.32     58.10 o 
   3   8  23       52.82       42.83     63.24 o 
   5   8  23       56.29       82.83    130.97 o 
   2   9  23      652.20      867.43     58.33 o 
   4   9  23      221.86      274.23    106.99 o 
   6   9  23        0.06       48.75    128.83 o 
   1  10  23      395.91      601.02     50.35 o 
   3  10  23       54.13      -38.13     65.38 o 
   5  10  23       30.11        7.23     99.30 o 
   2  11  23      107.88      493.22     57.75 o 
   4  11  23      244.89      133.89     79.75 o 
   1  12  23      194.87      178.38     49.80 o 
   3  12  23       18.57       16.84     55.66 o 
   5  12  23        6.71      127.32     86.58 o 
   2  13  23      987.05     1083.32     76.65 o 
   4  13  23       46.74      122.64     76.77 o 
   1  14  23      351.55      634.81     58.18 o 
   3  14  23      248.78      271.15     62.16 o 
   5  14  23       31.85       51.84     98.72 o 
   2  15  23      254.97      356.22     59.77 o 
   4  15  23        0.88       67.06     77.91 o 
   1  16  23      760.38     1442.83     77.51 o 
   3  16  23        0.20      -44.00     61.05 o 
   5  16  23       18.44     -156.40    104.27 o 
   2  17  23        0.12      -84.88     56.59 o 
   4  17  23       34.10      221.41     97.85 o 
   1  18  23       18.67      102.47     67.85 o 
   3  18  23      251.03      192.57     76.05 o 
   2  19  23       17.35       46.18     62.38 o 
   4  19  23      124.12      239.90    102.94 o 
   1  20  23      192.11      254.19    128.99 o 
   3  20  23      151.59      239.63     86.55 o 
   2  21  23        0.60     -114.77     78.55 o 
   4  21  23       14.61      -90.37     88.46 o 
   1  22  23       14.66      -76.92     73.49 o 
   3  22  23      217.26      249.18     93.52 o 
   2  23  23       27.18     -134.01     89.34 o 
   1  24  23        0.00      144.86    105.80 o 
   2  25  23       17.19     -150.96    100.64 o 
   1  26  23        2.19        8.06    109.73 o 
   0   0  24    25395.72    23851.27    467.72 o 
   2   0  24     2485.80     2379.28    102.52 o 
   4   0  24     3531.29     2868.28    132.88 o 
   6   0  24      201.32      119.78    152.33 o 
   1   1  24     4901.09     4583.29     81.23 o 
   3   1  24      796.74      488.14     61.58 o 
   5   1  24     1533.99     1352.93    104.68 o 
   0   2  24      474.73      743.15     66.22 o 
   2   2  24     1745.76     1641.46     68.46 o 
   4   2  24      943.98      895.71     76.10 o 
   6   2  24      321.06      306.13    106.29 o 
   1   3  24      690.61      572.37     46.38 o 
   3   3  24       95.65       80.19     55.13 o 
   5   3  24       10.28     -114.75     76.50 o 
   0   4  24      592.89      749.03     61.72 o 
   2   4  24      898.97      806.49     61.06 o 
   4   4  24        1.91      -39.79     66.52 o 
   6   4  24       49.51      -49.94    106.24 o 
   1   5  24     1729.79     2140.16     60.09 o 
   3   5  24       31.80       51.19     53.75 o 
   5   5  24       14.09      -76.96     80.42 o 
   0   6  24     1986.99     1768.11     73.60 o 
   2   6  24     1104.00     1354.88     70.36 o 
   4   6  24       10.40       60.41     70.65 o 
   6   6  24       88.49     -153.50    102.33 o 
   1   7  24      609.80      368.94     45.45 o 
   3   7  24     1661.60     1991.64     91.53 o 
   5   7  24      713.73      796.02     94.07 o 
   0   8  24     4394.74     4491.64    110.30 o 
   2   8  24     2249.18     2567.39     69.86 o 
   4   8  24     2780.67     2822.69    103.14 o 
   6   8  24      300.71      369.35    142.68 o 
   1   9  24     3752.98     4471.60     85.80 o 
   3   9  24     1285.00     1773.01     95.66 o 
   5   9  24      424.19      589.98     98.81 o 
   0  10  24     5741.48     6229.13    136.34 o 
   2  10  24      649.92     1142.42     70.63 o 
   4  10  24     1010.19     1443.16    101.50 o 
   1  11  24     1081.75     1561.79     63.13 o 
   3  11  24      181.35      526.50     72.79 o 
   5  11  24      216.03      206.55     90.39 o 
   0  12  24      156.76     1200.69     94.47 o 
   2  12  24      383.86      506.08     60.04 o 
   4  12  24      104.33       60.51     73.84 o 
   1  13  24       44.65      327.87     53.91 o 
   3  13  24        0.57      -61.62     56.57 o 
   5  13  24       15.48       14.21     97.97 o 
   0  14  24     3082.65     2726.58    109.76 o 
   2  14  24       38.38       43.47     56.21 o 
   4  14  24       99.45      -47.98     77.11 o 
   1  15  24     1640.10     1533.62     78.84 o 
   3  15  24      283.07      133.30     65.97 o 
   5  15  24      102.08       63.49    104.13 o 
   0  16  24       23.35     -140.88    198.88 o 
   2  16  24       73.55       16.77     62.27 o 
   4  16  24      707.89      623.70    103.51 o 
   1  17  24      966.40     1081.58     86.32 o 
   3  17  24      823.25      943.45    108.62 o 
   0  18  24     1843.47     1802.01    131.29 o 
   2  18  24     1083.78     1652.71     83.76 o 
   4  18  24      231.95      331.29    101.53 o 
   1  19  24      237.37      573.41     81.01 o 
   3  19  24      297.29      434.21     82.72 o 
   0  20  24      534.79     1168.85    225.31 o 
   2  20  24       59.12      -63.53     98.09 o 
   4  20  24      135.40        6.53    103.93 o 
   1  21  24       54.02       51.53     77.40 o 
   3  21  24        0.75      -25.84     82.08 o 
   0  22  24       46.16       35.54    155.43 o 
   2  22  24        5.20       30.18     91.47 o 
   1  23  24      189.07      222.96     92.62 o 
   3  23  24       21.01      -41.41     98.05 o 
   0  24  24      198.38       65.87    129.59 o 
   2  24  24       91.69      102.12    101.55 o 
   1  25  24       57.12      130.86    113.08 o 
   0  26  24      183.08      377.48    201.69 o 
   2   1  25     3475.36     3622.20     88.55 o 
   4   1  25      217.29       95.85     66.08 o 
   6   1  25       48.77       59.63    104.89 o 
   1   2  25       26.07       30.70     38.63 o 
   3   2  25      128.98      121.63     57.38 o 
   5   2  25      439.98      322.41     85.04 o 
   2   3  25      231.79      864.56     63.80 o 
   4   3  25      429.97      531.71     73.12 o 
   6   3  25        6.19      -21.66     97.91 o 
   1   4  25      630.52      674.01     49.69 o 
   3   4  25     2077.10     1712.09     77.78 o 
   5   4  25       51.70      -52.49     79.88 o 
   2   5  25      523.54      317.61     55.02 o 
   4   5  25     1324.84     1214.39     92.24 o 
   6   5  25        9.06     -104.46     96.92 o 
   1   6  25       82.66       -1.49     54.86 o 
   3   6  25       30.55      195.39     59.59 o 
   5   6  25      183.18       83.65     84.56 o 
   2   7  25      316.05      349.85     62.81 o 
   4   7  25       77.20       70.95    110.51 o 
   6   7  25      152.29       78.24    112.14 o 
   1   8  25      801.97      895.85     56.92 o 
   3   8  25      217.40      352.87     69.99 o 
   5   8  25       15.53       38.23     96.01 o 
   2   9  25       91.43      200.82     56.82 o 
   4   9  25       57.43      -24.55     77.99 o 
   1  10  25      680.32      578.02     56.54 o 
   3  10  25      380.71      258.46     84.32 o 
   5  10  25       11.81      -85.06     91.96 o 
   2  11  25       28.87       55.95     53.72 o 
   4  11  25        0.39       85.39     80.72 o 
   1  12  25      129.87      109.26     55.70 o 
   3  12  25      873.78      995.89     82.47 o 
   5  12  25        4.01      -11.89     87.17 o 
   2  13  25        8.05        3.12     66.49 o 
   4  13  25      184.97      336.87     84.02 o 
   1  14  25        6.78       20.72     56.32 o 
   3  14  25        1.54       -8.79     70.05 o 
   5  14  25       43.27      -43.01    102.25 o 
   2  15  25       43.98        6.32     58.17 o 
   4  15  25       78.47       56.60     86.04 o 
   1  16  25      640.24      814.85     79.79 o 
   3  16  25      437.11      492.80     71.86 o 
   2  17  25        8.82       59.22     61.52 o 
   4  17  25       67.89      -69.70     96.74 o 
   1  18  25      239.43      382.54     76.52 o 
   3  18  25       46.71       40.13     69.80 o 
   2  19  25      125.52      108.74     68.97 o 
   4  19  25       24.13       15.20    103.77 o 
   1  20  25       20.55        7.19     75.42 o 
   3  20  25      459.40      363.27     86.38 o 
   2  21  25       35.33       -6.38     92.27 o 
   1  22  25       11.35      -13.35     86.31 o 
   3  22  25        3.79      -64.95     96.42 o 
   2  23  25        2.76      -33.18    186.29 o 
   1  24  25       88.46       -8.92    107.88 o 
   0   0  26     1721.62     1689.17    106.46 o 
   2   0  26     1296.09     1648.19    109.78 o 
   4   0  26      689.09      370.59    115.38 o 
   6   0  26      116.42     -148.94    147.00 o 
   1   1  26      308.21      426.65     54.59 o 
   3   1  26       28.46       82.25     56.94 o 
   5   1  26        0.60      -41.98     82.16 o 
   0   2  26      858.70     1475.60     73.46 o 
   2   2  26       60.36       14.49     52.39 o 
   4   2  26     2045.73     2207.26     91.30 o 
   6   2  26        9.21     -155.18    103.45 o 
   1   3  26      237.34      160.00     48.29 o 
   3   3  26      250.10      209.57     61.07 o 
   5   3  26      483.12      331.59    109.04 o 
   0   4  26       77.17      169.38     75.43 o 
   2   4  26      254.03      123.36     56.84 o 
   4   4  26       25.36      178.82     76.36 o 
   6   4  26       42.92      104.82    101.26 o 
   1   5  26      267.40      324.76     46.71 o 
   3   5  26     2323.13     1983.23     80.67 o 
   5   5  26      874.93      686.23     96.30 o 
   0   6  26     5581.85     4996.10    137.00 o 
   2   6  26     3399.50     2930.27     89.56 o 
   4   6  26     4486.72     3812.69    116.30 o 
   1   7  26     7108.58     6060.63    101.06 o 
   3   7  26     2240.13     1995.00     93.72 o 
   5   7  26     1432.37     1566.08    110.82 o 
   0   8  26     9675.38     8400.80    198.15 o 
   2   8  26     4408.81     3684.31     91.34 o 
   4   8  26      607.07      656.94     86.58 o 
   1   9  26     4294.81     3258.78     77.74 o 
   3   9  26     1104.65     1070.80     98.13 o 
   5   9  26      187.78       46.04     95.69 o 
   0  10  26     3241.25     2223.89    102.06 o 
   2  10  26       10.25        2.11     54.26 o 
   4  10  26     2096.97     1936.90    127.19 o 
   1  11  26     1211.75     1131.98     72.90 o 
   3  11  26     2410.50     2106.86     98.39 o 
   5  11  26      936.49     1101.29    105.90 o 
   0  12  26        3.09      -20.71     73.49 o 
   2  12  26     3803.23     3375.03     87.22 o 
   4  12  26      595.34      422.68     86.37 o 
   1  13  26      976.30      744.27     67.26 o 
   3  13  26      216.43      264.96     92.75 o 
   5  13  26        7.33      137.72    105.59 o 
   0  14  26     2783.16     2318.22    142.20 o 
   2  14  26      257.41      429.50     64.16 o 
   4  14  26       51.88       88.43     81.47 o 
   1  15  26      123.13      899.22     98.81 o 
   3  15  26      310.20      281.81     79.31 o 
   0  16  26     1205.54     1757.12    150.54 o 
   2  16  26      645.33      941.31     74.45 o 
   4  16  26        9.55     -142.30     94.87 o 
   1  17  26      429.48      722.43     81.85 o 
   3  17  26       41.66       30.36     79.41 o 
   0  18  26      613.26     1045.03    139.07 o 
   2  18  26      120.99      -67.78     68.93 o 
   4  18  26      101.29       33.00    104.46 o 
   1  19  26      222.45       33.45     80.05 o 
   3  19  26       24.64       34.34     80.91 o 
   0  20  26      812.78      814.01    137.55 o 
   2  20  26       20.76       73.04     83.73 o 
   1  21  26      104.38      -24.37     85.12 o 
   3  21  26       12.62      -60.41    103.67 o 
   0  22  26       73.49      526.87    261.79 o 
   2  22  26       49.42       59.71    100.76 o 
   1  23  26       95.93      155.07     97.39 o 
   0  24  26      592.46      691.77    152.90 o 
   2   1  27      293.60      243.35     58.70 o 
   4   1  27      299.52      270.53     73.85 o 
   1   2  27      371.02      352.89     53.84 o 
   3   2  27     2092.39     1885.32     79.38 o 
   5   2  27       41.01      -12.78     86.10 o 
   2   3  27       28.60       53.26     53.85 o 
   4   3  27      729.96      775.62     88.25 o 
   1   4  27       22.80       48.15     48.88 o 
   3   4  27      713.94      488.98     69.25 o 
   5   4  27      105.43       69.03     84.66 o 
   2   5  27       14.80      134.08     56.05 o 
   4   5  27        2.67      -42.23     88.89 o 
   1   6  27      877.77     1195.85     61.27 o 
   3   6  27     1005.07     1422.23     94.40 o 
   5   6  27      164.82       67.58    120.48 o 
   2   7  27      674.06      857.49     76.39 o 
   4   7  27      384.65      656.14     90.71 o 
   1   8  27     1037.83     1508.21     70.77 o 
   3   8  27       11.35       22.67     69.11 o 
   5   8  27       78.81      249.21    102.94 o 
   2   9  27      214.40      263.41    102.18 o 
   4   9  27       65.91      101.72     83.55 o 
   1  10  27       23.11      150.32     52.61 o 
   3  10  27       99.40      378.79     80.82 o 
   5  10  27       11.69      -69.11     97.72 o 
   2  11  27      385.20      523.06     72.04 o 
   4  11  27      332.52      384.84    106.68 o 
   1  12  27       10.17       62.64     57.65 o 
   3  12  27       23.65      -24.20     71.17 o 
   5  12  27      323.88      229.83    110.68 o 
   2  13  27      116.92       83.34     60.21 o 
   4  13  27       41.82       93.73     82.76 o 
   1  14  27     1318.37     1469.03     80.19 o 
   3  14  27      572.35      568.62     81.94 o 
   2  15  27       52.15       77.03     66.43 o 
   4  15  27        1.21     -100.10     83.84 o 
   1  16  27      827.82      885.16     82.73 o 
   3  16  27        8.18      -89.30     77.11 o 
   2  17  27       46.65       -5.24     68.74 o 
   4  17  27       49.28      -14.99    102.09 o 
   1  18  27      115.15        4.86     80.91 o 
   3  18  27       46.43       11.85     82.28 o 
   2  19  27       20.50      -82.76     81.00 o 
   1  20  27        7.78      -80.77    111.16 o 
   3  20  27      142.98      200.98    114.32 o 
   2  21  27        0.70       61.85     86.44 o 
   1  22  27      102.65       88.68     96.06 o 
   2  23  27        3.39       21.66    108.33 o 
   1  24  27       44.80      118.07    116.90 o 
   0   0  28      610.46      682.63     98.76 o 
   2   0  28      299.91      366.93     89.40 o 
   4   0  28     1019.51     1039.34    119.15 o 
   1   1  28      244.70      725.55     61.91 o 
   3   1  28      324.69      483.51     70.27 o 
   5   1  28        1.51      -60.76     87.84 o 
   0   2  28     1797.50     1664.37     93.42 o 
   2   2  28      184.97      417.70     62.49 o 
   4   2  28      243.14      220.52     73.24 o 
   1   3  28     2106.37     1837.94     71.34 o 
   3   3  28     1487.29     1583.07     88.57 o 
   5   3  28       43.73      -56.86     86.20 o 
   0   4  28     1407.39     1459.90     95.86 o 
   2   4  28     6948.38     5937.09    147.61 o 
   4   4  28      121.57       55.65     75.33 o 
   1   5  28      336.31      272.12     56.71 o 
   3   5  28      947.38     1063.63     79.26 o 
   5   5  28      549.29      390.41     93.20 o 
   0   6  28      654.72      880.68    110.06 o 
   2   6  28     1612.70     1735.43     79.93 o 
   4   6  28      834.68     1197.74    100.61 o 
   1   7  28     4844.90     4802.21     93.76 o 
   3   7  28      735.77      851.91     86.92 o 
   5   7  28      759.97      804.60    110.17 o 
   0   8  28    11844.23    11265.35    231.53 o 
   2   8  28      788.23     1201.45    102.75 o 
   4   8  28     2901.33     2722.33    107.70 o 
   1   9  28     8210.54     7888.72    132.49 o 
   3   9  28     5230.28     5133.84    145.64 o 
   5   9  28     1814.73     1914.24    172.47 o 
   0  10  28      534.11      948.90     95.93 o 
   2  10  28     9730.80     9458.30    192.86 o 
   4  10  28      943.98     1015.31    102.46 o 
   1  11  28     2362.26     2888.50     86.86 o 
   3  11  28     2835.17     3023.95    109.84 o 
   5  11  28       27.34       45.49    102.74 o 
   0  12  28     2475.34     2473.88    111.96 o 
   2  12  28      345.33      703.66     88.91 o 
   4  12  28      414.66      398.35     87.97 o 
   1  13  28       17.01       19.97     60.84 o 
   3  13  28       10.07       18.32     75.01 o 
   0  14  28      626.13      809.41    240.61 o 
   2  14  28       90.48       80.16     66.96 o 
   4  14  28       79.63      -55.08     83.74 o 
   1  15  28      770.18      988.99     96.67 o 
   3  15  28       54.47       23.92     79.96 o 
   0  16  28      274.65      125.97    109.84 o 
   2  16  28       62.74       57.74     71.90 o 
   4  16  28        0.41      -89.36    101.71 o 
   1  17  28       99.90      402.45     89.82 o 
   3  17  28       95.68       12.78     83.52 o 
   0  18  28      161.31       88.06    118.34 o 
   2  18  28      159.85      130.17     89.13 o 
   1  19  28       27.52      -48.44     84.52 o 
   3  19  28      175.05       27.99    110.47 o 
   0  20  28       85.18      184.35    130.72 o 
   2  20  28      130.03      143.95     91.78 o 
   1  21  28       72.64      102.09     91.71 o 
   0  22  28     1594.85     2298.58    285.42 o 
   2  22  28      146.64      257.22    120.69 o 
   1  23  28      853.47      931.17    114.77 o 
   0  24  28      283.68      276.88    153.34 o 
   2   1  29     1074.86      980.60     84.15 o 
   4   1  29      104.39      112.81     82.43 o 
   1   2  29      310.65      302.89     58.49 o 
   3   2  29        7.83      226.72     67.54 o 
   5   2  29       24.50       -7.56     90.56 o 
   2   3  29      311.88      264.60     62.10 o 
   4   3  29        1.05      110.01     78.49 o 
   1   4  29     1949.97     1679.92     78.68 o 
   3   4  29     1309.05     1165.91     83.22 o 
   5   4  29       55.18        7.43     90.23 o 
   2   5  29      104.82      222.07     61.30 o 
   4   5  29      551.29      537.68     89.02 o 
   1   6  29      373.38      518.70     69.38 o 
   3   6  29       36.43       76.05     72.22 o 
   5   6  29      116.00      107.57     92.80 o 
   2   7  29      107.87      180.09     61.61 o 
   4   7  29       57.37      109.93     81.99 o 
   1   8  29       22.39      260.63     67.41 o 
   3   8  29      318.75      343.22     79.51 o 
   5   8  29       32.70      158.26    109.42 o 
   2   9  29      432.85      806.35     84.34 o 
   4   9  29       31.08      308.35     91.74 o 
   1  10  29       22.56      324.38     59.22 o 
   3  10  29      295.06      509.60     87.45 o 
   5  10  29       88.89      213.10    102.99 o 
   2  11  29       34.11      135.97     70.89 o 
   4  11  29       47.99      127.85     90.93 o 
   1  12  29     2076.96     2087.88     87.31 o 
   3  12  29        0.79      211.19    114.08 o 
   2  13  29       50.47       38.37     77.61 o 
   4  13  29       21.87      151.87     86.11 o 
   1  14  29      971.33     1355.41     90.39 o 
   3  14  29      368.99      342.25     84.01 o 
   2  15  29       82.63        4.09     81.09 o 
   4  15  29       14.62      -89.84     87.66 o 
   1  16  29       73.05      130.31    153.63 o 
   3  16  29      159.21       92.40     86.13 o 
   2  17  29        0.14     -110.12     73.42 o 
   1  18  29        7.20       -8.90     99.84 o 
   3  18  29      489.36      692.12    105.16 o 
   2  19  29       13.49      -26.11     88.12 o 
   1  20  29       51.16     -134.63     89.75 o 
   2  21  29      121.21       39.82    102.30 o 
   1  22  29       14.83      117.77    100.66 o 
   0   0  30     2374.42     2204.23    190.46 o 
   2   0  30      396.39       89.37     85.51 o 
   4   0  30       21.79       19.79    103.33 o 
   1   1  30      249.28      548.80     63.57 o 
   3   1  30        0.18       51.97     86.67 o 
   5   1  30      105.33      126.63     98.83 o 
   0   2  30       32.49      -36.71     95.34 o 
   2   2  30      186.42      286.55     64.43 o 
   4   2  30       21.18       82.23     79.80 o 
   1   3  30     1127.72      575.34     64.24 o 
   3   3  30        2.72      -22.42     64.93 o 
   5   3  30      311.49      217.57     97.88 o 
   0   4  30      313.91     1340.31    100.43 o 
   2   4  30       37.37      269.15     75.69 o 
   4   4  30      338.98      503.90     88.69 o 
   1   5  30     4293.28     4981.30    116.55 o 
   3   5  30      113.21      287.54     78.73 o 
   5   5  30      319.94      233.26     99.35 o 
   0   6  30     7917.79     8710.23    198.56 o 
   2   6  30     3729.11     4385.88    152.32 o 
   4   6  30      654.22      828.04     98.09 o 
   1   7  30     4307.32     4960.89    119.05 o 
   3   7  30     3283.78     3378.62    111.62 o 
   5   7  30      735.58      830.25    107.92 o 
   0   8  30      565.18      299.83     82.25 o 
   2   8  30     4673.05     5618.32    131.65 o 
   4   8  30     1266.60     1585.58    114.22 o 
   1   9  30     2191.61     2788.78     97.19 o 
   3   9  30     2982.22     3492.59    128.15 o 
   5   9  30      304.86      393.43    125.41 o 
   0  10  30     3672.62     4716.11    148.52 o 
   2  10  30      390.73     1138.20    102.66 o 
   4  10  30      698.22      806.87    104.30 o 
   1  11  30     1211.61     1818.08     88.20 o 
   3  11  30      338.86      566.41     92.25 o 
   0  12  30     4403.95     5054.87    170.07 o 
   2  12  30     2137.31     2269.74     99.70 o 
   4  12  30      241.16      363.22     92.28 o 
   1  13  30      671.74      998.14     86.19 o 
   3  13  30      723.54      892.49    105.74 o 
   0  14  30       31.44     -150.60    100.40 o 
   2  14  30       24.88       63.62     80.88 o 
   4  14  30      130.97       77.43    115.77 o 
   1  15  30       28.58      -31.81     72.21 o 
   3  15  30       21.71      -76.85     89.71 o 
   0  16  30        8.41      -95.50    114.33 o 
   2  16  30      234.81       58.19     87.18 o 
   1  17  30      153.51      234.38     91.86 o 
   3  17  30      131.38       41.34    109.12 o 
   0  18  30      118.36      148.15    126.26 o 
   2  18  30       18.67       74.82    115.02 o 
   1  19  30        0.69       21.42     92.61 o 
   0  20  30      658.63      809.50    156.63 o 
   2  20  30        0.91     -150.38    100.25 o 
   1  21  30       57.90       -1.70     98.46 o 
   0  22  30      101.65      145.80    168.73 o 
   2   1  31      670.32      729.96     78.24 o 
   4   1  31       17.35      -19.64     75.34 o 
   1   2  31      782.91      984.22     84.77 o 
   3   2  31      425.68      386.08     76.45 o 
   5   2  31        0.35      -15.92     93.83 o 
   2   3  31       29.50       11.89     62.20 o 
   4   3  31      236.60      287.88     86.85 o 
   1   4  31      826.09      852.04     78.64 o 
   3   4  31      110.88       94.21     68.95 o 
   5   4  31       81.80       36.09    116.20 o 
   2   5  31      213.43      139.29     64.33 o 
   4   5  31        2.31     -121.44     80.96 o 
   1   6  31       56.70      228.68     68.61 o 
   3   6  31      101.27       92.27     75.26 o 
   5   6  31       65.60      130.72     99.72 o 
   2   7  31      131.08      205.61     65.67 o 
   4   7  31       27.78      -15.30     83.24 o 
   1   8  31      154.74      302.45     71.74 o 
   3   8  31       32.67      232.26     79.93 o 
   2   9  31        5.59       24.13     78.35 o 
   4   9  31        0.04      -63.97     90.15 o 
   1  10  31      419.74      352.17     84.26 o 
   3  10  31      240.33      124.23     83.99 o 
   2  11  31       21.49       61.97     78.77 o 
   4  11  31       36.78       19.53     94.94 o 
   1  12  31      102.85      170.27     86.06 o 
   3  12  31      479.87      683.40     90.75 o 
   2  13  31      169.84      239.65     84.10 o 
   4  13  31       64.11      136.36     94.00 o 
   1  14  31       78.79       59.87     73.55 o 
   3  14  31      319.58      228.48     92.44 o 
   2  15  31       67.05      -59.67     97.67 o 
   1  16  31       39.02     -107.85     89.39 o 
   3  16  31      289.77      172.94     96.77 o 
   2  17  31       23.51      -48.65     95.36 o 
   1  18  31       54.26      143.24     93.73 o 
   3  18  31        3.31     -112.86    100.01 o 
   2  19  31       94.21      -38.28    122.43 o 
   1  20  31       47.01       81.66    101.79 o 
   0   0  32     1717.81     1456.51    201.32 o 
   2   0  32      465.04      540.40    100.52 o 
   4   0  32       76.27      -35.66    208.42 o 
   1   1  32      402.72      631.06     85.80 o 
   3   1  32       80.73       75.17     70.34 o 
   5   1  32      166.91      124.36    106.91 o 
   0   2  32      418.06      511.10    113.41 o 
   2   2  32      394.10      423.51     69.44 o 
   4   2  32        2.12      -91.42     82.95 o 
   1   3  32      162.34       11.92     63.65 o 
   3   3  32      180.87      238.77     72.86 o 
   5   3  32       68.22      162.98    101.84 o 
   0   4  32     1122.99     1101.16    181.77 o 
   2   4  32      237.40      173.63     66.05 o 
   4   4  32       68.91       29.80     87.40 o 
   1   5  32      266.36      240.63     73.52 o 
   3   5  32      173.75      173.54     79.71 o 
   0   6  32      344.32      436.84    113.15 o 
   2   6  32     1368.99     1485.51     88.64 o 
   4   6  32      198.91      265.60     89.08 o 
   1   7  32     1198.42     1240.93     94.99 o 
   3   7  32     1028.92     1524.18    104.89 o 
   0   8  32      550.14      631.18     95.38 o 
   2   8  32     1684.09     1752.07    110.82 o 
   4   8  32      518.56      608.98    132.78 o 
   1   9  32     2192.69     2097.76    101.15 o 
   3   9  32      641.27      942.10    135.90 o 
   0  10  32     1936.94     1844.32    117.94 o 
   2  10  32     1604.32     1589.39    115.45 o 
   4  10  32      330.38      497.16    128.96 o 
   1  11  32      322.38      264.42     86.59 o 
   3  11  32      697.10      986.24     95.05 o 
   0  12  32      251.20      157.81     92.47 o 
   2  12  32       16.48      -54.74     81.14 o 
   4  12  32       87.57      251.21     97.52 o 
   1  13  32        1.16      -21.01     86.20 o 
   3  13  32       91.66       73.60     90.15 o 
   0  14  32      131.57      124.22    123.39 o 
   2  14  32       12.54       79.74     92.39 o 
   1  15  32        3.88      -67.53     86.18 o 
   3  15  32        0.60       -1.81     95.70 o 
   0  16  32       29.02     -134.96    120.31 o 
   2  16  32        1.78       29.23     99.23 o 
   1  17  32       70.58      135.98    105.23 o 
   0  18  32       16.17       11.95    207.84 o 
   2  18  32      340.74      465.76    130.43 o 
   1  19  32        0.17       -3.77    100.12 o 
   0  20  32        0.02      -36.41    140.28 o 
   2   1  33       30.86       95.91     67.13 o 
   4   1  33        0.07     -105.33     86.16 o 
   1   2  33      126.09      108.11    119.45 o 
   3   2  33       28.76      -75.63     72.62 o 
   2   3  33       18.56       -9.63     65.68 o 
   4   3  33      144.13      184.08     89.65 o 
   1   4  33       33.32       85.81     66.99 o 
   3   4  33       50.22      -13.79     78.85 o 
   2   5  33        0.17       -8.85     73.85 o 
   4   5  33        3.30      -62.57     87.84 o 
   1   6  33       40.95       16.07     66.64 o 
   3   6  33       90.86      230.88     84.16 o 
   2   7  33       58.41      102.70     83.44 o 
   4   7  33        4.35     -132.04     88.03 o 
   1   8  33       22.26       49.40     70.35 o 
   3   8  33       23.78       55.88     80.88 o 
   2   9  33        1.18        5.52     86.61 o 
   4   9  33       10.86      -37.29    132.72 o 
   1  10  33       24.93      -23.38     83.29 o 
   3  10  33        4.69     -133.92     89.28 o 
   2  11  33       18.79      116.39     89.99 o 
   4  11  33      113.00       71.43    102.59 o 
   1  12  33        0.06     -131.38     87.58 o 
   3  12  33      337.63      425.30     96.44 o 
   2  13  33        0.07       -5.89     92.37 o 
   1  14  33        0.01      -88.71     90.60 o 
   3  14  33      110.51       92.03     97.16 o 
   2  15  33      103.44      258.30    102.11 o 
   1  16  33       51.23      131.94    115.54 o 
   2  17  33       19.19       42.75    122.20 o 
   1  18  33       13.59     -149.13     99.42 o 
   0   0  34      150.53      477.24    172.72 o 
   2   0  34     1331.47     1588.53    129.96 o 
   4   0  34      419.85      673.81    129.14 o 
   1   1  34      414.61      496.21     94.94 o 
   3   1  34      587.46      848.22    131.13 o 
   0   2  34      553.21     1047.79    135.65 o 
   2   2  34      972.10     1187.91     84.90 o 
   4   2  34       40.72      -96.63     90.25 o 
   1   3  34      180.55      303.41     81.98 o 
   3   3  34      122.59       81.26     76.43 o 
   0   4  34        5.01       34.94    110.54 o 
   2   4  34        0.83       45.35     76.57 o 
   4   4  34        8.03       57.32     91.23 o 
   1   5  34       43.80      -21.97     70.65 o 
   3   5  34       20.25      -93.91     80.83 o 
   0   6  34       90.28      188.07    112.82 o 
   2   6  34      290.63      254.75     83.26 o 
   4   6  34       90.80       62.89     94.23 o 
   1   7  34      816.31      774.52     82.23 o 
   3   7  34       83.40      -63.15     81.48 o 
   0   8  34      199.82      462.11    165.57 o 
   2   8  34      911.46     1007.61    107.34 o 
   4   8  34       22.11      222.50    108.46 o 
   1   9  34      122.30      176.28     85.27 o 
   3   9  34      129.66      223.60     96.28 o 
   0  10  34       96.11      -39.46    113.55 o 
   2  10  34      223.09      247.12     95.01 o 
   1  11  34      188.82      201.18     90.80 o 
   3  11  34      201.34      206.95     94.99 o 
   0  12  34       10.31        9.37    121.19 o 
   2  12  34        7.75      -46.17     92.91 o 
   1  13  34       52.76       -7.95     92.97 o 
   3  13  34       39.51      -59.11     93.75 o 
   0  14  34       15.06      -43.27    127.84 o 
   2  14  34       27.59      -95.21     98.02 o 
   1  15  34      170.03      194.10    152.25 o 
   0  16  34       93.09      -77.08    140.66 o 
   2  16  34      396.60      398.58    109.10 o 
   1  17  34      278.02      425.50    132.02 o 
   0  18  34       78.29      193.41    147.80 o 
   2   1  35      342.02      301.77     82.48 o 
   4   1  35       12.17       -2.20     94.58 o 
   1   2  35      502.62      515.15     88.86 o 
   3   2  35      109.46      218.70     81.37 o 
   2   3  35        0.18       35.71     77.38 o 
   4   3  35        2.62     -116.62     92.95 o 
   1   4  35       90.72      163.19     84.80 o 
   3   4  35       54.32     -125.24     83.49 o 
   2   5  35       19.37      -18.01     80.03 o 
   4   5  35      268.20      122.96     98.50 o 
   1   6  35      119.88       33.41     84.83 o 
   3   6  35       32.14      -57.29     84.66 o 
   2   7  35        6.37      -14.69     91.91 o 
   4   7  35        3.81       19.46     97.75 o 
   1   8  35       86.36       84.08     75.66 o 
   3   8  35       74.56     -103.64    120.62 o 
   2   9  35      120.87       56.46     93.17 o 
   1  10  35       73.89      -88.07    130.74 o 
   3  10  35      356.47      420.77    108.40 o 
   2  11  35        3.85       -7.82     93.24 o 
   1  12  35       83.40      -59.01     89.72 o 
   3  12  35       73.67       -7.14     96.63 o 
   2  13  35      169.33      194.15    103.20 o 
   1  14  35       49.07      133.54    120.91 o 
   2  15  35       42.23      -44.11    106.22 o 
   1  16  35       76.89       57.89    124.30 o 
   0   0  36     2858.53     2492.82    220.15 o 
   2   0  36     1808.29     2013.36    180.12 o 
   4   0  36      336.63      266.25    158.99 o 
   1   1  36      628.59      592.21     92.43 o 
   3   1  36      703.42      659.43     89.37 o 
   0   2  36      236.56      255.34    122.93 o 
   2   2  36      746.57      768.62     90.26 o 
   4   2  36      336.81      520.76    105.24 o 
   1   3  36      603.00      192.60     87.84 o 
   3   3  36      243.38      174.95     90.59 o 
   0   4  36      326.93       64.67    117.66 o 
   2   4  36      272.48      350.26     85.86 o 
   1   5  36       31.45       83.60     85.33 o 
   3   5  36       47.97      -47.63     97.91 o 
   0   6  36       13.51       88.05    159.68 o 
   2   6  36       50.49       46.34     91.65 o 
   1   7  36       38.02        2.47     87.61 o 
   3   7  36        6.06     -149.30     99.53 o 
   0   8  36       11.66       67.40    129.28 o 
   2   8  36      114.44      159.73     97.20 o 
   1   9  36      245.70      199.22     92.52 o 
   3   9  36       65.68       -8.26    101.16 o 
   0  10  36       11.21      -10.75    124.17 o 
   2  10  36        4.54       -1.41     97.71 o 
   1  11  36       18.82      -83.69     91.32 o 
   3  11  36        1.11      -67.20     98.49 o 
   0  12  36       10.88       -3.44    202.77 o 
   2  12  36       29.73     -136.91    101.48 o 
   1  13  36       81.42      -30.42     96.23 o 
   0  14  36      201.05      429.62    226.13 o 
   2  14  36      195.86      -10.46    104.60 o 
   1  15  36      562.55      753.88    138.07 o 
   0  16  36      111.27      336.56    234.82 o 
   2   1  37       25.98       97.11     96.97 o 
   1   2  37       92.49       76.04     87.23 o 
   3   2  37       38.85       51.83     84.02 o 
   2   3  37      109.18      -24.34     95.46 o 
   1   4  37       37.70     -130.81     87.21 o 
   3   4  37        0.13     -148.94    100.69 o 
   2   5  37       19.02      -84.96     83.11 o 
   1   6  37      168.79      246.87     90.79 o 
   3   6  37       41.43      -30.98    103.37 o 
   2   7  37        3.63     -101.12     93.10 o 
   1   8  37       25.89     -106.07    150.21 o 
   3   8  37       27.51     -150.87    100.58 o 
   2   9  37       15.01     -144.42     96.28 o 
   1  10  37       35.04      -32.16    110.76 o 
   2  11  37        0.56      126.85    105.09 o 
   1  12  37      171.83      184.09     99.71 o 
   2  13  37       33.19       95.86    107.99 o 
   1  14  37        0.80       -2.24    120.45 o 
   0   0  38      630.28      684.35    194.62 o 
   2   0  38     1302.49     1279.27    168.38 o 
   1   1  38      813.98     1076.73    104.18 o 
   3   1  38      529.19      627.23    112.29 o 
   0   2  38     1261.87     1744.65    168.43 o 
   2   2  38      598.94      491.63    105.87 o 
   1   3  38      461.45      464.29     95.98 o 
   3   3  38      384.89      424.93    123.92 o 
   0   4  38      305.18      311.01    130.85 o 
   2   4  38      193.47      177.46    101.58 o 
   1   5  38      366.50      304.72     97.58 o 
   3   5  38        2.61       -6.31    105.77 o 
   0   6  38        3.04       25.73    125.90 o 
   2   6  38        4.53      -89.06    115.14 o 
   1   7  38        9.61      -40.49     89.98 o 
   3   7  38        9.28      -26.72    110.43 o 
   0   8  38        2.45      -26.65    182.04 o 
   2   8  38        1.95     -142.77     95.18 o 
   1   9  38       20.52     -112.71    111.01 o 
   0  10  38       51.92       14.20    134.47 o 
   2  10  38       21.93     -150.45    100.30 o 
   1  11  38       37.48       53.76    128.28 o 
   0  12  38      146.49      -44.72    212.55 o 
   1  13  38      148.75      125.14    161.54 o 
   0  14  38        0.66      -69.70    230.11 o 
   2   1  39       77.25      163.59    102.54 o 
   1   2  39        0.44      138.70     92.65 o 
   3   2  39       88.82      363.06    136.04 o 
   2   3  39       24.23      -37.69    106.17 o 
   1   4  39       72.63      -77.90     89.08 o 
   2   5  39        0.50     -157.38    129.35 o 
   1   6  39       50.45      -60.74     91.76 o 
   2   7  39      130.18      111.14    128.37 o 
   1   8  39       18.11      -47.29    115.46 o 
   2   9  39       48.53       83.76    107.18 o 
   1  10  39      167.10      205.94    163.42 o 
   0   0  40      407.28      380.56    189.74 o 
   2   0  40      282.03      594.36    160.70 o 
   1   1  40      643.22      822.27    124.57 o 
   0   2  40      669.47      981.84    154.77 o 
   2   2  40      547.99      555.67    115.23 o 
   1   3  40      297.46      416.86    103.07 o 
   0   4  40      136.59       95.66    135.76 o 
   2   4  40        1.95      -82.20    105.17 o 
   1   5  40       49.21      167.58    101.72 o 
   0   6  40        0.41     -191.08    127.39 o 
   2   6  40       63.12      100.69    138.68 o 
   1   7  40        3.95      -19.13    115.62 o 
   0   8  40       41.77      -57.79    142.04 o 
   1   9  40        2.58      138.94    121.98 o 
   0  10  40       27.45      164.03    227.57 o 
   1   2  41        0.11     -147.23     98.15 o 
   1   4  41       13.61       30.25     99.48 o 
   1   6  41      117.64      243.16    106.59 o 
   0   0  42      219.02      187.56    200.96 o 
   1   1  42      226.15      384.03    108.50 o 
   0   2  42      189.39      336.31    144.33 o 
   0   4  42       39.40       32.79    155.88 o 
                                                 
