# Supplementary material for: Structural disorder and transformation in crystal growth: direct observation of ring-opening isomerization in a metal–organic solid solution
Source: IUCrJ. 2014 Aug 20;1(Pt 5):318–27. doi: 10.1107/S2052252514015966 (PMC4174874; doi:10.1107/S2052252514015966)
Supplement: Supplementary file 4 [file m-01-00318-sup4.txt]

#==============================================================================
data_bi5033_both_Pbcm
#==============================================================================

_symmetry_cell_setting            orthorhombic 
_symmetry_space_group_name_H-M    'P b c m'

loop_
_symmetry_equiv_pos_as_xyz 
'x, y, z'
'-x, -y, z+1/2'
'-x, y+1/2, -z+1/2'
'x, -y+1/2, -z'
'-x, -y, -z'
'x, y, -z-1/2'
'x, -y-1/2, z-1/2'
'-x, y-1/2, z'

_cell_length_a               12.8010
_cell_length_b               26.4260
_cell_length_c               35.0160
_cell_angle_alpha            90.000
_cell_angle_beta             90.000
_cell_angle_gamma            90.000
_cell_volume                 11845.19

loop_
_atom_site_label
_atom_site_type_symbol
_atom_site_fract_x
_atom_site_fract_y
_atom_site_fract_z
_atom_site_adp_type
_atom_site_U_iso_or_equiv
_atom_site_occupancy
AG3    Ag   0.62500   0.19160   0.00000   Uiso   0.030   1.00
O1     O    1.21910   0.11590  -0.16370   Uiso   0.030   1.00
O2     O    0.91820   0.02480  -0.16480   Uiso   0.030   1.00
O3     O    0.03090   0.11590   0.16370   Uiso   0.030   1.00
O4     O    0.33180   0.02480   0.16480   Uiso   0.030   1.00
N5     N    1.06475   0.07290  -0.15410   Uiso   0.030   1.00
N6     N    0.73560   0.19040  -0.04560   Uiso   0.030   1.00
N7     N    0.84500   0.15660  -0.08270   Uiso   0.030   1.00
N8     N    0.18525   0.07290   0.15410   Uiso   0.030   1.00
N9     N    0.51440   0.19040   0.04560   Uiso   0.030   1.00
N10    N    0.40500   0.15660   0.08270   Uiso   0.030   1.00
C17    C    0.77200   0.14680  -0.05670   Uiso   0.030   1.00
C18    C    0.79300   0.22650  -0.06090   Uiso   0.030   1.00
C19    C    0.85900   0.20610  -0.08470   Uiso   0.030   1.00
C20    C    0.90250   0.11840  -0.10540   Uiso   0.030   1.00
C21    C    1.01520   0.10950  -0.09160   Uiso   0.030   1.00
C22    C    1.07125   0.06740  -0.11300   Uiso   0.030   1.00
C23    C    1.14485   0.09530  -0.17640   Uiso   0.030   1.00
C24    C    1.11430   0.08630  -0.21680   Uiso   0.030   1.00
C25    C    1.02060   0.05870  -0.21690   Uiso   0.030   1.00
C26    C    0.99220   0.04860  -0.17660   Uiso   0.030   1.00
C27    C    1.16145   0.10100  -0.25000   Uiso   0.030   1.00
C28    C    0.97375   0.04410  -0.25000   Uiso   0.030   1.00
C29    C    0.47800   0.14680   0.05670   Uiso   0.030   1.00
C30    C    0.45700   0.22650   0.06090   Uiso   0.030   1.00
C31    C    0.39100   0.20610   0.08470   Uiso   0.030   1.00
C32    C    0.34750   0.11840   0.10540   Uiso   0.030   1.00
C33    C    0.23480   0.10950   0.09160   Uiso   0.030   1.00
C34    C    0.17875   0.06740   0.11300   Uiso   0.030   1.00
C35    C    0.10515   0.09530   0.17640   Uiso   0.030   1.00
C36    C    0.13209   0.08763   0.22272   Uiso   0.030   1.00
C37    C    0.23350   0.05793   0.22279   Uiso   0.030   1.00
C38    C    0.25780   0.04860   0.17660   Uiso   0.030   1.00
C39    C    0.08855   0.10100   0.25000   Uiso   0.030   1.00
C40    C    0.27625   0.04410   0.25000   Uiso   0.030   1.00
H17A   H    0.75041   0.11404  -0.04786   Uiso   0.030   1.00
H18A   H    0.78716   0.26199  -0.05541   Uiso   0.030   1.00
H19A   H    0.90824   0.22362  -0.10060   Uiso   0.030   1.00
H20A   H    0.90428   0.12915  -0.13158   Uiso   0.030   1.00
H20B   H    0.86513   0.08693  -0.10437   Uiso   0.030   1.00
H21A   H    1.01384   0.10130  -0.06490   Uiso   0.030   1.00
H21B   H    1.05411   0.14031  -0.09451   Uiso   0.030   1.00
H22A   H    1.14342   0.06712  -0.10556   Uiso   0.030   1.00
H22B   H    1.04137   0.03547  -0.10581   Uiso   0.030   1.00
H27A   H    1.22452   0.12066  -0.25000   Uiso   0.030   1.00
H28A   H    0.91068   0.02444  -0.25000   Uiso   0.030   1.00
H29A   H    0.49959   0.11404   0.04786   Uiso   0.030   1.00
H30A   H    0.46284   0.26199   0.05541   Uiso   0.030   1.00
H31A   H    0.34176   0.22362   0.10060   Uiso   0.030   1.00
H32A   H    0.34572   0.12915   0.13158   Uiso   0.030   1.00
H32B   H    0.38487   0.08693   0.10437   Uiso   0.030   1.00
H33A   H    0.23616   0.10130   0.06490   Uiso   0.030   1.00
H33B   H    0.19589   0.14031   0.09451   Uiso   0.030   1.00
H34A   H    0.10658   0.06712   0.10556   Uiso   0.030   1.00
H34B   H    0.20863   0.03547   0.10581   Uiso   0.030   1.00
H39B   H    0.08469   0.13726   0.25087   Uiso   0.030   1.00
H39C   H    0.01933   0.08709   0.25111   Uiso   0.030   1.00
H40B   H    0.27790   0.00782   0.25130   Uiso   0.030   1.00
H40C   H    0.34631   0.05702   0.25072   Uiso   0.030   1.00
AG1    Ag   0.12500   0.25000   0.05200   Uiso   0.030   1.00
O1     O    0.71910   0.38410   0.16370   Uiso   0.030   1.00
O2     O    0.41820   0.47520   0.16480   Uiso   0.030   1.00
O3     O   -0.46910   0.11590   0.16370   Uiso   0.030   1.00
O4     O   -0.16820   0.02480   0.16480   Uiso   0.030   1.00
N1     N    0.56475   0.42710   0.15410   Uiso   0.030   1.00
N2     N    0.23560   0.30960   0.04560   Uiso   0.030   1.00
N5     N    0.01440   0.19040   0.04560   Uiso   0.030   1.00
N3     N    0.34400   0.36810   0.06710   Uiso   0.030   1.00
N6     N   -0.09400   0.13190   0.06710   Uiso   0.030   1.00
N4     N   -0.31475   0.07290   0.15410   Uiso   0.030   1.00
C1     C    0.27250   0.33350   0.07680   Uiso   0.030   1.00
C2     C    0.27700   0.33120   0.01710   Uiso   0.030   1.00
C3     C    0.34400   0.36870   0.02870   Uiso   0.030   1.00
C4     C    0.39800   0.40390   0.09140   Uiso   0.030   1.00
C5     C    0.51520   0.39050   0.09160   Uiso   0.030   1.00
C6     C    0.57125   0.43260   0.11300   Uiso   0.030   1.00
C7     C    0.64485   0.40470   0.17640   Uiso   0.030   1.00
C8     C    0.61430   0.41370   0.21680   Uiso   0.030   1.00
C9     C    0.52060   0.44130   0.21690   Uiso   0.030   1.00
C10    C    0.49220   0.45140   0.17660   Uiso   0.030   1.00
C11    C    0.66145   0.39900   0.25000   Uiso   0.030   1.00
C12    C    0.47375   0.45590   0.25000   Uiso   0.030   1.00
C13    C   -0.02250   0.16650   0.07680   Uiso   0.030   1.00
C14    C   -0.02700   0.16880   0.01710   Uiso   0.030   1.00
C15    C   -0.09400   0.13130   0.02870   Uiso   0.030   1.00
C16    C   -0.14800   0.09610   0.09140   Uiso   0.030   1.00
C17    C   -0.26520   0.10950   0.09160   Uiso   0.030   1.00
C18    C   -0.32125   0.06740   0.11300   Uiso   0.030   1.00
C19    C   -0.39485   0.09530   0.17640   Uiso   0.030   1.00
C20    C   -0.36430   0.08630   0.21680   Uiso   0.030   1.00
C21    C   -0.27060   0.05870   0.21690   Uiso   0.030   1.00
C22    C   -0.24220   0.04860   0.17660   Uiso   0.030   1.00
C23    C   -0.41145   0.10100   0.25000   Uiso   0.030   1.00
C24    C   -0.22375   0.04410   0.25000   Uiso   0.030   1.00
H1A    H    0.25048   0.32663   0.10249   Uiso   0.030   1.00
H2A    H    0.26338   0.32253  -0.00905   Uiso   0.030   1.00
H3A    H    0.38327   0.39104   0.01253   Uiso   0.030   1.00
H4A    H    0.37054   0.40227   0.11688   Uiso   0.030   1.00
H4B    H    0.38822   0.43766   0.08193   Uiso   0.030   1.00
H5A    H    0.54109   0.38808   0.06593   Uiso   0.030   1.00
H5B    H    0.52626   0.35863   0.10412   Uiso   0.030   1.00
H6A    H    0.64342   0.43288   0.10556   Uiso   0.030   1.00
H6B    H    0.54137   0.46453   0.10581   Uiso   0.030   1.00
H11A   H    0.72451   0.37934   0.25000   Uiso   0.030   1.00
H12A   H    0.41068   0.47556   0.25000   Uiso   0.030   1.00
H13A   H   -0.00048   0.17337   0.10249   Uiso   0.030   1.00
H14A   H   -0.01338   0.17747  -0.00905   Uiso   0.030   1.00
H15A   H   -0.13327   0.10896   0.01253   Uiso   0.030   1.00
H16A   H   -0.12054   0.09773   0.11688   Uiso   0.030   1.00
H16B   H   -0.13822   0.06234   0.08193   Uiso   0.030   1.00
H17B   H   -0.27626   0.14137   0.10412   Uiso   0.030   1.00
H17C   H   -0.29109   0.11192   0.06593   Uiso   0.030   1.00
H18B   H   -0.39342   0.06712   0.10556   Uiso   0.030   1.00
H18C   H   -0.29137   0.03547   0.10581   Uiso   0.030   1.00
H23A   H   -0.47451   0.12066   0.25000   Uiso   0.030   1.00
H24A   H   -0.16068   0.02444   0.25000   Uiso   0.030   1.00
#END
