# Supplementary material for: Structural disorder and transformation in crystal growth: direct observation of ring-opening isomerization in a metal–organic solid solution
Source: IUCrJ. 2014 Aug 20;1(Pt 5):318–27. doi: 10.1107/S2052252514015966 (PMC4174874; doi:10.1107/S2052252514015966)
Supplement: Supplementary file 6 [file m-01-00318-sup6.txt]

#==============================================================================
data_bi5033_chains_Ibam
#==============================================================================

_symmetry_cell_setting            orthorhombic
_symmetry_space_group_name_H-M    'I b a m'

loop_
_symmetry_equiv_pos_as_xyz
'x, y, z'
'-x, -y, z'
'-x+1/2, y+1/2, -z'
'x+1/2, -y+1/2, -z'
'x+1/2, y+1/2, z+1/2'
'-x+1/2, -y+1/2, z+1/2'
'-x+1, y+1, -z+1/2'
'x+1, -y+1, -z+1/2'
'-x, -y, -z'
'x, y, -z'
'x-1/2, -y-1/2, z'
'-x-1/2, y-1/2, z'
'-x+1/2, -y+1/2, -z+1/2'
'x+1/2, y+1/2, -z+1/2'
'x, -y, z+1/2'
'-x, y, z+1/2'

_cell_length_a               6.4005
_cell_length_b               26.4260
_cell_length_c               35.0160
_cell_angle_alpha            90.000
_cell_angle_beta             90.000
_cell_angle_gamma            90.000
_cell_volume                 5922.59

loop_
_atom_site_label
_atom_site_type_symbol
_atom_site_fract_x
_atom_site_fract_y
_atom_site_fract_z
_atom_site_adp_type
_atom_site_U_iso_or_equiv
_atom_site_occupancy
AG1    Ag   0.00000   0.05840   0.25000   Uiso   0.030   1.00
O1     O    1.18820   0.13410   0.08630   Uiso   0.030   1.00
O2     O    0.58640   0.22520   0.08520   Uiso   0.030   1.00
N3     N    0.87950   0.17710   0.09590   Uiso   0.030   1.00
N4     N    0.22120   0.05960   0.20440   Uiso   0.030   1.00
N5     N    0.44000   0.09340   0.16730   Uiso   0.030   1.00
C6     C    0.29400   0.10320   0.19330   Uiso   0.030   1.00
C7     C    0.33600   0.02350   0.18910   Uiso   0.030   1.00
C8     C    0.46800   0.04390   0.16530   Uiso   0.030   1.00
C9     C    0.55500   0.13160   0.14460   Uiso   0.030   1.00
C10    C    0.78040   0.14050   0.15840   Uiso   0.030   1.00
C11    C    0.89250   0.18260   0.13700   Uiso   0.030   1.00
C12    C    1.03970   0.15470   0.07360   Uiso   0.030   1.00
C13    C    0.97860   0.16370   0.03320   Uiso   0.030   1.00
C14    C    0.79120   0.19130   0.03310   Uiso   0.030   1.00
C15    C    0.73440   0.20140   0.07340   Uiso   0.030   1.00
C16    C    1.07290   0.14900   0.00000   Uiso   0.030   1.00
C17    C    0.69750   0.20590   0.00000   Uiso   0.030   1.00
H18    H    0.25081   0.13596   0.20214   Uiso   0.030   1.00
H19    H    0.32432  -0.01199   0.19459   Uiso   0.030   1.00
H20    H    0.56647   0.02638   0.14940   Uiso   0.030   1.00
H21    H    0.48027   0.16307   0.14563   Uiso   0.030   1.00
H22    H    0.55856   0.12085   0.11842   Uiso   0.030   1.00
H23    H    0.85823   0.10969   0.15549   Uiso   0.030   1.00
H24    H    0.77770   0.14870   0.18510   Uiso   0.030   1.00
H25    H    0.83275   0.21453   0.14419   Uiso   0.030   1.00
H26    H    1.03685   0.18288   0.14444   Uiso   0.030   1.00
H27    H    1.19903   0.12934   0.00000   Uiso   0.030   1.00
H28    H    0.57137   0.22556   0.00000   Uiso   0.030   1.00
#END
